# Supplementary material for: Proteomic Characterization of Two Medically Important Malaysian Snake Venoms, Calloselasma rhodostoma (Malayan Pit Viper) and Ophiophagus hannah (King Cobra)
Source: Toxins (Basel). 2018 Oct 26;10(11):434. doi: 10.3390/toxins10110434 (PMC6266455; doi:10.3390/toxins10110434)
Supplement: Supplementary file 1 [file toxins-10-00434-s001.zip]

Archive with 5 entries (4 files):
- toxins-382329-supplementary/
- toxins-382329-supplementary/Table S1. CR Shotgun Supplementary Data.xlsx
- toxins-382329-supplementary/Table S2. OH Shotgun Supplementary Data.xlsx
- toxins-382329-supplementary/Table S3. CR GF Supplementary Data.xlsx
- toxins-382329-supplementary/Table S4. OH GF Supplementary Data.xlsx
