# Supplementary material for: Proteomic Characterization of Two Medically Important Malaysian Snake Venoms, Calloselasma rhodostoma (Malayan Pit Viper) and Ophiophagus hannah (King Cobra)
Source: Toxins (Basel). 2018 Oct 26;10(11):434. doi: 10.3390/toxins10110434 (PMC6266455; doi:10.3390/toxins10110434)
Supplement: Supplementary file 1 [file toxins-10-00434-s001.zip › toxins-382329-supplementary/Table S1. CR Shotgun Supplementary Data.xlsx]

## Sheet: CR Shotgun Data
Table S1. Complete mass spectrophotometry data of Malaysian Calloselasma rhodostoma (Malayan pit viper) crude venom via shotgun-ESI-LC-MS/MS analysis
No	Protein Family	Protein Description	Species	Peptides	Uniq	-10lgP	Mass	Length	ppm	m/z	z	RT	Scan	#Spec	Start	End	PTM
1	5 ’-NTD	5' nucleotidase (Fragment)	Protobothrops flavoviridis	K.IIALGHSGFLEDQR.I	N	48.52	1554.82	14	0.5	519.279	3	6.29	2345	3	158	171
				R.YDAMALGNHEFDNGLAGV(sub L)LDPLLK.H	Y	40.76	2572.26	24	22.6	858.448	3	11.99	4682	3	53	76	Mutation
				K.LLLPSFLAS(sub A)GGDGYHMLK.G	N	32.27	1918	18	10.3	640.348	3	9.87	3840	1	439	456	Mutation
				K.ASGNPILLNK.D	Y	31.87	1025.59	10	3.1	513.802	2	4.17	1445	1	246	255
2		5-nucleotidase (Fragment)	Protobothrops elegans	K.IIALGHSGFLEDQR.I	N	48.52	1554.82	14	0.5	519.279	3	6.29	2345	3	229	242
				R.YDAMALGNHEFDNGLAGV(sub L)LDPLLK.H	Y	40.76	2572.26	24	22.6	858.448	3	11.99	4682	3	124	147	Mutation
				K.LLLPSFLAS(sub A)GGDGYHMLK.G	N	32.27	1918	18	10.3	640.348	3	9.87	3840	1	510	527	Mutation
				K.ASGNPILLNK.D	Y	31.87	1025.59	10	3.1	513.802	2	4.17	1445	1	317	326
3		5' nucleotidase (Fragment)	Protobothrops flavoviridis	K.IIALGHSGFLEDQR.I	N	48.52	1554.82	14	0.5	519.279	3	6.29	2345	3	232	245
				R.YDAMALGNHEFDNGLAGV(sub L)LDPLLK.H	Y	40.76	2572.26	24	22.6	858.448	3	11.99	4682	3	127	150	Mutation
				K.LLLPSFLAS(sub A)GGDGYHMLK.G	N	32.27	1918	18	10.3	640.348	3	9.87	3840	1	513	530	Mutation
				K.ASGNPILLNK.D	Y	31.87	1025.59	10	3.1	513.802	2	4.17	1445	1	320	329
4		Snake venom 5'-nucleotidase	Agkistrodon piscivorus	K.IIALGHSGFLEDQR.I	Y	54.56	1554.82	14	19	519.289	3	7.1	2615	4	229	242
				R.FHEC(+57.02)NLGNLIC(+57.02)DAVIYD(sub N)NVR.H	N	29.42	2421.12	20	-6.1	808.043	3	10.95	4220	1	369	388	Carbamidomethylation; Mutation
				R.LLLPSFLAS(sub G)GGDGYHMLK.G	Y	26.1	1918	18	48.2	640.372	3	11.49	4435	1	510	527	Mutation
5		BATXNUC1	Bothrops atrox	K.IIALGHSGFLEDQR.I	Y	54.56	1554.82	14	19	519.289	3	7.1	2615	4	202	215
				R.FHEC(+57.02)NLGNLIC(+57.02)DAVIYD(sub N)NVR.H	N	29.42	2421.12	20	-6.1	808.043	3	10.95	4220	1	342	361	Carbamidomethylation; Mutation
				K.LLLPSFLAS(sub G)GGDGYHMLK.G	Y	26.1	1918	18	48.2	640.372	3	11.49	4435	1	483	500	Mutation
6	CRiSP	Cysteine-rich secretory protein LCCL domain-containing 2	Crotalus adamanteus	R.MDVWGEVWENAVYLVC(+57.02)NYSPK.G	Y	53.8	2558.16	21	-23.6	853.707	3	14.6	5065	3	186	206	Carbamidomethylation
				R.WDEELER.S	Y	24.6	975.43	7	-17.4	488.714	2	5.21	1438	1	85	91
7	CTL/Snaclec	C-type lectin	Agkistrodon piscivorus leucostoma	K.NAFLC(+57.02)QC(+57.02)KF	Y	42.3	1186.53	9	-21.9	594.257	2	6.32	2284	3	150	158	Carbamidomethylation
				K.DFSWEWTDR.S	Y	37.32	1240.51	9	11.6	621.272	2	8.99	3414	4	99	107
				R.SC(+57.02)TDYLTWDK.N	Y	35.19	1287.54	10	-7.9	644.774	2	6.8	2489	2	108	117	Carbamidomethylation
				K.IFDELK.A	Y	26.19	763.412	6	-56.2	382.692	2	5.49	1927	2	40	45
8		C-type lectin 2	Agkistrodon piscivorus	K.NAFLC(+57.02)QC(+57.02)KF	Y	42.16	1186.53	9	5.2	594.274	2	6.23	2379	4	150	158	Carbamidomethylation
				R.SC(+57.02)TDYLTWDK.N	Y	42.08	1287.54	10	71.9	644.826	2	6.74	2593	2	108	117	Carbamidomethylation
				K.DFSWEWTDR.S	Y	41.63	1240.51	9	12.7	621.273	2	9.12	3595	4	99	107
				R.SC(+57.02)TDYLTWDKNQPDHYQ.N	Y	37.73	2169.91	17	29.1	724.33	3	5.63	2125	3	108	124	Carbamidomethylation
				K.KDFSWEWTDR.S	Y	37.35	1368.61	10	16.3	685.323	2	6.98	2698	2	98	107
				K.IFDELK.T	Y	31.22	763.412	6	-10.6	382.709	2	5.43	2037	2	40	45
9		C-type lectin APL	Agkistrodon piscivorus piscivorus	K.NAFLC(+57.02)QC(+57.02)KF	Y	42.3	1186.53	9	-21.9	594.257	2	6.32	2284	3	127	135	Carbamidomethylation
				K.DFSWEWTDR.S	Y	37.32	1240.51	9	11.6	621.272	2	8.99	3414	4	76	84
				R.SC(+57.02)TDYLTWDK.N	Y	35.19	1287.54	10	-7.9	644.774	2	6.8	2489	2	85	94	Carbamidomethylation
				K.IFDELK.A	Y	26.19	763.412	6	-56.2	382.692	2	5.49	1927	2	17	22
10		C-type lectin BjL	Bothrops jararaca	K.NAFLC(+57.02)QC(+57.02)KF	Y	42.3	1186.53	9	-21.9	594.257	2	6.32	2284	3	127	135	Carbamidomethylation
				K.DFSWEWTDR.S	Y	37.32	1240.51	9	11.6	621.272	2	8.99	3414	4	76	84
				R.SC(+57.02)TDYLTWDK.N	Y	35.19	1287.54	10	-7.9	644.774	2	6.8	2489	2	85	94	Carbamidomethylation
				K.IFDELK.A	Y	26.19	763.412	6	-56.2	382.692	2	5.49	1927	2	17	22
11		C-type lectin PAL	Bitis arietans	K.NAFLC(+57.02)QC(+57.02)KF	Y	42.3	1186.53	9	-21.9	594.257	2	6.32	2284	3	127	135	Carbamidomethylation
				K.DFSWEWTDR.S	Y	37.32	1240.51	9	11.6	621.272	2	8.99	3414	4	76	84
				R.SC(+57.02)TDYLTWDK.N	Y	35.19	1287.54	10	-7.9	644.774	2	6.8	2489	2	85	94	Carbamidomethylation
				K.IFDELK.A	Y	26.19	763.412	6	-56.2	382.692	2	5.49	1927	2	17	22
12		Snaclec clone 2100755	Deinagkistrodon acutus	K.YTSMWLGLNNPWK.E	Y	65.49	1608.78	13	-23.2	805.376	2	10.53	3657	1	84	96
				R.EEEAFVGK.M	Y	32.74	907.429	8	-12.1	454.716	2	4.33	1077	1	69	76
				R.IFWFNR.G	Y	27.89	881.455	6	-22.3	441.725	2	8.38	2773	2	129	134
13		Snaclec rhodocetin subunit alpha	Calloselasma rhodostoma	K.SYC(+57.02)YRPFK.E	Y	54.13	1119.52	8	-11.2	374.175	3	3.64	1218	6	11	18	Carbamidomethylation
				K.WHTADC(+57.02)EEK.N	Y	52.36	1174.47	9	-11.2	588.236	2	1.68	463	3	114	122	Carbamidomethylation
				R.LEAVFVDM(+15.99)VMENNFENK.I	Y	42.98	2043.93	17	7.9	1022.98	2	9.17	3554	2	46	62	Oxidation (M)
				K.C(+57.02)FLMDHQSGLPK.W	Y	41.13	1431.66	12	-23.5	478.217	3	5.27	1910	2	102	113	Carbamidomethylation
				K.CY(sub F)H(sub L)MDHQSGLPK.W	Y	40.43	1414.61	12	-35.1	708.288	2	7.5	2857	2	102	113	Mutation
				K.S(+27.99)YC(+57.02)YRPFK.E	Y	37.55	1147.51	8	-20.8	574.751	2	4.9	1754	2	11	18	Formylation (Protein N-term); Carbamidomethylation
				K.EAHLVSMENR.L	Y	36.7	1184.56	10	-3.1	395.86	3	2.86	895	1	36	45
				R.FC(+57.02)TEQEK.E	Y	36.57	940.396	7	-21.7	471.195	2	1.52	409	2	29	35	Carbamidomethylation
				DC(+57.02)PDGWSSTK.S	Y	35.89	1151.46	10	-7.2	576.731	2	2.63	803	2	1	10	Carbamidomethylation
				K.CFLMDE(sub H)QSGLPK.W	Y	31.76	1366.63	12	-37	456.532	3	5.32	1933	1	102	113	Mutation
				K.C(+57.02)FLMN(sub D)HQSGLPK.W	Y	31.48	1430.68	12	19.9	716.361	2	6.52	2443	1	102	113	Carbamidomethylation; Mutation
				K.NVFMC(+57.02)K.F	Y	31.1	797.356	6	-1.9	399.685	2	3.08	982	2	123	128	Carbamidomethylation
				K.C(+57.02)FLMDY(sub H)QSGLPK.W	Y	30.58	1457.67	12	-19.6	729.827	2	6.68	2512	2	102	113	Carbamidomethylation; Mutation
				Y.C(+57.02)YRPFK.E	N	29.96	869.422	6	-4.7	435.716	2	3.58	1192	1	13	18	Carbamidomethylation
				K.FQLPR	Y	28.83	659.375	5	-5.4	330.693	2	4.37	1527	11	129	133
				S.YC(+57.02)YRPFK.E	N	27.5	1032.49	7	-9	517.245	2	3.6	1198	1	12	18	Carbamidomethylation
				R.SNLEWSDGSSISYENLYEPYF(sub M)EK.C	Y	26.96	2756.21	23	-16.6	919.73	3	17.87	6475	1	79	101	Mutation
				R.SWIGLK.I	Y	25.31	702.406	6	-19.2	352.204	2	5.01	1797	4	66	71
14		Snaclec rhodocetin subunit beta	Calloselasma rhodostoma	K.Q(-17.03)AENGHLVSIGSAAEADFLDLVIVVNFDK.Q	Y	67.61	3053.53	29	-21.8	1018.83	3	21.53	7177	64	35	63	Pyro-glu from Q
				K.QAEN(-17.03)GHLVSIGSAAEADFLDLVIVVNFDK.Q	Y	65.34	3053.53	29	-8.4	1018.84	3	25.36	8218	8	35	63	Ammonia-loss (N)
				R.KC(+57.02)FVVQPWEGK.S	Y	62.42	1376.69	11	-10.4	689.346	2	6.1	1811	4	97	107	Carbamidomethylation
				K.QAENGHLVSIGSAAEADFLDLVIVVNFDK.Q	Y	59.07	3070.56	29	-12.7	1024.51	3	28.97	9091	21	35	63
				K.LYC(+57.02)YKPFK.E	Y	54.05	1117.56	8	1.9	559.79	2	5.37	1502	5	13	20	Carbamidomethylation
				K.Q(-17.03)AEN(+.98)GHLVSIGSAAEADFLDLVIVVNFDK.Q	Y	52.23	3054.52	29	-8.6	1019.17	3	28.11	8895	72	35	63	Pyro-glu from Q; Deamidation (NQ)
				K.QAEN(+.98)GHLVS(-18.01)IGSAAEADFLDLVIVVNFDK.Q	Y	47.18	3053.53	29	5.4	1018.86	3	29.73	9251	2	35	63	Deamidation (NQ); Dehydration
				K.C(+57.02)FVVQPWEGK.S	Y	44.88	1248.6	10	8.2	625.31	2	7.36	2341	2	98	107	Carbamidomethylation
				K.WN(sub T)NGASVSYENLYEPYIR.K	Y	43.46	2174.01	18	-10.1	1088	2	10.08	3471	4	79	96	Mutation
				K.Q(+.98)AENGHLVS(-18.01)IGSAAEADFLDLVIVVNFDK.Q	Y	43.26	3053.53	29	-5.8	1018.85	3	36.47	10512	1	35	63	Deamidation (NQ); Dehydration
				K.Q(+.98)AENGHLVSIGSAAEADFLDLVIVVNFDK.Q	Y	42.16	3071.55	29	2	1024.86	3	25.17	8170	15	35	63	Deamidation (NQ)
				K.QAEN(+.98)GHLVSIGSAAEADFLDLVIVVNFDK.Q	Y	41.14	3071.55	29	-1.3	1024.85	3	22.86	7550	12	35	63	Deamidation (NQ)
				K.WTN(+.98)GASVSYENLYEPYIR.K	Y	40.87	2162	18	49.1	1082.06	2	9.72	3322	1	79	96	Deamidation (NQ)
				K.QAENGHP(sub L)VSIGSAAEADFLDLVIVVNFDK.Q	Y	38.05	3054.53	29	-16.6	1019.17	3	21.86	7270	3	35	63	Mutation
				K.QAENGHLVSN(sub I)GSAAEADFLDLVIVVNFDK.Q	Y	32.83	3071.52	29	6.4	1024.85	3	38.27	10812	1	35	63	Mutation
				K.Q(-17.03)AENGHLVSIGSAAEADFLDLVIVVN(+.98)FDK.Q	Y	32.73	3054.52	29	-3.6	1019.18	3	22.45	7435	1	35	63	Pyro-glu from Q; Deamidation (NQ)
				K.Q(-15.01)AENGHLVSIGSAAEADFLDLVIVVNFDK.Q	Y	32.58	3055.55	29	-15.2	1019.51	3	26.94	8617	2	35	63	ISD (z+2)-series
				K.NAFLC(+57.02)K.F	N	31.4	751.369	6	6.1	376.694	2	4.56	1166	1	119	124	Carbamidomethylation
				K.E(sub Q)AENGHLVSIGSAAEADFLDLVIVVNFDK.Q	Y	30.12	3071.55	29	12.2	1024.87	3	26.61	8538	2	35	63	Mutation
				K.QAENGHLP(sub V)SIGSAAEADFLDLVIVVNFDK.Q	Y	28.79	3068.55	29	-24.6	1023.83	3	21.05	7038	1	35	63	Mutation
				K.WTN(-17.03)GASVSYENLYEPYIR.K	Y	26.87	2143.99	18	63	1073.07	2	9.69	3313	1	79	96	Ammonia-loss (N)
				R.AWTGLTER.N	Y	26.55	932.472	8	-3.8	467.241	2	5.35	1498	1	68	75
				K.QAENGHLVS(-18.01)IGSAAEADFLDLVIVVNFDK.Q	Y	26.52	3052.55	29	2.2	1018.53	3	35.96	10427	1	35	63	Dehydration
				K.QAENGHLVSIGSAAEADQ(sub F)LDLVIVVNFDK.Q	Y	25.18	3051.55	29	-0.3	1018.19	3	34.03	10096	1	35	63	Mutation
				K.WTD(sub N)GASVSYENLYEPYIR.K	Y	24.94	2162	18	-25.9	721.654	3	9.76	3337	1	79	96	Mutation
				R.C(+57.02)PTTWSASK.L	Y	24.71	1036.46	9	-10.7	519.234	2	4.14	1006	1	4	12	Carbamidomethylation
15		Snaclec rhodocetin subunit gamma	Calloselasma rhodostoma	R.GHLVSIGSDGEADFVAQLVTNNIK.R	Y	68.4	2483.27	24	-3.1	828.76	3	13.19	5099	88	39	62
				DFNC(+57.02)LPGWSAYDQHC(+57.02)YQAFNEPK.T	Y	59.9	2846.19	23	-0.4	949.735	3	9.42	3588	2	1	23	Carbamidomethylation
				K.NPFVC(+57.02)KFPSEC(+57.02)	Y	49.64	1383.6	11	72.2	692.855	2	6.71	2449	2	125	135	Carbamidomethylation
				R.KWDYSDC(+57.02)QAK.N	Y	38.37	1299.56	10	6.1	650.789	2	3.12	919	1	115	124	Carbamidomethylation
				R.FC(+57.02)TEQAK.R	N	37.02	882.391	7	-15.9	442.195	2	1.93	509	1	31	37	Carbamidomethylation
				K.NPFVC(+57.02)K.F	N	32.65	763.369	6	1.7	382.692	2	3.14	930	1	125	130	Carbamidomethylation
16		Snaclec rhodocetin subunit delta	Calloselasma rhodostoma	K.YTSMWLGLNNPWK.E	Y	67.34	1608.78	13	-0.2	805.395	2	9.32	3615	2	60	72
				K.TWEDAESFC(+57.02)YAQHK.G	Y	61.01	1770.73	14	-16.1	591.241	3	5.36	1949	2	21	34	Carbamidomethylation
				R.RPYC(+57.02)AVMVVK.T	Y	29.73	1221.64	10	-21.9	611.812	2	3.97	1358	2	92	101	Carbamidomethylation
				R.LASIHSR.E	Y	28.09	782.44	7	-38.3	261.811	3	1.59	432	1	38	44
				R.VFSELK.T	Y	27.69	721.401	6	-13.7	361.703	2	3.34	1087	1	15	20
				R.IFWFNR.G	Y	27.17	881.455	6	61.6	441.762	2	7.23	2743	1	105	110
17		Snaclec rhodocytin subunit alpha	Calloselasma rhodostoma	GLEDC(+57.02)DFGWSPYDQHC(+57.02)YQAFNEQK.T	Y	81.83	2993.2	24	-1	998.74	3	8.94	3520	6	1	24	Carbamidomethylation
				K.EQQC(+57.02)SSEWSDGSSVSYENLIDLHTKK.C	Y	61.42	3026.36	26	0.8	757.597	4	7.92	3093	2	80	105	Carbamidomethylation
				K.TWDEAEKFC(+57.02)R.A	Y	42.43	1340.58	10	-57.9	671.259	2	4.86	1794	11	25	34	Carbamidomethylation
				W.LISQKDELADEDYVWIGLR.A	Y	41.5	2262.15	19	22	755.075	3	10.08	3979	9	57	75
				K.WVNYYC(+57.02)EQM(+15.99)HAFVC(+57.02)K.L	Y	41.01	2049.85	15	97.4	684.358	3	6.49	2489	2	118	132	Carbamidomethylation; Oxidation (M)
				K.TWDEAEK.F	Y	31.96	877.382	7	-12.8	439.692	2	2.12	647	1	25	31
				R.KWVNYYC(+57.02)EQM(+15.99)HAFVC(+57.02)K.L	Y	26.31	2177.95	16	2.3	726.992	3	5.76	2179	1	117	132	Carbamidomethylation; Oxidation (M)
				K.LTGFR.K	Y	23.97	592.333	5	-11.1	297.171	2	2.48	799	1	112	116
18		Snaclec rhodocytin subunit beta	Calloselasma rhodostoma	K.ANLVWMGLSNIWHGC(+57.02)NWQWSDGAR.L	Y	79.22	2857.3	24	11.4	953.45	3	14.2	5567	11	84	107	Carbamidomethylation
				K.HSHLVSFQSAEEADFVVK.L	Y	64.2	2028.99	18	4.6	677.341	3	12.58	4975	254	59	76
				K.ANLVWMGLSNIWHGC(+57.02)NW.Q	Y	57.87	2056.94	17	-5.5	1029.47	2	14.82	5782	8	84	100	Carbamidomethylation
				R.LNYKDWQEQSEC(+57.02)LAFR.G	Y	44.66	2085.96	16	-14.2	1043.97	2	8.05	3147	10	108	123	Carbamidomethylation
				R.GVHTEWLNMDC(+57.02)SSTC(+57.02)SFVC(+57.02)K.F	Y	43.32	2416.99	20	-10.4	806.663	3	8.05	3150	1	124	143	Carbamidomethylation
				A.DC(+57.02)PSGWSSYEGHC(+57.02)YKPFNEPK.N	Y	42.97	2544.05	21	8.4	849.03	3	6.15	2344	7	24	44	Carbamidomethylation
				G.V(+57.02)HTEWLNM(+15.99)DC(+57.02)SSTC(+57.02)SFVC(+57.02)K.F	Y	37.92	2432.99	19	-20.3	811.986	3	6.99	2702	2	125	143	Carbamidomethylation (DHKE, X@N-term); Oxidation (M); Carbamidomethylation
				K.ANLVWMGLSNIWHGC(+57.02)NWQWSD(-18.01)GAR.L	Y	36.4	2839.29	24	3.3	947.439	3	14.21	5572	1	84	107	Carbamidomethylation; Dehydration
				K.DWQEQSEC(+57.02)LAFR.G	Y	33.9	1567.67	12	-40.9	784.812	2	7.78	3034	2	112	123	Carbamidomethylation
				K.ANLVWMGLSNIWH(+57.02)GC(+57.02)NWQWSDGAR.L	Y	33.41	2914.32	24	-3.1	972.444	3	14.07	5523	1	84	107	Carbamidomethylation (DHKE, X@N-term); Carbamidomethylation
				K.ANLVWMGLSNIWHGC(+57.02)NWQWSD(+57.02)GAR.L	Y	32.53	2914.32	24	19	972.465	3	14.06	5519	1	84	107	Carbamidomethylation; Carbamidomethylation (DHKE, X@N-term)
				K.N(sub A)NLVWMGLSNIWHGC(+57.02)NWQWSDGAR.L	Y	31.89	2900.3	24	-22.3	967.753	3	13.86	5452	2	84	107	Carbamidomethylation; Mutation
				K.ANLVWMGLSNIW.H	Y	31.3	1402.71	12	-23.6	702.344	2	15.2	5897	2	84	95
				K.ANLVWM(+15.99)GLSNIWHGC(+57.02)NWQWSDGAR.L	Y	29.2	2873.29	24	-3.2	958.768	3	13.46	5305	1	84	107	Oxidation (M); Carbamidomethylation
				K.ANLVWMGLSNIWHGC(+57.02)NWQWSDGQ(sub A)R.L	Y	29.18	2914.32	24	-13.5	972.433	3	14.04	5513	1	84	107	Carbamidomethylation; Mutation
				K.ANLVWMGR(sub L)SNIWHGC(+57.02)NWQWSDGAR.L	Y	28.03	2900.31	24	-10.7	967.768	3	13.83	5442	2	84	107	Carbamidomethylation; Mutation
				K.NWADAER.F	N	27.97	860.378	7	-15.7	431.189	2	2.47	795	2	45	51
				K.ANLVWMGLSNIWHGC(+57.02)NWQWSP(sub D)GAR.L	Y	27.52	2839.32	24	-8	947.441	3	14.26	5587	1	84	107	Carbamidomethylation; Mutation
19	FMO	Amine oxidase	Ovophis okinavensis	K.HDDIFAYEK.R	N	64.63	1136.51	9	-23.3	569.251	2	4.68	1734	2	241	249
				K.SAGQLYEESLGK.V	N	60.54	1280.62	12	-18.2	641.308	2	5.1	1913	5	170	181
				K.SAGQLYEESLGKVVEELK.R	N	56	1978.03	18	7.2	660.354	3	10.43	4145	4	170	187
				Y.TAQAHGWIDSTIK.S	N	53.66	1426.72	13	5.9	714.372	2	4.86	1814	3	477	489
				Y.GIGDDANFFQALDFK.D	N	48.88	1656.78	15	-1.1	829.395	2	12.31	4888	8	391	405
				K.SAGQLYEESLGKVVEE.L	N	45.69	1736.85	16	-9	869.423	2	8.13	3194	2	170	185
				K.YPVKPSEEGK.S	N	45.54	1132.58	10	-5.8	567.292	2	1.9	565	4	160	169
				K.SAGQLYEESLGKVVEELKR.T	N	43.61	2134.13	19	1.1	712.384	3	9.65	3818	5	170	188
				K.HDDIFAYEKR.F	N	37.24	1292.61	10	-21	431.87	3	3.89	1399	2	241	250
				Y.VSFIESLKHDDIFAYEK.R	N	35.51	2040.02	17	-12.4	681.006	3	9.62	3808	2	233	249
				N.KDPGLLK.Y	N	35.1	769.47	7	-11.1	385.738	2	2.08	645	3	153	159
				K.E(sub V)FFAGEYTAQAHGWIDSTIK.S	Y	31.2	2270.06	20	-38.9	757.666	3	13.73	5422	3	470	489	Mutation
				R.FDEIVD(sub G)GMDQLPE(sub T)CMCR.A	Y	30.61	1999.81	17	-7.2	667.607	3	9.54	3772	1	251	267	Mutation
				K.STTDLPSR.F	N	30.47	875.435	8	-15.9	438.718	2	2.03	622	2	364	371
				R.SVHYR.S	N	30.22	660.334	5	0.1	331.175	2	1.24	292	1	336	340
				Y.VSFIESLK.H	N	28.88	921.517	8	-10.4	461.761	2	6.92	2683	3	233	240
				K.VVEELKR.T	N	27.08	871.513	7	7.3	436.767	2	1.94	585	1	182	188
				K.EYLLK.E	N	24.8	664.38	5	-11.5	333.193	2	3.34	1162	2	205	209
20		L-amino-acid oxidase	Calloselasma rhodostoma	K.DC(+57.02)ADIVFNDLSLIHQLPK.K	Y	84.93	2097.06	18	6.6	1049.54	2	10.63	4155	32	406	423	Carbamidomethylation
				K.DIQSFC(+57.02)YPSVIQK.W	Y	68.85	1583.77	13	44.1	792.925	2	7.29	2768	8	425	437	Carbamidomethylation
				K.SAGQLYEESLGK.V	N	67.76	1280.62	12	-16.9	641.309	2	4.7	1667	6	170	181
				K.EGDLSPGAVDMIGDLLNEDSGYYVSFIESLK.H	Y	65.49	3332.56	31	18.7	1111.88	3	15.34	5757	4	210	240
				K.HDDIFAYEK.R	N	63.99	1136.51	9	-8	569.26	2	4.32	1507	3	241	249
				R.DIQDKVHFNAQVIK.I	Y	63.53	1653.88	14	1.5	552.303	3	5.44	1984	5	268	281
				K.VTVVYETLSK.E	Y	61.84	1137.63	10	-33.9	569.802	2	5.21	1882	6	289	298
				R.IYFAGEYTAQAHGWIDSTIK.S	N	61.07	2270.1	20	4.5	757.711	3	12.49	4877	132	470	489
				R.LNEFSQENDNAWYFIK.N	Y	59.41	2016.92	16	-4.2	1009.46	2	8.63	3330	6	127	142
				K.KDIQSFC(+57.02)YPSVIQK.W	Y	59.09	1711.86	14	46.1	571.654	3	5.92	2189	6	424	437	Carbamidomethylation
				A.LDFKDC(+57.02)ADIVFNDLSLIHQLPK.K	Y	59.06	2600.33	22	1.9	867.786	3	12.22	4773	9	402	423	Carbamidomethylation
				L.DFKDC(+57.02)ADIVFNDLSLIHQLPK.K	Y	58.86	2487.25	21	-2.8	622.817	4	11.77	4598	10	403	423	Carbamidomethylation
				K.SAGQLYEESLGKVVEELKR.T	N	58.65	2134.13	19	-5.2	712.379	3	8.51	3280	14	170	188
				K.VHFNAQVIK.I	Y	58.49	1054.59	9	-28.4	528.288	2	4.01	1373	4	273	281
				K.HVVIVGAGMAGLSAAYVLAGAGHQVTVLEASERPGGR.V	Y	56.58	3599.9	37	11.9	900.993	4	11.04	4310	7	53	89
				K.FWEDDGIHGGK.S	N	56.06	1259.56	11	-7.8	630.781	2	4.08	1402	6	353	363
				K.ETPSVTADYVIVC(+57.02)TTSR.A	Y	54.84	1897.91	17	28.4	949.989	2	7	2649	5	299	315	Carbamidomethylation
				Y.GIGDDANFFQALDFK.D	N	53.54	1656.78	15	-6.1	829.391	2	10.76	4199	8	391	405
				K.HVVIVGAGMAGLSAAYVLAGAGHQVTVLEASER.P	Y	53.31	3232.7	33	-10.9	809.174	4	16.73	6164	21	53	85
				K.D(+27.99)C(+57.02)ADIVFNDLSLIHQLPK.K	Y	52.56	2125.05	18	25.6	1063.56	2	11.95	4668	9	406	423	Formylation; Carbamidomethylation
				K.D(+57.02)C(+57.02)ADIVFNDLSLIHQLPK.K	Y	52.25	2154.08	18	29.7	1078.08	2	11.07	4324	8	406	423	Carbamidomethylation (DHKE, X@N-term); Carbamidomethylation
				K.EGDLSPGAVDMIGDLLNEDSGYYVSFIESLKHDDIFAYEK.R	Y	51.18	4451.07	40	-2.4	1113.77	4	15.13	5694	3	210	249
				R.FDEIVDGMDKLPTAMYR.D	Y	50.04	1999.94	17	23.2	1001	2	8.23	3165	6	251	267
				C.ADDRNPLAEC(+57.02)FQENDYEEFLEIAR.N	Y	49.93	2943.3	24	34.3	982.14	3	10.49	4094	3	19	42	Carbamidomethylation
				I.VFNDLSLIHQLPK.K	Y	48.96	1522.85	13	-3	762.43	2	10.68	4173	4	411	423
				K.SAGQLYEESLGKVVEELK.R	N	47.9	1978.03	18	-21.1	660.335	3	9.08	3518	7	170	187
				F.QALDFKDC(+57.02)ADIVFNDLSLIHQLPK.K	Y	46.97	2799.43	24	10.6	700.871	4	12.15	4747	3	400	423	Carbamidomethylation
				K.HDDIFAYEKR.F	N	46.87	1292.61	10	-16.3	431.872	3	3.67	1228	3	241	250
				K.RFDEIVDGMDKLPTAMYR.D	Y	45.74	2156.04	18	3.1	719.689	3	8.12	3120	3	250	267
				K.FNPPLLPK.K	Y	44.95	924.543	8	57	463.305	2	5.98	2214	9	322	329
				K.ETPSVTADYVIVC(+57.02)TTSRAVRLIKFNPPLLPK.K	Y	42.28	3484.91	31	17.7	698.002	5	12.05	4707	3	299	329	Carbamidomethylation
				D.IVFNDLSLIHQLPK.K	Y	41.51	1635.93	14	49.1	546.346	3	8.47	3264	1	410	423
				Y.GIGDDANFFQALDFKDC(+57.02)ADIVFNDLSLIHQLPK.K	Y	39.31	3735.82	33	11.7	934.974	4	13.96	5337	3	391	423	Carbamidomethylation
				K.DC(+57.02)ADIVFN(+.98)DLSLIHQLPK.K	Y	39	2098.04	18	10.7	700.362	3	10.01	3894	4	406	423	Carbamidomethylation; Deamidation (NQ)
				K.IFLTC(+57.02)TTK.F	Y	38.25	982.516	8	-22.5	492.254	2	4.3	1498	4	345	352	Carbamidomethylation
				K.DC(+57.02)ADIVFND(+57.02)LSLIHQLPK.K	Y	38.14	2154.08	18	-19.4	719.019	3	10.36	4042	3	406	423	Carbamidomethylation; Carbamidomethylation (DHKE, X@N-term)
				K.YPVKPSEE(sub A)GK.S	N	36.16	1132.58	10	-15.4	567.287	2	2.04	582	1	160	169	Mutation
				K.Y(+43.01)AMGGITTFTPYQFQHFSDPLTASQGR.I	Y	35.41	3063.42	27	25.4	1022.17	3	9.55	3709	1	443	469	Carbamylation
				V.FNDLSLIHQLPK.K	Y	34.08	1423.78	12	-0.8	712.898	2	10.71	4182	2	412	423
				K.DC(+57.02)ADIVFNDLSLIHQLPKK.D	Y	33.79	2225.15	19	-40.8	742.694	3	9.22	3570	1	406	424	Carbamidomethylation
				K.WSLDKYAMGGITTFTPYQFQHFSDPLTASQGR.I	Y	33.06	3649.73	32	12.8	913.451	4	11.2	4377	1	438	469
				K.WSLDK.Y	N	32.52	647.328	5	-5.2	324.67	2	3.48	1148	2	438	442
				Y.Q(-17.03)FQHFSDPLTASQGR.I	Y	32.2	1700.79	15	31.8	851.43	2	7.51	2864	3	455	469	Pyro-glu from Q
				K.YAMGGITTFTPYQFQHFSDPLTASQGR.I	Y	32.07	3020.41	27	64.9	1007.88	3	10.13	3943	1	443	469
				K.DC(+57.02)AD(+57.02)IVFNDLSLIHQLPK.K	Y	30.76	2154.08	18	1.4	719.034	3	11.03	4307	1	406	423	Carbamidomethylation; Carbamidomethylation (DHKE, X@N-term)
				R.SVHYR.S	N	30.54	660.334	5	-39.4	331.161	2	1.09	252	1	336	340
				K.DC(+57.02)ADIVFND(-18.01)LSLIHQLPK.K	Y	30.13	2079.05	18	44.8	694.054	3	11.54	4510	1	406	423	Carbamidomethylation; Dehydration
				K.EGDLSPGAVDMIGDLLNEDSGYYVSFIESLKHDDIFAYEKR.F	Y	29.26	4607.17	41	9.2	922.45	5	14.63	5538	1	210	250
				K.AHALR.S	N	29.01	566.329	5	-46.5	284.159	2	0.99	217	1	331	335
				K.DC(+57.02)ADIVFNDLS(-18.01)LIHQLPK.K	Y	28.85	2079.05	18	-2.4	694.021	3	11.56	4520	1	406	423	Carbamidomethylation; Dehydration
				K.VVEELKR.T	N	28.21	871.513	7	-31.8	291.502	3	2.18	633	1	182	188
				C.ADIVFNDLSLIHQLPK.K	Y	28.13	1822	16	54.3	912.056	2	10.83	4230	1	408	423
				K.DCADIVL(sub F)NDLSLIHQLPK.K	Y	27.97	2006.05	18	-2.7	669.689	3	11.77	4600	1	406	423	Mutation
				K.DC(+57.02)ADIVFNDLSLIH(+57.02)QLPK.K	Y	27.77	2154.08	18	-9.5	719.026	3	10.43	4070	1	406	423	Carbamidomethylation; Carbamidomethylation (DHKE, X@N-term)
				F.Q(-17.03)ALDFKDC(+57.02)ADIVFNDLSLIHQLPK.K	Y	26.73	2782.4	24	-13.2	928.462	3	12.83	4998	1	400	423	Pyro-glu from Q; Carbamidomethylation
				Y.VLAGAGHQVTVLEASERPGGR.V	N	26.66	2103.12	21	3	526.788	4	4.76	1694	1	69	89
				K.F(+27.99)WEDDGIHGGK.S	N	26.16	1287.55	11	6.3	644.787	2	6.58	2470	1	353	363	Formylation
				K.DCADIVW(sub F)NDLSLIHQLPK.K	Y	26.16	2079.05	18	-3.8	694.02	3	10.7	4179	1	406	423	Mutation
				K.KDPGLLK.Y	N	26.14	769.47	7	-27	385.732	2	2.41	717	2	153	159
				K.IQQNDQK.V	Y	25.82	872.435	7	-32.6	437.211	2	0.93	195	1	282	288
				Y.TAQAHGWIDST.I	N	25.53	1185.54	11	-7.6	593.774	2	4.08	1403	1	477	487
				F.NDLSLIHQLPK.K	N	25.1	1276.71	11	-12.8	639.356	2	10.73	4190	2	413	423
				K.EYLIK.E	N	25.07	664.38	5	-17.1	333.191	2	3.26	1057	2	205	209
				K.WSLDKYAMGGITTFTPY.Q	N	24.35	1949.92	17	36.9	976.005	2	10.4	4059	1	438	454
21	PDE	Cadam10_PDE-1	Crotalus adamanteus	K.IPIPTHYFVVLTSC(+57.02)ENQINTPLNC(+57.02)LGPLK.V	N	63.17	3337.72	29	-0.8	1113.58	3	13.19	5098	8	708	736	Carbamidomethylation
				K.NEVTSFENIEVYNLMC(+57.02)D(-18.01)LLK.L	Y	43.9	2412.13	20	2	805.054	3	16.9	6248	1	445	464	Carbamidomethylation; Dehydration
				R.VTEVLS(sub K)WLDLPK.A	Y	39.52	1398.78	12	33.9	700.419	2	12.05	4662	4	238	249	Mutation
				K.ALQMADK(sub R)TLGMLMEGLK.Q	N	38.6	1848.95	17	7.1	925.489	2	13.49	5207	1	280	296	Mutation
				K.ALQMADQ(sub R)TLGMLMEGLK.Q	N	38.43	1848.91	17	29.4	925.492	2	13.5	5213	3	280	296	Mutation
				R.DVELLTGLNFYSGLK.Q	N	36.69	1667.88	15	-14	834.934	2	12.81	4954	3	775	789
22		Ectonucleotide pyrophosphatase/phosphodiesterase family member 3-like protein	Crotalus horridus	K.IPIPTHYFVVLTSC(+57.02)ENQINTPLNC(+57.02)LGPLK.V	N	63.17	3337.72	29	-0.8	1113.58	3	13.19	5098	8	725	753	Carbamidomethylation
				K.NEVTSFENIEVYNLMC(+57.02)D(-18.01)LLK.L	Y	43.9	2412.13	20	2	805.054	3	16.9	6248	1	462	481	Carbamidomethylation; Dehydration
				R.VTEVLS(sub K)WLDLPK.A	Y	39.52	1398.78	12	33.9	700.419	2	12.05	4662	4	255	266	Mutation
				K.ALQMADK(sub R)TLGMLMEGLK.Q	N	38.6	1848.95	17	7.1	925.489	2	13.49	5207	1	297	313	Mutation
				K.ALQMADQ(sub R)TLGMLMEGLK.Q	N	38.43	1848.91	17	29.4	925.492	2	13.5	5213	3	297	313	Mutation
				R.DVELLTGLNFYSGLK.Q	N	36.69	1667.88	15	-14	834.934	2	12.81	4954	3	792	806
23		Phosphodiesterase	Crotalus horridus	K.IPIPTHYFVVLTSC(+57.02)ENQINTPLNC(+57.02)LGPLK.V	N	63.17	3337.72	29	-0.8	1113.58	3	13.19	5098	8	749	777	Carbamidomethylation
				K.NEVTSFENIEVYNLMC(+57.02)D(-18.01)LLK.L	Y	43.9	2412.13	20	2	805.054	3	16.9	6248	1	486	505	Carbamidomethylation; Dehydration
				R.VTEVLS(sub K)WLDLPK.A	Y	39.52	1398.78	12	33.9	700.419	2	12.05	4662	4	279	290	Mutation
				K.ALQMADK(sub R)TLGMLMEGLK.Q	N	38.6	1848.95	17	7.1	925.489	2	13.49	5207	1	321	337	Mutation
				K.ALQMADQ(sub R)TLGMLMEGLK.Q	N	38.43	1848.91	17	29.4	925.492	2	13.5	5213	3	321	337	Mutation
				R.DVELLTGLNFYSGLK.Q	N	36.69	1667.88	15	-14	834.934	2	12.81	4954	3	816	830
24		Phosphodiesterase	Crotalus adamanteus	K.IPIPTHYFVVLTSC(+57.02)ENQINTPLNC(+57.02)LGPLK.V	N	63.17	3337.72	29	-0.8	1113.58	3	13.19	5098	8	749	777	Carbamidomethylation
				K.NEVTSFENIEVYNLMC(+57.02)D(-18.01)LLK.L	Y	43.9	2412.13	20	2	805.054	3	16.9	6248	1	486	505	Carbamidomethylation; Dehydration
				R.VTEVLS(sub K)WLDLPK.A	Y	39.52	1398.78	12	33.9	700.419	2	12.05	4662	4	279	290	Mutation
				K.ALQMADK(sub R)TLGMLMEGLK.Q	N	38.6	1848.95	17	7.1	925.489	2	13.49	5207	1	321	337	Mutation
				K.ALQMADQ(sub R)TLGMLMEGLK.Q	N	38.43	1848.91	17	29.4	925.492	2	13.5	5213	3	321	337	Mutation
				R.DVELLTGLNFYSGLK.Q	N	36.69	1667.88	15	-14	834.934	2	12.81	4954	3	816	830
25		Phosphodiesterase	Sistrurus miliarius barbouri	K.IPIPTHYFVVLTSC(+57.02)ENQINTPLNC(+57.02)LGPLK.V	N	63.17	3337.72	29	-0.8	1113.58	3	13.19	5098	8	708	736	Carbamidomethylation
				K.NEVTSFENIEVYNLMC(+57.02)D(-18.01)LLK.L	Y	43.9	2412.13	20	2	805.054	3	16.9	6248	1	445	464	Carbamidomethylation; Dehydration
				R.VTEVLS(sub K)WLDLPK.A	Y	39.52	1398.78	12	33.9	700.419	2	12.05	4662	4	238	249	Mutation
				K.ALQMADK(sub R)TLGMLMEGLK.Q	N	38.6	1848.95	17	7.1	925.489	2	13.49	5207	1	280	296	Mutation
				K.ALQMADQ(sub R)TLGMLMEGLK.Q	N	38.43	1848.91	17	29.4	925.492	2	13.5	5213	3	280	296	Mutation
				R.DVELLTGLNFYSGLK.Q	N	36.69	1667.88	15	-14	834.934	2	12.81	4954	3	775	789
26		Venom phosphodiesterase 1	Crotalus adamanteus	K.IPIPTHYFVVLTSC(+57.02)ENQINTPLNC(+57.02)LGPLK.V	N	63.17	3337.72	29	-0.8	1113.58	3	13.19	5098	8	749	777	Carbamidomethylation
				K.NEVTSFENIEVYNLMC(+57.02)D(-18.01)LLK.L	Y	43.9	2412.13	20	2	805.054	3	16.9	6248	1	486	505	Carbamidomethylation; Dehydration
				R.VTEVLS(sub K)WLDLPK.A	Y	39.52	1398.78	12	33.9	700.419	2	12.05	4662	4	279	290	Mutation
				K.ALQMADK(sub R)TLGMLMEGLK.Q	N	38.6	1848.95	17	7.1	925.489	2	13.49	5207	1	321	337	Mutation
				K.ALQMADQ(sub R)TLGMLMEGLK.Q	N	38.43	1848.91	17	29.4	925.492	2	13.5	5213	3	321	337	Mutation
				R.DVELLTGLNFYSGLK.Q	N	36.69	1667.88	15	-14	834.934	2	12.81	4954	3	816	830
27		Venom phosphodiesterase 2	Crotalus adamanteus	K.IPIPTHYFVVLTSC(+57.02)ENQINTPLNC(+57.02)LGPLK.V	N	63.17	3337.72	29	-0.8	1113.58	3	13.19	5098	8	708	736	Carbamidomethylation
				K.NEVTSFENIEVYNLMC(+57.02)D(-18.01)LLK.L	Y	43.9	2412.13	20	2	805.054	3	16.9	6248	1	445	464	Carbamidomethylation; Dehydration
				R.VTEVLS(sub K)WLDLPK.A	Y	39.52	1398.78	12	33.9	700.419	2	12.05	4662	4	238	249	Mutation
				K.ALQMADK(sub R)TLGMLMEGLK.Q	N	38.6	1848.95	17	7.1	925.489	2	13.49	5207	1	280	296	Mutation
				K.ALQMADQ(sub R)TLGMLMEGLK.Q	N	38.43	1848.91	17	29.4	925.492	2	13.5	5213	3	280	296	Mutation
				R.DVELLTGLNFYSGLK.Q	N	36.69	1667.88	15	-14	834.934	2	12.81	4954	3	775	789
28	PLA2	Acidic phospholipase A2 H1E6	Calloselasma rhodostoma	K.AAAYSYTIEN(+.98)GGIVC(+57.02)GGDDPC(+57.02)KK.Q	Y	68.42	2446.08	23	9	816.374	3	6.76	2604	6	77	99	Deamidation (NQ); Carbamidomethylation
				G.HLLQFETMIIK.M	Y	58.39	1371.76	11	27.5	686.905	2	8.89	3497	15	17	27
				K.FSAKDC(+57.02)QEESDPC(+57.02)	Y	51.9	1571.59	13	-6.2	786.796	2	3.29	1140	3	127	139	Carbamidomethylation
				G.H(+27.99)LLQFETMIIK.M	Y	42.2	1399.75	11	65.4	700.93	2	11.74	4644	4	17	27	Formylation (Protein N-term)
				R.AAAM(+15.99)C(+57.02)FRDNLDTYNYAK.Y	Y	41.12	2038.89	17	-19.6	680.623	3	5.82	2205	4	107	123	Oxidation (M); Carbamidomethylation
				K.VTNC(+57.02)DPK.A	Y	39.29	832.375	7	47.4	417.214	2	1.05	239	2	70	76	Carbamidomethylation
				K.FSAKDC(+57.02)QEESD.P	Y	37.82	1314.5	11	-2.3	658.257	2	1.93	572	2	127	137	Carbamidomethylation
				R.C(+57.02)C(+57.02)FVHDC(+57.02)C(+57.02)YGK.V	N	37.51	1504.54	11	-9.1	502.515	3	3.64	1280	1	59	69	Carbamidomethylation
				R.DNLDTYNYAK.Y	Y	36.87	1215.54	10	-19.8	608.766	2	4.82	1778	6	114	123
				G.HLLQFETMIIKMTKQTGLFSYSFYGC(+57.02)YC(+57.02)GWGGHGRPQDPTDR.C	Y	34.66	4982.32	42	4.2	831.397	6	14.38	5629	1	17	58	Carbamidomethylation
				E.GHLLQFETMIIK.M	Y	34.51	1428.78	12	-9.6	715.39	2	10.52	4159	3	16	27
				H.L(+149.03)LQFETMIIK.M	Y	27.25	1383.73	10	-12.2	692.864	2	10.28	4064	2	18	27	Benzyl isothiocyanate
29		Acidic phospholipase A2 S1E6-b (Fragment)	Calloselasma rhodostoma	K.TATYSYTEENDGIVC(+57.02)GGDDPC(+57.02)KK.Q	Y	62.19	2579.08	23	-21.1	860.682	3	5.44	1907	2	64	86	Carbamidomethylation
				R.C(+57.02)C(+57.02)FVHDC(+57.02)C(+57.02)YGK.V	N	49.64	1504.54	11	0.4	502.519	3	3.75	1189	2	46	56	Carbamidomethylation
				G.SLVQFETLIM(+15.99)K.L	Y	48.02	1323.71	11	-2	662.861	2	9.43	3592	10	4	14	Oxidation (M)
				G.SLVQFETM(sub L)IMK.L	Y	40.78	1325.67	11	-57.9	663.805	2	10.3	3954	1	4	14	Mutation
				G.SLVQFETLIMK.L	Y	34.52	1307.72	11	0.3	654.865	2	10.9	4199	1	4	14
				G.SLVQFETLR(sub I)MK.L	Y	33.36	1350.73	11	32	676.395	2	9.76	3730	1	4	14	Mutation
				G.SLVQFETLIMK(+43.01).L	Y	30.61	1350.72	11	-0.7	676.368	2	9.77	3734	1	4	14	Carbamylation
				G.SLVQFETF(sub L)IMK.L	Y	28.43	1341.7	11	4.3	671.86	2	8.74	3310	1	4	14	Mutation
30		Acidic phospholipase A2 Ts-A4	Trimeresurus stejnegeri	K.AAAYSYTIEN(+.98)GGIVC(+57.02)GGDDPC(+57.02)KK.Q	Y	68.42	2446.08	23	9	816.374	3	6.76	2604	6	77	99	Deamidation (NQ); Carbamidomethylation
				G.HLLQFETMIIK.M	Y	58.39	1371.76	11	27.5	686.905	2	8.89	3497	15	17	27
				K.FSAKDC(+57.02)QEESDPC(+57.02)	Y	51.9	1571.59	13	-6.2	786.796	2	3.29	1140	3	127	139	Carbamidomethylation
				G.H(+27.99)LLQFETMIIK.M	Y	42.2	1399.75	11	65.4	700.93	2	11.74	4644	4	17	27	Formylation (Protein N-term)
				R.AAAM(+15.99)C(+57.02)FRDNLDTYNYAK.Y	Y	41.12	2038.89	17	-19.6	680.623	3	5.82	2205	4	107	123	Oxidation (M); Carbamidomethylation
				K.VTNC(+57.02)DPK.A	Y	39.29	832.375	7	47.4	417.214	2	1.05	239	2	70	76	Carbamidomethylation
				K.FSAKDC(+57.02)QEESD.P	Y	37.82	1314.5	11	-2.3	658.257	2	1.93	572	2	127	137	Carbamidomethylation
				R.C(+57.02)C(+57.02)FVHDC(+57.02)C(+57.02)YGK.V	N	37.51	1504.54	11	-9.1	502.515	3	3.64	1280	1	59	69	Carbamidomethylation
				R.DNLDTYNYAK.Y	Y	36.87	1215.54	10	-19.8	608.766	2	4.82	1778	6	114	123
				G.HLLQFETMIIKMTKQTGLFSYSFYGC(+57.02)YC(+57.02)GWGGHGRPQDPTDR.C	Y	34.66	4982.32	42	4.2	831.397	6	14.38	5629	1	17	58	Carbamidomethylation
				E.GHLLQFETMIIK.M	Y	34.51	1428.78	12	-9.6	715.39	2	10.52	4159	3	16	27
				H.L(+149.03)LQFETMIIK.M	Y	27.25	1383.73	10	-12.2	692.864	2	10.28	4064	2	18	27	Benzyl isothiocyanate
31		Basic phospholipase A2 W6D49	Calloselasma rhodostoma	K.FEKGEILC(+57.02)GETNPC(+57.02)LNQAC(+57.02)EC(+57.02)DK.A	N	92.43	2771.17	23	7	924.736	3	6.3	2407	10	84	106	Carbamidomethylation
				K.GEILC(+57.02)GETNPC(+57.02)LNQAC(+57.02)EC(+57.02)DKAVATC(+57.02)FR.D	N	90.24	3172.35	27	0	1058.46	3	7.61	2963	4	87	113	Carbamidomethylation
				K.GEILC(+57.02)GETNPC(+57.02)LNQAC(+57.02)EC(+57.02)DK.A	N	82.54	2366.96	20	-30.5	1184.45	2	6.24	2385	4	87	106	Carbamidomethylation
				K.DATDQC(+57.02)C(+57.02)ADHDC(+57.02)C(+57.02)YK.K	Y	73.51	1917.64	15	1.8	959.828	2	2.06	624	4	54	68	Carbamidomethylation
				K.FEKGEILC(+57.02)GETNPC(+57.02)LNQAC(+57.02)EC(+57.02)DKAVATC(+57.02)FR.D	N	73.09	3576.56	30	-3.5	1193.19	3	7.51	2917	2	84	113	Carbamidomethylation
				K.KQQFNTGIFC(+57.02)SK.A	Y	66.32	1456.71	12	-11.5	729.356	2	5.15	1917	5	122	133	Carbamidomethylation
				K.QQFNTGIFC(+57.02)SK.A	Y	61.76	1328.62	11	6.1	665.321	2	6.26	2393	8	123	133	Carbamidomethylation
				K.KESYSYKFEK.G	N	60.05	1307.64	10	-23.8	436.877	3	2.56	833	5	77	86
				Y.KFEKGEILC(+57.02)GETNPC(+57.02)LNQAC(+57.02)EC(+57.02)DK.A	N	59.35	2899.26	24	-18.3	967.41	3	5.68	2144	2	83	106	Carbamidomethylation
				K.NYGMYGC(+57.02)NC(+57.02)GPM(+15.99)K.R	N	56.72	1566.57	13	-12.2	784.284	2	4.08	1463	2	36	48	Carbamidomethylation; Oxidation (M)
				K.FEKGEILC(+57.02)GETN(+.98)PC(+57.02)LNQAC(+57.02)EC(+57.02)DKAVATC(+57.02)FR.D	N	55.88	3577.54	30	7.9	895.399	4	7.56	2939	1	84	113	Carbamidomethylation; Deamidation (NQ)
				K.Q(-17.03)QFNTGIFC(+57.02)SK.A	Y	53.28	1311.59	11	72.6	656.851	2	8.78	3452	8	123	133	Pyro-glu from Q; Carbamidomethylation
				K.LTDC(+57.02)DPKK.E	N	48.15	975.47	8	-26.3	488.729	2	1.14	273	3	70	77	Carbamidomethylation
				K.NYGM(+15.99)YGC(+57.02)NC(+57.02)GPM(+15.99)K.R	N	47.14	1582.57	13	-11.6	792.282	2	2.96	1003	4	36	48	Oxidation (M); Carbamidomethylation
				K.AVATC(+57.02)FRDNLDTYNK.K	Y	46.98	1786.83	15	-8.3	894.415	2	5.54	2085	3	107	121	Carbamidomethylation
				K.MIM(+15.99)VMTGK.E	N	46.49	925.443	8	-7	463.726	2	4.48	1632	3	24	31	Oxidation (M)
				K.LTDC(+57.02)DPK.K	N	46.34	847.375	7	6.2	424.697	2	1.38	362	4	70	76	Carbamidomethylation
				Q.FNTGIFC(+57.02)SK.A	N	45.63	1072.5	9	-20.3	537.247	2	6.05	2302	21	125	133	Carbamidomethylation
				K.ESYSYKFEK.G	N	44.98	1179.54	9	-6.5	590.776	2	3.69	1297	3	78	86
				K.MIMVMTGK.E	N	43.81	909.449	8	47	455.753	2	5.31	1987	3	24	31
				K.MIMVM(+15.99)TGK.E	N	42.91	925.443	8	-4.4	463.727	2	4.14	1490	2	24	31	Oxidation (M)
				K.FEKGEILC(+57.02)GETNPC(+57.02)LN(+.98)QAC(+57.02)EC(+57.02)DKAVATC(+57.02)FR.D	N	41.18	3577.54	30	11.5	1193.53	3	7.54	2932	1	84	113	Carbamidomethylation; Deamidation (NQ)
				K.GEILC(+57.02)GETNPC(+57.02)LN(+.98)QAC(+57.02)EC(+57.02)DKAVATC(+57.02)FR.D	N	40.98	3173.33	27	-3	1058.78	3	7.62	2967	1	87	113	Carbamidomethylation; Deamidation (NQ)
				K.QQFN(-17.03)TGIFC(+57.02)SK.A	Y	40.07	1311.59	11	73.9	656.852	2	8.7	3423	1	123	133	Ammonia-loss (N); Carbamidomethylation
				K.M(+43.01)IM(+15.99)VMTGK.E	N	38.57	968.449	8	-15.2	485.225	2	3.74	1318	3	24	31	Carbamylation; Oxidation (M)
				K.GEILC(+57.02)GETNPC(+57.02)LNQ(+.98)AC(+57.02)EC(+57.02)DKAVATC(+57.02)FR.D	N	38.03	3173.33	27	46.9	1058.84	3	7.65	2977	1	87	113	Carbamidomethylation; Deamidation (NQ)
				K.KESYSYK.F	N	36.81	903.434	7	-27.8	452.712	2	1.54	423	2	77	83
				Q.FNT(-18.01)GIFC(+57.02)SK.A	N	34.08	1054.49	9	-0.6	528.252	2	6.08	2315	3	125	133	Dehydration; Carbamidomethylation
				K.GEILC(+57.02)GETNPC(+57.02)LNQAC(+57.02)EC(+57.02)DE(sub K)AVATC(+57.02)FR.D	N	32.21	3173.3	27	-6.2	1058.77	3	7.6	2959	1	87	113	Carbamidomethylation; Mutation
				K.MIM(+15.99)VM(+15.99)TGK.E	N	30.9	941.438	8	2.1	471.728	2	3.16	1084	1	24	31	Oxidation (M)
				Q.F(+57.02)NTGIFC(+57.02)SK.A	N	29.78	1129.52	9	72.2	565.809	2	6.84	2637	4	125	133	Carbamidomethylation (DHKE, X@N-term); Carbamidomethylation
				K.N(+42.01)(+.98)YGMYGC(+57.02)NC(+57.02)GPM(+15.99)K.R	N	29.28	1609.57	13	2.9	805.793	2	3.24	1118	1	36	48	Acetylation (N-term); Deamidation (NQ); Carbamidomethylation; Oxidation (M)
				G.SM(+15.99)FNLWK.M	N	28.75	940.448	7	10.6	471.236	2	6.76	2602	11	17	23	Oxidation (M)
				K.AVATC(+57.02)FR.D	N	28.47	823.401	7	-8.2	412.704	2	2.67	880	3	107	113	Carbamidomethylation
				G.SMFNLWK.M	N	28.04	924.453	7	62.4	463.262	2	8.5	3338	5	17	23
				K.KLTDC(+57.02)DPK.K	N	27.83	975.47	8	-25.1	488.73	2	1.54	425	1	69	76	Carbamidomethylation
				K.FEKGEILC(+57.02)GETN(+.98)PC(+57.02)LN(+.98)QAC(+57.02)EC(+57.02)DKAVATC(+57.02)FR.D	N	23.33	3578.52	30	-33.4	895.609	4	7.52	2925	1	84	113	Carbamidomethylation; Deamidation (NQ)
				K.DATDQC(+57.02)C(+57.02)ADHDC(+57.02)C(+57.02)YK(+37.03).K	Y	23.06	1954.67	15	8.6	978.351	2	2.1	640	1	54	68	Carbamidomethylation; Propargylamine
				K.N(+43.01)YGMYGC(+57.02)NC(+57.02)GPM(+15.99)K.R	N	22.81	1609.58	13	-3.3	805.794	2	3.23	1114	1	36	48	Carbamylation; Carbamidomethylation; Oxidation (M)
32		Phospholipase A2	Calloselasma rhodostoma	K.FEKGEILC(+57.02)GETNPC(+57.02)LNQAC(+57.02)EC(+57.02)DK.A	N	92.43	2771.17	23	7	924.736	3	6.3	2407	10	84	106	Carbamidomethylation
				K.GEILC(+57.02)GETNPC(+57.02)LNQAC(+57.02)EC(+57.02)DKAVATC(+57.02)FR.D	N	90.24	3172.35	27	0	1058.46	3	7.61	2963	4	87	113	Carbamidomethylation
				K.DATDQC(+57.02)C(+57.02)ADHDC(+57.02)C(+57.02)YQK.L	Y	82.74	2045.7	16	-2.8	1023.85	2	2	600	6	54	69	Carbamidomethylation
				K.GEILC(+57.02)GETNPC(+57.02)LNQAC(+57.02)EC(+57.02)DK.A	N	82.54	2366.96	20	-30.5	1184.45	2	6.24	2385	4	87	106	Carbamidomethylation
				K.FEKGEILC(+57.02)GETNPC(+57.02)LNQAC(+57.02)EC(+57.02)DKAVATC(+57.02)FR.D	N	73.09	3576.56	30	-3.5	1193.19	3	7.51	2917	2	84	113	Carbamidomethylation
				K.AVATC(+57.02)FRDNLDTYDKK.Q	Y	63.17	1915.91	16	-26.9	479.972	4	5.18	1934	10	107	122	Carbamidomethylation
				K.KESYSYKFEK.G	N	60.05	1307.64	10	-23.8	436.877	3	2.56	833	5	77	86
				Y.KFEKGEILC(+57.02)GETNPC(+57.02)LNQAC(+57.02)EC(+57.02)DK.A	N	59.35	2899.26	24	-18.3	967.41	3	5.68	2144	2	83	106	Carbamidomethylation
				K.NYGMYGC(+57.02)NC(+57.02)GPM(+15.99)K.R	N	56.72	1566.57	13	-12.2	784.284	2	4.08	1463	2	36	48	Carbamidomethylation; Oxidation (M)
				K.FEKGEILC(+57.02)GETN(+.98)PC(+57.02)LNQAC(+57.02)EC(+57.02)DKAVATC(+57.02)FR.D	N	55.88	3577.54	30	7.9	895.399	4	7.56	2939	1	84	113	Carbamidomethylation; Deamidation (NQ)
				K.LTDC(+57.02)DPKK.E	N	48.15	975.47	8	-26.3	488.729	2	1.14	273	3	70	77	Carbamidomethylation
				K.NYGM(+15.99)YGC(+57.02)NC(+57.02)GPM(+15.99)K.R	N	47.14	1582.57	13	-11.6	792.282	2	2.96	1003	4	36	48	Oxidation (M); Carbamidomethylation
				K.MIM(+15.99)VMTGK.E	N	46.49	925.443	8	-7	463.726	2	4.48	1632	3	24	31	Oxidation (M)
				K.LTDC(+57.02)DPK.K	N	46.34	847.375	7	6.2	424.697	2	1.38	362	4	70	76	Carbamidomethylation
				R.FNTGIFC(+57.02)SK.A	N	45.63	1072.5	9	-20.3	537.247	2	6.05	2302	21	125	133	Carbamidomethylation
				K.ESYSYKFEK.G	N	44.98	1179.54	9	-6.5	590.776	2	3.69	1297	3	78	86
				K.MIMVMTGK.E	N	43.81	909.449	8	47	455.753	2	5.31	1987	3	24	31
				K.MIMVM(+15.99)TGK.E	N	42.91	925.443	8	-4.4	463.727	2	4.14	1490	2	24	31	Oxidation (M)
				K.FEKGEILC(+57.02)GETNPC(+57.02)LN(+.98)QAC(+57.02)EC(+57.02)DKAVATC(+57.02)FR.D	N	41.18	3577.54	30	11.5	1193.53	3	7.54	2932	1	84	113	Carbamidomethylation; Deamidation (NQ)
				K.GEILC(+57.02)GETNPC(+57.02)LN(+.98)QAC(+57.02)EC(+57.02)DKAVATC(+57.02)FR.D	N	40.98	3173.33	27	-3	1058.78	3	7.62	2967	1	87	113	Carbamidomethylation; Deamidation (NQ)
				K.Q(-17.03)RFNTGIFC(+57.02)SK.A	Y	39.03	1339.63	11	-13.5	670.815	2	7.03	2717	2	123	133	Pyro-glu from Q; Carbamidomethylation
				K.M(+43.01)IM(+15.99)VMTGK.E	N	38.57	968.449	8	-15.2	485.225	2	3.74	1318	3	24	31	Carbamylation; Oxidation (M)
				K.GEILC(+57.02)GETNPC(+57.02)LNQ(+.98)AC(+57.02)EC(+57.02)DKAVATC(+57.02)FR.D	N	38.03	3173.33	27	46.9	1058.84	3	7.65	2977	1	87	113	Carbamidomethylation; Deamidation (NQ)
				K.KESYSYK.F	N	36.81	903.434	7	-27.8	452.712	2	1.54	423	2	77	83
				R.FNT(-18.01)GIFC(+57.02)SK.A	N	34.08	1054.49	9	-0.6	528.252	2	6.08	2315	3	125	133	Dehydration; Carbamidomethylation
				R.DNLDTYDKK.Q	Y	32.91	1110.52	9	0.6	556.267	2	2.03	612	2	114	122
				K.GEILC(+57.02)GETNPC(+57.02)LNQAC(+57.02)EC(+57.02)DE(sub K)AVATC(+57.02)FR.D	N	32.21	3173.3	27	-6.2	1058.77	3	7.6	2959	1	87	113	Carbamidomethylation; Mutation
				K.FEKGEILC(+57.02)GETNPC(+57.02)LNQAC(+57.02)EC(+57.02)DKAVATC(+57.02)FRDNLDTYDKK.Q	Y	31.05	4669.06	39	43	779.218	6	8.4	3295	3	84	122	Carbamidomethylation
				K.MIM(+15.99)VM(+15.99)TGK.E	N	30.9	941.438	8	2.1	471.728	2	3.16	1084	1	24	31	Oxidation (M)
				R.F(+57.02)NTGIFC(+57.02)SK.A	N	29.78	1129.52	9	72.2	565.809	2	6.84	2637	4	125	133	Carbamidomethylation (DHKE, X@N-term); Carbamidomethylation
				K.N(+42.01)(+.98)YGMYGC(+57.02)NC(+57.02)GPM(+15.99)K.R	N	29.28	1609.57	13	2.9	805.793	2	3.24	1118	1	36	48	Acetylation (N-term); Deamidation (NQ); Carbamidomethylation; Oxidation (M)
				G.SM(+15.99)FNLWK.M	N	28.75	940.448	7	10.6	471.236	2	6.76	2602	11	17	23	Oxidation (M)
				K.AVATC(+57.02)FR.D	N	28.47	823.401	7	-8.2	412.704	2	2.67	880	3	107	113	Carbamidomethylation
				G.SMFNLWK.M	N	28.04	924.453	7	62.4	463.262	2	8.5	3338	5	17	23
				Q.KLTDC(+57.02)DPK.K	N	27.83	975.47	8	-25.1	488.73	2	1.54	425	1	69	76	Carbamidomethylation
				K.GEILC(+57.02)GETNPC(+57.02)LNQAC(+57.02)EC(+57.02)DKAVATC(+57.02)FRDNLDTYDKK.Q	Y	25.65	4264.86	36	7.3	853.985	5	8.55	3359	1	87	122	Carbamidomethylation
				K.FEKGEILC(+57.02)GETN(+.98)PC(+57.02)LN(+.98)QAC(+57.02)EC(+57.02)DKAVATC(+57.02)FR.D	N	23.33	3578.52	30	-33.4	895.609	4	7.52	2925	1	84	113	Carbamidomethylation; Deamidation (NQ)
				K.N(+43.01)YGMYGC(+57.02)NC(+57.02)GPM(+15.99)K.R	N	22.81	1609.58	13	-3.3	805.794	2	3.23	1114	1	36	48	Carbamylation; Carbamidomethylation; Oxidation (M)
33		Phospholipase A2	Trimeresurus sabahi	S.C(+57.02)C(+57.02)FVHDC(+57.02)C(+57.02)YGK.V	N	49.64	1504.54	11	0.4	502.519	3	3.75	1189	2	59	69	Carbamidomethylation
				K.YWFYPAK.Y	Y	30.56	973.47	7	-22.5	487.731	2	7.57	2815	1	123	129
				D.P(sub S)CCFVHDC(+57.02)C(+57.02)YGK.V	Y	27.73	1487.55	12	-33.9	744.755	2	5.84	2077	3	58	69	Carbamidomethylation; Mutation
34	PLA-B	Phospholipase B	Ovophis okinavensis	K.TWAETFEK.E	Y	38.17	1010.47	8	-7.2	506.239	2	5.5	1933	3	343	350
				K.VVPESLFAWER.V	N	34.46	1331.69	11	53	666.886	2	9.71	3708	1	320	330
				K.GLPVFSWVE(sub H)FNK.T	Y	29.08	1421.73	12	-15	711.864	2	13.64	5265	2	521	532	Mutation
35		Phospholipase B	Python regius	R.SLEDGTLYIVEQVPK.F	Y	48.06	1689.88	15	-9	845.941	2	10.07	3974	3	373	387
				V.PESLFAWER.V	N	37.83	1133.55	9	0.5	567.783	2	9.76	3849	1	322	330
				R.QVVPESLFAWER.V	Y	34.05	1459.75	12	19.9	487.599	3	8.15	3189	1	319	330
				K.HQGLPESYNFDFIT(-18.01)M(+15.99)KPVL	Y	30.74	2233.09	19	13.3	745.38	3	12.97	5122	3	535	553	Dehydration; Oxidation (M)
				Q.VVPESLFAWER.V	N	30.36	1331.69	11	-8.8	666.845	2	9.74	3843	1	320	330
				K.HQGLPESYNFDFIT(-2.02)MKPVL	Y	28.6	2233.09	19	32.9	745.394	3	13.06	5154	1	535	553	2-amino-3-oxo-butanoic_acid
36	QPCT	Glutaminyl-peptide cyclotransferase	Agkistrodon contortrix contortrix	R.GVPILHLIPSPFPR.V	Y	32.7	1541.91	14	4.2	514.979	3	11.53	4564	3	320	333
				R.TFSNIISTLNPLAK.R	Y	25.09	1517.85	14	-46.3	759.895	2	11.72	4637	1	123	136
37	SVMP	Metalloprotease, mRNA	Gloydius intermedius	K.IAC(+57.02)EPQNVK.C	N	49	1057.52	9	-5.8	529.765	2	2.08	644	2	547	555	Carbamidomethylation
				R.FKGAGTEC(+57.02)R.A	N	30.66	1024.48	9	5.6	513.248	2	1.41	365	2	454	462	Carbamidomethylation
				V.MVADYIMYLK.Y	Y	29.74	1245.61	10	-2.5	623.813	2	9.5	3759	3	205	214
				N.M(+15.99)PQC(+57.02)ILK.K	N	27.64	904.451	7	16.2	453.24	2	2.6	863	1	387	393	Oxidation (M); Carbamidomethylation
				R.YLNAE(sub K)K.Y	Y	24.26	736.375	6	-27.5	369.185	2	1.72	492	2	194	199	Mutation
38		Snake venom metalloproteinase kistomin	Calloselasma rhodostoma	K.VPLLMAITMGHEIGHNLGMEHDEANC(+57.02)K.C	Y	100.12	3016.4	27	-2.8	755.106	4	10.47	4142	21	323	349	Carbamidomethylation
				K.AC(+57.02)VMAPEVNNNPTKK.F	Y	82.62	1671.81	15	-16.9	558.267	3	3.97	1417	9	352	366	Carbamidomethylation
				K.DFDGNTVGLAFVGGIC(+57.02)NEK.Y	Y	82.61	2011.93	19	4.2	1006.98	2	11.91	4717	335	293	311	Carbamidomethylation
				K.AC(+57.02)VMAPEVNNNPTK.K	Y	74.5	1543.71	14	-22.2	772.846	2	4.68	1718	6	352	365	Carbamidomethylation
				K.SSAKETLYSFAK.W	Y	74.13	1330.68	12	44.8	666.375	2	5.09	1894	7	260	271
				K.AC(+57.02)VM(+15.99)APEVNNNPTKK.F	Y	73.47	1687.8	15	-0.8	563.607	3	3.57	1250	9	352	366	Carbamidomethylation; Oxidation (M)
				K.RKPHNDAQFLTNK.D	Y	70.12	1567.82	13	-2.9	784.916	2	2.14	654	6	280	292
				R.KPHNDAQFLTNKDFDGNTVGLAFVGGIC(+57.02)NEK.Y	Y	68.77	3405.64	31	-1	852.417	4	9.17	3614	17	281	311	Carbamidomethylation
				K.YC(+57.02)AGVVQDHTK.V	Y	67.6	1276.59	11	-19.5	426.528	3	2.28	712	6	312	322	Carbamidomethylation
				R.KPHNDAQFLTNK.D	Y	66.45	1411.72	12	-19.6	706.854	2	2.31	727	8	281	292
				K.AC(+57.02)VMAPEVN(+.98)NNPTKK.F	Y	66.14	1672.79	15	-9.6	558.599	3	4.21	1517	6	352	366	Carbamidomethylation; Deamidation (NQ)
				K.IEEQGHQMVNTMNEC(+57.02)YRPMGIIIIMAGIEC(+57.02)WTTNDFFEVK.S	Y	64.99	4804.19	40	-3.6	1202.05	4	17.9	6737	185	220	259	Carbamidomethylation
				K.AC(+57.02)VM(+15.99)APEVNNNPTK.K	Y	64.49	1559.71	14	7.7	780.867	2	4.13	1482	3	352	365	Carbamidomethylation; Oxidation (M)
				K.RKPHNDAQFLTNKDFDGNTVGLAFVGGIC(+57.02)NEK.Y	Y	61.86	3561.74	32	2.1	891.445	4	8.55	3360	7	280	311	Carbamidomethylation
				K.VYLVIVADKSMVDK.H	Y	61.78	1578.87	14	-9.1	527.292	3	7.79	3039	13	199	212
				V.PLLMAITMGHEIGHNLGMEHDEANC(+57.02)K.C	Y	61.35	2917.33	26	19.7	584.486	5	10.45	4133	2	324	349	Carbamidomethylation
				K.YC(+57.02)AGVVQDHTKVPLLMAITMGHEIGHNLGMEHDEANC(+57.02)K.C	Y	60.86	4274.98	38	2.8	713.506	6	11.13	4410	33	312	349	Carbamidomethylation
				K.A(+43.01)C(+57.02)VMAPEVNNNPTKK.F	Y	60.37	1714.81	15	-4.4	572.609	3	3.62	1268	6	352	366	Carbamylation; Carbamidomethylation
				K.DFDGNTVGLAFVGGIC(+57.02)NEKYC(+57.02)AGVVQDHTK.V	Y	60.05	3270.51	30	-2.3	818.632	4	9.66	3810	4	293	322	Carbamidomethylation
				A.ITMGHEIGHNLGMEHDEANC(+57.02)K.C	Y	58.11	2392.04	21	-25.2	798.332	3	4.74	1745	5	329	349	Carbamidomethylation
				K.VYLVIVADK.S	Y	57.57	1018.61	9	-2.3	510.309	2	8.21	3213	180	199	207
				K.SMVDKHN(+.98)GNIK.K	Y	56.09	1242.6	11	-18.6	622.297	2	1.72	492	3	208	218	Deamidation (NQ)
				K.DFD(-18.01)GNTVGLAFVGGIC(+57.02)NEK.Y	Y	55.83	1993.92	19	14.3	997.982	2	11.05	4379	13	293	311	Dehydration; Carbamidomethylation
				K.VPLLMAITMGHEIGHNR(sub L)GMEHDEANC(+57.02)K.C	Y	55.76	3059.42	27	-2.7	765.86	4	9.48	3738	5	323	349	Carbamidomethylation; Mutation
				K.ET(-18.01)LYSFAK.W	Y	55.12	939.47	8	2.6	470.744	2	5.58	2104	4	264	271	Dehydration
				K.AC(+57.02)VMAPEVN(+.98)NNPTK.K	Y	54.28	1544.7	14	-5.3	773.351	2	4.98	1850	7	352	365	Carbamidomethylation; Deamidation (NQ)
				M.GIIIIMAGIEC(+57.02)WTTNDFFEVK.S	Y	53.62	2456.21	21	-7	1229.1	2	25.21	8808	141	239	259	Carbamidomethylation
				K.V(+57.02)PLLMAITMGHEIGHNLGMEHDEANC(+57.02)K.C	Y	53.12	3073.42	27	27.6	769.385	4	11.68	4619	2	323	349	Carbamidomethylation (DHKE, X@N-term); Carbamidomethylation
				K.S(+43.01)MVDKHNGNIK.K	Y	53.1	1284.62	11	-0.2	643.319	2	1.16	279	2	208	218	Carbamylation
				K.YC(+57.02)AGVVQDHTKVP.L	Y	52.58	1472.71	13	-8.9	737.355	2	4.48	1634	5	312	324	Carbamidomethylation
				G.LAFVGGIC(+57.02)NEK.Y	Y	52.27	1206.61	11	-24.6	604.296	2	6.37	2437	17	301	311	Carbamidomethylation
				K.DRKPEC(+57.02)LFK.K	Y	52.14	1191.61	9	8.6	596.816	2	2.89	973	13	381	389	Carbamidomethylation
				K.VPLLMAITMGHEIGHNLGM(-48.00).E	Y	51.5	1985.02	19	16.7	662.693	3	12.19	4822	8	323	341	Homoserine lactone
				F.LTNKDFDGNTVGLAFVGGIC(+57.02)NEK.Y	Y	51.39	2468.2	23	9.3	823.748	3	9.21	3629	4	289	311	Carbamidomethylation
				M.AGIEC(+57.02)WTTNDFFEVK.S	Y	50.79	1815.81	15	-1.3	908.913	2	11.06	4383	6	245	259	Carbamidomethylation
				K.Y(+57.02)C(+57.02)AGVVQDHTK.V	Y	50.35	1333.61	11	-21.1	667.798	2	2.31	730	4	312	322	Carbamidomethylation (DHKE, X@N-term); Carbamidomethylation
				K.A(+43.01)C(+57.02)VMAPEVN(+.98)NNPTKK.F	Y	49.21	1715.8	15	-13.4	572.932	3	3.87	1372	7	352	366	Carbamylation; Carbamidomethylation; Deamidation (NQ)
				K.Y(+27.99)C(+57.02)AGVVQDHTK.V	Y	49.06	1304.58	11	-11.4	653.291	2	4.42	1608	2	312	322	Formylation; Carbamidomethylation
				A.ITMGHEIGHNLGM(+15.99)EHDEANC(+57.02)K.C	Y	48.47	2408.03	21	-7.1	603.011	4	4.09	1467	3	329	349	Oxidation (M); Carbamidomethylation
				K.ETLYSFAK.W	Y	48.4	957.481	8	-3.5	479.746	2	5.7	2152	12	264	271
				P.HNDAQFLTNK.D	Y	47.89	1186.57	10	6.8	594.298	2	2.84	953	2	283	292
				H.EIGHNLGMEHDEANC(+57.02)K.C	Y	47.79	1852.78	16	-7.3	618.597	3	3.1	1058	2	334	349	Carbamidomethylation
				C.VMAPEVNNNPTKK.F	Y	47.57	1440.74	13	11.6	721.385	2	3.95	1409	6	354	366
				K.A(+43.01)C(+57.02)VMAPEVNNNPTK.K	Y	47.23	1586.72	14	-25.8	794.346	2	4.28	1548	5	352	365	Carbamylation; Carbamidomethylation
				K.RKPHN(+.98)DAQFLTNK.D	Y	47.02	1568.81	13	-1.8	785.409	2	2.43	779	3	280	292	Deamidation (NQ)
				G.IIIIMAGIEC(+57.02)WTTNDFFEVK.S	Y	45.92	2399.19	20	-17.6	1200.58	2	28.14	9528	21	240	259	Carbamidomethylation
				R.PMGIIIIMAGIEC(+57.02)WTTNDFFEVK.S	Y	45.82	2684.31	23	6.2	895.781	3	22.62	8120	35	237	259	Carbamidomethylation
				M.GHEIGHNLGMEHDEANC(+57.02)K.C	Y	45.67	2046.86	18	4.6	512.726	4	2.62	860	3	332	349	Carbamidomethylation
				K.AC(+57.02)VM(+15.99)APEVN(+.98)NNPTKK.F	Y	45.08	1688.79	15	2.7	845.403	2	3.76	1330	4	352	366	Carbamidomethylation; Oxidation (M); Deamidation (NQ)
				A.I(+43.01)TMGHEIGHNLGMEHDEANC(+57.02)K.C	Y	44.87	2435.04	21	-11.8	812.678	3	4.02	1440	4	329	349	Carbamylation; Carbamidomethylation
				K.VPLLMAITMGHEIGHNLGME(+43.99)HDEANC(+57.02)K.C	Y	44.77	3060.39	27	41.7	766.137	4	9.34	3678	1	323	349	Carboxylation (E); Carbamidomethylation
				K.WRVEDLSK.R	Y	44.49	1031.54	8	-14.9	344.849	3	4.89	1809	12	272	279
				K.E(-18.01)TLYSFAK.W	Y	42.99	939.47	8	-25.4	470.73	2	5.49	2063	1	264	271	Pyro-glu from E
				N.TMNEC(+57.02)YRPMGIIIIMAGIEC(+57.02)WTTNDFFEVK.S	Y	42.93	3638.67	30	-11.4	1213.88	3	18.5	6925	10	230	259	Carbamidomethylation
				L.AFVGGIC(+57.02)NEK.Y	Y	42.48	1093.52	10	-6.7	547.765	2	4.44	1617	4	302	311	Carbamidomethylation
				K.RKPHNDAQFLTNKDFDGNTVG.L	Y	42.23	2373.15	21	-23.7	594.28	4	5.05	1878	5	280	300
				R.KPHN(+.98)DAQFLTNK.D	Y	42.15	1412.7	12	9.9	707.367	2	2.87	962	1	281	292	Deamidation (NQ)
				K.S(+43.01)MVDKHN(+.98)GNIK.K	Y	42.14	1285.61	11	-20	643.799	2	1.23	309	4	208	218	Carbamylation; Deamidation (NQ)
				C.VMAPEVNNNPTK.K	Y	42.07	1312.64	12	-13.1	657.321	2	4	1427	2	354	365
				K.VPLLMAR(sub I)TMGHEIGHNLGMEHDEANC(+57.02)K.C	Y	41.83	3059.42	27	19.1	765.877	4	9.01	3549	2	323	349	Carbamidomethylation; Mutation
				V.MAPEVNNNPTKK.F	Y	41.47	1341.67	12	43.3	671.872	2	3.94	1405	3	355	366
				K.VPLLMAITMGH.E	Y	41.05	1181.63	11	6.4	591.826	2	11.26	4460	2	323	333
				M.AITMGHEIGHNLGMEHDEANC(+57.02)K.C	Y	40.99	2463.07	22	-17.8	616.765	4	5.02	1864	3	328	349	Carbamidomethylation
				K.YC(+57.02)AGVVQDHTKVPL.L	Y	40.89	1585.79	14	-8.3	793.897	2	5.71	2158	2	312	325	Carbamidomethylation
				K.VYLVIVADKSM(+15.99)VDK.H	Y	40.79	1594.86	14	-9.6	532.624	3	6.81	2625	4	199	212	Oxidation (M)
				A.PEVNNNPTKK.F	Y	40.74	1139.59	10	10	570.81	2	3.95	1410	2	357	366
				K.YC(+57.02)AGVVQDHTKVPLLM(-48.00).A	Y	40.44	1781.91	16	9.8	891.973	2	7.09	2742	4	312	327	Carbamidomethylation; Homoserine lactone
				K.AC(+57.02)VM(-48.00)APEVNNNPTKK.F	Y	40.17	1623.8	15	-7.7	542.271	3	2.52	817	4	352	366	Carbamidomethylation; Dethiomethyl
				K.DFDGNT(-18.01)VGLAFVGGIC(+57.02)NEK.Y	Y	40.01	1993.92	19	-6.9	997.961	2	11.15	4420	7	293	311	Dehydration; Carbamidomethylation
				K.D(+57.02)FDGNTVGLAFVGGIC(+57.02)NEK.Y	Y	39.75	2068.95	19	-5.4	1035.48	2	11.07	4389	1	293	311	Carbamidomethylation (DHKE, X@N-term); Carbamidomethylation
				K.WRVEDLSKR.K	Y	39.61	1187.64	9	-6.4	396.885	3	4.34	1572	10	272	280
				K.SMVDKHNGNIK.K	Y	39.47	1241.62	11	-13.7	621.808	2	1.62	455	3	208	218
				K.SM(+15.99)VDKHN(+.98)GNIK.K	Y	38.99	1258.6	11	-24.1	630.291	2	1.13	269	3	208	218	Oxidation (M); Deamidation (NQ)
				K.VPE(sub L)LMAITMGHEIGHNLGV(sub M)EHDEANC(+57.02)K.C	Y	38.76	3000.39	27	23.7	751.122	4	13.09	5162	1	323	349	Carbamidomethylation; Mutation
				K.IEEQGHQMVN(+.98)TMNEC(+57.02)YRPMGIIIIMAGIEC(+57.02)WTTNDFFEVK.S	Y	38.66	4805.18	40	6.7	1202.31	4	28.12	9524	3	220	259	Deamidation (NQ); Carbamidomethylation
				V.GLAFVGGIC(+57.02)NEK.Y	Y	38.61	1263.63	12	62.9	632.861	2	6.82	2629	3	300	311	Carbamidomethylation
				K.VPLLMAITMGHEIGHNLGM(+15.99)E(+14.02)HD(+14.02)EANC(+57.02)K.C	Y	38.39	3060.43	27	29.3	766.137	4	9.49	3743	1	323	349	Oxidation (M); Methyl ester; Carbamidomethylation
				A.FVGGIC(+57.02)NEK.Y	Y	38.35	1022.49	9	10.4	512.255	2	6.3	2410	3	303	311	Carbamidomethylation
				K.IEEQGHQMVNTMNEC(+57.02)YRPMGIIIIMAGN(sub I)EC(+57.02)WTTNDFFEVK.S	Y	38.34	4805.15	40	8.4	1202.31	4	19.49	7219	1	220	259	Carbamidomethylation; Mutation
				K.VPLLMAITMGHEIGHNLGME(+43.04)HDEANC(+57.02)K.C	Y	38.24	3059.44	27	15.9	612.906	5	9.57	3772	3	323	349	Carboxyl modification with ethanolamine; Carbamidomethylation
				K.VYLVIVADKSM(-48.00)VDK.H	Y	37.78	1530.87	14	-9.2	383.72	4	5.48	2058	2	199	212	Dethiomethyl
				K.DFDGNTVGLAFVGGIC(+57.02)NE(+57.02)K.Y	Y	37.72	2068.95	19	-3.7	1035.48	2	11.06	4384	2	293	311	Carbamidomethylation; Carbamidomethylation (DHKE, X@N-term)
				K.VPLLMAITMGHEIGHNLGME(+57.02)HDEAN(+.98)C(+57.02)K(+42.01).C	Y	37.65	3116.42	27	7.9	780.118	4	9.31	3670	2	323	349	Carbamidomethylation (DHKE, X@N-term); Deamidation (NQ); Carbamidomethylation; Acetylation (K)
				K.AC(+57.02)VM(-48.00)APEVNNNPTK.K	Y	37.57	1495.71	14	-14.1	499.57	3	3.1	1057	1	352	365	Carbamidomethylation; Dethiomethyl
				K.DRKPEC(+57.02)LFK(+57.02).K	Y	37.46	1248.63	9	25.9	417.228	3	3.06	1042	2	381	389	Carbamidomethylation; Carbamidomethylation (DHKE, X@N-term)
				K.VPLLMAITMGHEIGHNLGMEHDEAN(+.98)C(+57.02)K.C	Y	37.33	3017.39	27	3.7	604.487	5	10.81	4280	1	323	349	Deamidation (NQ); Carbamidomethylation
				K.YC(+57.02)AGVVQ(+.98)DHTKVPLLMAITMGHEIGHNLGMEHDEANC(+57.02)K.C	Y	36.83	4275.96	38	33	713.691	6	10.91	4322	1	312	349	Carbamidomethylation; Deamidation (NQ)
				K.VPLLMAITMGHEIGHNLGMEHDEAN.C	Y	36.32	2728.28	25	10.7	910.443	3	11.68	4620	2	323	347
				K.AC(+57.02)VT(sub M)APEVNNNPTKK.F	Y	36.25	1641.81	15	-8.8	548.274	3	3.19	1100	2	352	366	Carbamidomethylation; Mutation
				C.V(+43.01)MAPEVNNNPTKK.F	Y	36.01	1483.75	13	-4.2	495.587	3	2.61	853	3	354	366	Carbamylation
				K.I(+42.01)EEQGHQMVN(+.98)TMNEC(+57.02)YRPMGIIIIMAGIEC(+57.02)WTTNDFFEVK.S	Y	35.94	4847.19	40	3.1	1212.81	4	17.75	6684	1	220	259	Acetylation (N-term); Deamidation (NQ); Carbamidomethylation
				K.A(+57.02)C(+57.02)VMAPEVNNNPTKK.F	Y	35.92	1728.83	15	-6.3	577.28	3	2.5	808	2	352	366	Carbamidomethylation (DHKE, X@N-term); Carbamidomethylation
				K.D(-18.01)FDGNTVGLAFVGGIC(+57.02)NEK.Y	Y	35.62	1993.92	19	28.8	997.996	2	12.61	4984	3	293	311	Dehydration; Carbamidomethylation
				K.W(+27.99)RVEDLSK.R	Y	35.5	1059.53	8	54.4	530.803	2	6.82	2630	2	272	279	Formylation
				M.APEVNNNPTKK.F	Y	35.49	1210.63	11	-23.4	606.308	2	1.47	400	4	356	366
				K.A(+43.01)C(+57.02)VMAPEVN(+.98)NNPTK.K	Y	35.31	1587.7	14	30.7	794.883	2	4.56	1668	2	352	365	Carbamylation; Carbamidomethylation; Deamidation (NQ)
				K.VYLVIVADK(+43.01)SMVDK.H	Y	35.2	1621.87	14	13.1	541.639	3	6.94	2680	3	199	212	Carbamylation
				K.I(+43.01)EEQGHQMVNTMNEC(+57.02)YRPMGIIIIMAGIEC(+57.02)WTTNDFFEVK.S	Y	34.85	4847.2	40	6.5	1212.81	4	18.1	6804	2	220	259	Carbamylation; Carbamidomethylation
				K.IEEQGHQMVNTM(-48.00).N	Y	34.84	1367.61	12	4.5	684.817	2	3.25	1125	1	220	231	Homoserine lactone
				K.RK(+27.99)PHNDAQFLTNK.D	Y	34.38	1595.82	13	23.5	532.959	3	2.7	893	2	280	292	Formylation
				K.V(+27.99)PLLMAITMGHEIGHNLGMEHDEANC(+57.02)K.C	Y	34.18	3044.4	27	-9.9	762.099	4	15.81	6072	3	323	349	Formylation; Carbamidomethylation
				W.TTNDFFEVK.S	Y	33.83	1099.52	9	-21.9	550.755	2	6.17	2353	3	251	259
				K.E(+27.99)TLYSFAK.W	Y	33.66	985.476	8	-16.3	493.737	2	8.09	3164	2	264	271	Formylation
				A.ITM(+15.99)GHEIGHNLGM(+15.99)EHDEANC(+57.02)K.C	Y	33.56	2424.03	21	5.9	607.017	4	2.75	915	1	329	349	Oxidation (M); Carbamidomethylation
				K.VPLLMAITMGHEIGHNLGME(+57.02)HDEANC(+57.02)K.C	Y	33.56	3073.42	27	34.9	615.714	5	8.19	3205	3	323	349	Carbamidomethylation (DHKE, X@N-term); Carbamidomethylation
				K.E(+57.02)TLYSFAK.W	Y	33.37	1014.5	8	-25.8	508.245	2	5.44	2044	1	264	271	Carbamidomethylation (DHKE, X@N-term)
				K.YC(+57.02)AGVVQDHTKVPLLM(+15.99)A.I	Y	33.08	1916.95	17	7.9	959.489	2	7.28	2823	4	312	328	Carbamidomethylation; Oxidation (M)
				K.A(+43.01)C(+57.02)VMAPEVNNNPTK(+57.02)K.F	Y	32.97	1771.83	15	3.9	591.621	3	3.39	1177	1	352	366	Carbamylation; Carbamidomethylation; Carbamidomethylation (DHKE, X@N-term)
				K.V(+57.02)YLVIVADK.S	Y	32.77	1075.63	9	47.8	538.847	2	9.52	3755	2	199	207	Carbamidomethylation (DHKE, X@N-term)
				V.M(+43.01)APEVNNNPTKK.F	Y	32.65	1384.68	12	-6.3	693.341	2	3.46	1204	2	355	366	Carbamylation
				K.IEEQGHQMVN.T	Y	32.59	1183.53	10	-22.8	592.758	2	2.39	762	2	220	229
				K.I(+42.01)EEQ(+.98)GHQMVNTMNEC(+57.02)YRPMGIIIIMAGIEC(+57.02)WTTNDFFEVK.S	Y	32.56	4847.19	40	-8.7	1212.79	4	17.83	6712	1	220	259	Acetylation (N-term); Deamidation (NQ); Carbamidomethylation
				K.ETLYSFAK(+57.02).W	Y	32.08	1014.5	8	-13.1	508.252	2	5.51	2072	1	264	271	Carbamidomethylation (DHKE, X@N-term)
				C.VM(+15.99)APEVNNNPTK.K	Y	32.05	1328.64	12	-13.9	665.318	2	3.59	1260	2	354	365	Oxidation (M)
				K.VYLVIVADKSM(+15.99)VDKHN(+.98)GNIK.K	Y	31.98	2259.19	20	1.9	754.073	3	5.76	2180	1	199	218	Oxidation (M); Deamidation (NQ)
				K.VYLVIVADKSMVDKHN(+.98)GNIK.K	Y	31.68	2243.2	20	76	748.797	3	6.72	2589	3	199	218	Deamidation (NQ)
				K.YC(+57.02)AGVVQDHTKVPLLMAITMGHEIGHNR(sub L)GMEHDEANC(+57.02)K.C	Y	31.07	4318	38	-4.5	720.67	6	10.03	3957	1	312	349	Carbamidomethylation; Mutation
				R.KPEC(+57.02)LFK.K	Y	30.95	920.479	7	-5.9	461.244	2	2.69	887	6	383	389	Carbamidomethylation
				K.PH(+156.12)NDAQFLTNK.D	Y	30.37	1439.74	11	-17.4	480.913	3	3.65	1282	2	282	292	4-hydroxynonenal (HNE)
				K.HN(+.98)GNIK.K	Y	30.04	682.34	6	-40.4	342.163	2	0.94	198	2	213	218	Deamidation (NQ)
				K.RKPHNDAQ(+.98)FLTNK.D	Y	29.58	1568.81	13	-12.7	523.936	3	2.25	704	1	280	292	Deamidation (NQ)
				K.AC(+57.02)VMAPE(+57.02)VNNNPTKK.F	Y	29.57	1728.83	15	-21.4	577.271	3	3.99	1424	1	352	366	Carbamidomethylation; Carbamidomethylation (DHKE, X@N-term)
				L.VIVADK.S	Y	29.36	643.39	6	-33.9	322.692	2	1.89	558	1	202	207
				K.IEEQGHQMVNTM(+15.99)NEC(+57.02)YRPMGIIIIMAGIEC(+57.02)WTTNDFFEVK.S	Y	28.6	4820.19	40	-3.6	1206.05	4	17.91	6739	1	220	259	Oxidation (M); Carbamidomethylation
				K.D(+27.99)RKPEC(+57.02)LFK.K	Y	28.56	1219.6	9	-23	407.532	3	4.26	1537	2	381	389	Formylation; Carbamidomethylation
				C.VM(+15.99)APEVNNNPTKK.F	Y	28.51	1456.73	13	-20.3	486.575	3	2.56	835	2	354	366	Oxidation (M)
				H.EIGHNLGM(+15.99)EHDEANC(+57.02)K.C	Y	28.12	1868.78	16	-11.2	623.926	3	2.22	688	1	334	349	Oxidation (M); Carbamidomethylation
				K.D(+57.02)RKPEC(+57.02)LFK.K	Y	28.04	1248.63	9	-20.9	417.208	3	2.52	818	1	381	389	Carbamidomethylation (DHKE, X@N-term); Carbamidomethylation
				K.VPLLMAITMW(sub G)HEIGHNLGMEHDEANC(+57.02)K.C	Y	28.02	3145.46	27	-9.3	787.365	4	7.97	3114	1	323	349	Carbamidomethylation; Mutation
				K.YC(+57.02)AGVVQDHTKVPLLMAITMGHEIGHNLGM(-48.00).E	Y	27.59	3243.6	30	9.5	811.915	4	11.92	4719	1	312	341	Carbamidomethylation; Homoserine lactone
				K.AC(+57.02)VMAPEVNNNPTKK(+57.02).F	Y	27.44	1728.83	15	-15	577.275	3	4	1429	1	352	366	Carbamidomethylation; Carbamidomethylation (DHKE, X@N-term)
				K.FLKDRKPEC(+57.02)LFK.K	Y	27.29	1579.85	12	-17	395.964	4	4.73	1740	1	378	389	Carbamidomethylation
				G.LAFVGGIC(+57.02)NE(+57.02)K.Y	Y	27.21	1263.63	11	-7.2	632.817	2	6.01	2283	1	301	311	Carbamidomethylation; Carbamidomethylation (DHKE, X@N-term)
				K.RKPHNDAQFL.T	Y	27.11	1224.64	10	-8.2	409.216	3	2.48	798	3	280	289
				D.FFEVK.S	Y	26.87	668.353	5	-16.7	335.178	2	4.55	1663	1	255	259
				G.LAFVGGIC(+57.02)NEK(+57.02).Y	Y	26.68	1263.63	11	-42.7	632.794	2	6.02	2290	1	301	311	Carbamidomethylation; Carbamidomethylation (DHKE, X@N-term)
				K.KFSDC(+57.02)SR.N	Y	26.58	898.397	7	-33.3	450.191	2	1.17	282	1	366	372	Carbamidomethylation
				K.AC(+57.02)VMAPE(+14.02)VNNNPTKK.F	Y	26.37	1685.82	15	-6.5	562.945	3	2.55	828	1	352	366	Carbamidomethylation; Methyl ester
				K.A(+43.01)C(+57.02)VMAPEVNNNPTKK(+57.02).F	Y	26.26	1771.83	15	-3.9	591.616	3	3.38	1174	1	352	366	Carbamylation; Carbamidomethylation; Carbamidomethylation (DHKE, X@N-term)
				N.TMNEC(+57.02)YRPMGIIIN(sub I)MAGIEC(+57.02)WTTNDFFEVK.S	Y	26.09	3639.63	30	14.9	1214.24	3	18.1	6805	1	230	259	Carbamidomethylation; Mutation
				N.DAQFLTNK.D	Y	25.87	935.471	8	-7.7	468.739	2	4.11	1475	1	285	292
				K.AC(+57.02)A(sub V)MAPEVNNNPTKK.F	Y	25.73	1643.78	15	36.3	548.952	3	3.48	1210	2	352	366	Carbamidomethylation; Mutation
				R.NYYQK.F	Y	25.49	714.334	5	4.3	358.176	2	1.37	358	2	373	377
				K.RKPH(+57.02)NDAQFLTNK.D	Y	25.19	1624.84	13	-1.9	542.621	3	2.16	663	1	280	292	Carbamidomethylation (DHKE, X@N-term)
				C.VMAPEVN(+.98)NNPTKK.F	Y	25.1	1441.72	13	8.6	481.586	3	3.41	1185	1	354	366	Deamidation (NQ)
				K.VYLVIVADKSMVDK(+43.01).H	Y	24.96	1621.87	14	-14.2	541.625	3	6.96	2689	1	199	212	Carbamylation
				N.TMNEC(+57.02)YRPMGIIN(sub I)IMAGIEC(+57.02)WTTNDFFEVK.S	Y	24.84	3639.63	30	8	1214.23	3	19.14	7113	1	230	259	Carbamidomethylation; Mutation
				N.TMNEC(+57.02)YRPMGIN(sub I)IIMAGIEC(+57.02)WTTNDFFEVK.S	Y	24.78	3639.63	30	4.2	1214.22	3	18.09	6800	1	230	259	Carbamidomethylation; Mutation
				K.VPLLMAITMGHEIGHN(+.98)LGMEHDEANC(+57.02)K.C	Y	24.76	3017.39	27	-30.9	755.331	4	10.73	4245	1	323	349	Deamidation (NQ); Carbamidomethylation
				Q.Q(-17.03)ESPQAK.V	Y	24.69	769.361	7	-35.4	385.674	2	1.26	317	1	192	198	Pyro-glu from Q
				Y.LVIVADK.S	Y	24.65	756.475	7	-4.5	379.243	2	4.2	1512	5	201	207
				K.VPLLMS(sub A)ITMGHEIGHNLGV(sub M)EHDEANC(+57.02)K.C	Y	24.63	3000.43	27	0.8	751.114	4	13.13	5178	1	323	349	Carbamidomethylation; Mutation
				R.KPHNDAE(sub Q)FLTNKDFDGNTVGLAFVGGIC(+57.02)NEK.Y	Y	24.35	3406.63	31	7.7	852.67	4	9.2	3625	1	281	311	Carbamidomethylation; Mutation
				G.HEIGHNLGM(+15.99)EHDEANC(+57.02)K.C	Y	24.32	2005.84	17	-12.6	502.46	4	1.96	582	1	333	349	Oxidation (M); Carbamidomethylation
				K.V(+71.04)PLLMAITMGHEIGHNLGMEHDEANC(+57.02)K.C	Y	24.23	3087.44	27	-9.4	772.86	4	14.01	5504	2	323	349	Propionamide (K, X@N-term); Carbamidomethylation
				F.VGGIC(+57.02)NEK.Y	Y	24.18	875.417	8	-24.8	438.705	2	1.76	508	2	304	311	Carbamidomethylation
				R.KPHND(+57.02)AQFLTNK.D	Y	24.01	1468.74	12	-20.4	490.578	3	2.32	732	1	281	292	Carbamidomethylation (DHKE, X@N-term)
				K.DRK(+27.99)PEC(+57.02)LFK.K	Y	23.7	1219.6	9	-8.5	407.538	3	4.22	1523	1	381	389	Formylation; Carbamidomethylation
				K.A(+57.02)C(+57.02)VMAPEVNNNPTK.K	Y	23.64	1600.73	14	-13.1	801.364	2	3.17	1087	1	352	365	Carbamidomethylation (DHKE, X@N-term); Carbamidomethylation
				K.IE(+57.02)EQGHQMVNTMNEC(+57.02)YRPMGIIIIMAGIEC(+57.02)WTTNDFFEVK.S	Y	23.6	4861.21	40	0.1	1216.31	4	17.96	6757	1	220	259	Carbamidomethylation (DHKE, X@N-term); Carbamidomethylation
				K.KIEEQGHQMVNTMNEC(+57.02)YRPMGIIIIMAGIEC(+57.02)WTTNDFFEVK.S	Y	23.5	4932.29	41	-32	987.433	5	17.42	6579	1	219	259	Carbamidomethylation
				K.VPLLMAITM.G	Y	23.5	987.55	9	-0.1	494.782	2	13.84	5444	2	323	331
				K.P(+57.02)H(+57.02)ND(+14.02)AQFLTNK.D	Y	23.3	1411.68	11	-4.2	353.927	4	2.32	734	1	282	292	Carbamidomethylation (DHKE, X@N-term); Methyl ester
				N.TMNEC(+57.02)YRPMGIIIIMAGIEC(+57.02)WTTN(+.98)DFFEVK.S	Y	23.27	3639.66	30	2.3	1214.23	3	18.41	6898	1	230	259	Carbamidomethylation; Deamidation (NQ)
				C.V(+43.01)MAPEVNNNPTK.K	Y	23.25	1355.65	12	15.9	678.843	2	3.58	1254	1	354	365	Carbamylation
				K.AC(+57.02)VMAPE(+57.02)VN(+.98)NNPTKK.F	Y	23.24	1729.81	15	19.9	577.623	3	2.83	950	1	352	366	Carbamidomethylation; Carbamidomethylation (DHKE, X@N-term); Deamidation (NQ)
				R.VEDLSKR.K	Y	23.17	845.461	7	-32.6	423.724	2	1.42	378	2	274	280
				K.YC(+57.02)AGVVQDHTKVPLLMAITMGHEIGHNLGMEHDEAN.C	Y	23.16	3986.85	36	-5.7	798.373	5	11.84	4688	2	312	347	Carbamidomethylation
				M.NEC(+57.02)YRPMGIIIIMAGN(sub I)EC(+57.02)WTTNDFFEVK.S	Y	23.12	3407.54	28	-3.7	1136.85	3	18.33	6874	1	232	259	Carbamidomethylation; Mutation
39		Zinc metalloproteinase/disintegrin	Calloselasma rhodostoma	K.LRPGAQC(+57.02)GEGLC(+57.02)C(+57.02)EQC(+57.02)K.F	Y	91.36	2021.85	17	11.1	674.966	3	4.56	1168	5	428	444	Carbamidomethylation
				K.FVHEVVNAIIESYK.Y	Y	84.54	1646.87	14	2.6	824.443	2	9.41	3203	15	220	233
				K.EC(+57.02)DC(+57.02)SSPENPC(+57.02)C(+57.02)DAATC(+57.02)K.L	Y	71.45	2159.73	18	-0.5	1080.87	2	4.27	1056	2	410	427	Carbamidomethylation
				K.HSNDLEVIRKFVHEVVNAIIESYK.Y	Y	65.62	2838.5	24	48.6	710.667	4	15.34	5296	16	210	233
				K.YIENQNPQC(+57.02)ILNKP.L	Y	65	1729.85	14	-25.8	865.908	2	6.26	1880	12	378	391	Carbamidomethylation
				R.HDGEYC(+57.02)TC(+57.02)YGSSEC(+57.02)IMSSHISDPPSK.Y	Y	63.47	3003.18	26	-14.3	1002.05	3	6.14	1831	1	340	365	Carbamidomethylation
				R.KFVHEVVNAIIESYK.Y	Y	62.4	1774.96	15	43.4	592.687	3	8.01	2615	6	219	233
				Y.HGITLNVAAIMAHEMGHNLGVR.H	Y	59.54	2340.19	22	59.8	586.091	4	9.94	3413	6	318	339
				K.YMHFGISLVNLETWC(+57.02)NGDLINVQEDSYETLK.A	Y	57.77	3687.72	31	12.1	1230.26	3	23.88	7832	17	234	264	Carbamidomethylation
				R.SVGIVQNYHGITLNVAAIMAHEMGHNLGVR.H	Y	57.21	3200.63	30	-11.1	801.157	4	11.3	3962	10	310	339
				K.F(+27.99)VHEVVNAIIESYK.Y	Y	56.72	1674.86	14	-6.8	838.432	2	13.86	4850	1	220	233	Formylation
				K.LRPGAQC(+57.02)GEGLC(+57.02)C(+57.02)EQC(+57.02)K(+57.02).F	Y	54.21	2078.88	17	-3.4	693.963	3	4.63	1196	1	428	444	Carbamidomethylation; Carbamidomethylation (DHKE, X@N-term)
				K.LRPGAQC(+57.02)GE(+57.02)GLC(+57.02)C(+57.02)EQC(+57.02)K.F	Y	52.68	2078.88	17	47.9	693.999	3	4.65	1202	1	428	444	Carbamidomethylation; Carbamidomethylation (DHKE, X@N-term)
				K.HSNDLEVIRK.F	Y	52.18	1209.65	10	-8.1	404.219	3	4.34	1079	2	210	219
				K.F(+57.02)VHEVVNAIIESYK.Y	Y	51.97	1703.89	14	6.1	852.957	2	11.37	3992	2	220	233	Carbamidomethylation (DHKE, X@N-term)
				K.AYLDSIC(+57.02)DPER.S	Y	50.51	1337.59	11	-15.1	669.793	2	6.5	1976	11	299	309	Carbamidomethylation
				A.GKEC(+57.02)DC(+57.02)SSPENPC(+57.02)C(+57.02)DAATC(+57.02)K.L	Y	50.22	2344.85	20	5.8	1173.44	2	3.96	943	4	408	427	Carbamidomethylation
				K.LRPGAQC(+57.02)GEGLC(+57.02)C(+57.02)EQC(+57.02)KF.S	Y	50.19	2168.92	18	-3.6	723.979	3	5.66	1627	3	428	445	Carbamidomethylation
				R.HVDIVVVVDSR.F	Y	49.88	1236.68	11	-17.3	619.338	2	8.72	2916	278	195	205
				K.HSNDLEVIR.K	Y	49.37	1081.55	9	-3.9	541.781	2	4.89	1303	2	210	218
				K.H(+27.99)SNDLEVIRKFVHEVVNAIIESYK.Y	Y	49.24	2866.5	24	-22.1	717.616	4	16.39	5618	2	210	233	Formylation
				K.FVHEVVNAIIESYKYMHFGISLVNLETWC(+57.02)NGDLINVQEDSYETLK.A	Y	48.27	5316.58	45	14.2	1064.34	5	15.6	5375	1	220	264	Carbamidomethylation
				K.AYLDSIC(+57.02)DPERSVGIVQNYHGITLNVAAIMAHEMGHNLGVR.H	Y	46.9	4520.22	41	9.4	754.384	6	12.15	4286	12	299	339	Carbamidomethylation
				R.SVGIT(sub V)QNYHGITLNVAAIMAHEMGHNLGVR.H	Y	45.87	3202.61	30	0.7	641.53	5	11.34	3980	2	310	339	Mutation
				K.FVHEVVN(+.98)AIIESYK.Y	Y	44.67	1647.85	14	5	550.294	3	10.12	3488	1	220	233	Deamidation (NQ)
				K.YMHFGISLVNLETWC(+57.02)N(+.98)GDLINVQEDSYETLK.A	Y	44.34	3688.71	31	4.6	1230.58	3	28.73	9041	5	234	264	Carbamidomethylation; Deamidation (NQ)
				K.YIENQNPQC(+57.02)ILNKPLR.T	Y	44.24	1999.03	16	-39	667.325	3	6.63	2032	5	378	393	Carbamidomethylation
				K.HSND(+28.03)LEVIRKFVHEVVNAIIESYK.Y	Y	43.91	2866.53	24	41.2	717.67	4	16.42	5628	1	210	233	Ethylation
				K.YIENQNPQC(+57.02)ILNKPLRT.V	Y	42.37	2100.08	17	-5.3	701.03	3	6.82	2113	2	378	394	Carbamidomethylation
				R.SVGIVQNYHGITLNVAAIMN(sub A)HEMGHNLGVR.H	Y	40.19	3243.64	30	19.1	649.748	5	10.15	3495	2	310	339	Mutation
				K.H(+27.99)SNDLEVIR.K	Y	38.65	1109.55	9	-10.6	555.775	2	5.53	1571	2	210	218	Formylation
				R.SVGN(sub I)VQNYHGITLNVAAIMAHEMGHNLGVR.H	Y	38.21	3201.59	30	9.5	801.413	4	11.32	3972	1	310	339	Mutation
				H.GITLNVAAIMAHEMGHNLGVR.H	Y	38.2	2203.14	21	2.5	551.793	4	10.91	3810	3	319	339
				V.GIVQNYHGITLNVAAIMAHEMGHNLGVR.H	Y	37.91	3014.53	28	5.1	754.644	4	11.36	3987	2	312	339
				R.SVGIVE(sub Q)NYHGITLNVAAIMAHEMGHNLGVR.H	Y	37.58	3201.62	30	-13.5	801.401	4	11.44	4021	1	310	339	Mutation
				R.K(+27.99)FVHEVVNAIIESYK.Y	Y	37.26	1802.96	15	-3.5	601.991	3	12.42	4388	1	219	233	Formylation
				K.YMHFGISLVN(+.98)LETWC(+57.02)NGDLIN(+.98)VQEDSYETLK.A	Y	37.18	3689.69	31	-10.4	1230.89	3	17.42	5942	1	234	264	Deamidation (NQ); Carbamidomethylation
				K.YMHFGISLVN(+.98)LETWC(+57.02)NGDLINVQEDSYETLK.A	Y	37.04	3688.71	31	18.3	1230.6	3	19.14	6466	4	234	264	Deamidation (NQ); Carbamidomethylation
				K.YMHFGISLVNLETWC(+57.02)NGDLINVQ(+.98)EDSYETLK.A	Y	36.68	3688.71	31	7.9	1230.59	3	24.65	8035	1	234	264	Carbamidomethylation; Deamidation (NQ)
				R.SVGIVE(sub Q)NYHGITLNVAAIMAHEMGHNR(sub L)GVR.H	Y	36.66	3244.63	30	-8.7	649.928	5	10.24	3535	1	310	339	Mutation
				R.SVGIVQNYHGITLN(+.98)VAAIMAHEMGHNLGVR.H	Y	34.36	3201.62	30	31.2	801.437	4	11.43	4016	1	310	339	Deamidation (NQ)
				R.CTP(sub G)QSADC(+57.02)PR.Y	N	34.34	1133.46	10	-49.3	567.709	2	3.38	773	3	464	473	Carbamidomethylation; Mutation
				K.HSN(+.98)DLEVIR.K	Y	33.47	1082.54	9	-5.1	542.272	2	5.08	1382	2	210	218	Deamidation (NQ)
				K.YIENQNPQC(+57.02)ILNK(+210.20).P	Y	33.04	1842.99	13	49	922.548	2	7.8	2528	1	378	390	Carbamidomethylation; Myristoylation
				K.F(+42.01)VH(+57.02)E(+57.02)VVNAIIESYK.Y	Y	32.85	1802.92	14	15.6	601.99	3	12.47	4407	3	220	233	Acetylation (N-term); Carbamidomethylation (DHKE, X@N-term)
				R.SVGIVQNYHGITLNVAAIMAHE(+43.04)MGHNLGVR.H	Y	32.69	3243.68	30	14.4	811.938	4	10.15	3497	1	310	339	Carboxyl modification with ethanolamine
				K.YIENQN(+.98)PQC(+57.02)ILNKP.L	Y	32.42	1730.83	14	-18.2	866.406	2	6.75	2080	1	378	391	Deamidation (NQ); Carbamidomethylation
				K.YMHFGISLVNLETWC(+57.02)N(+.98)GDLIN(+.98)VQEDSYETLK.A	Y	32.06	3689.69	31	14.2	1230.92	3	23.58	7751	1	234	264	Carbamidomethylation; Deamidation (NQ)
				K.FVD(sub H)EVVNAIIESYK.Y	Y	31.42	1624.83	14	-10	813.417	2	12.08	4263	1	220	233	Mutation
				K.AYLDSIC(+57.02)DPE(+57.02)R.S	Y	30.76	1394.61	11	3.2	698.316	2	6.24	1873	1	299	309	Carbamidomethylation; Carbamidomethylation (DHKE, X@N-term)
				K.YMHFGISLVNLETWC(+57.02)L(sub N)GDLINVQEDSYETLK.A	Y	30.55	3686.76	31	-37.6	1229.88	3	12.91	4552	1	234	264	Carbamidomethylation; Mutation
				R.HDGEYC(+57.02)TC(+57.02)YGSSE(+57.02)C(+57.02)IMSSHISDPPSK.Y	Y	29.82	3060.2	26	-16.5	766.044	4	5.01	1353	1	340	365	Carbamidomethylation; Carbamidomethylation (DHKE, X@N-term)
				K.AYLDSIC(+57.02)DPERS.V	Y	29.44	1424.62	12	-5.7	713.315	2	6.46	1963	1	299	310	Carbamidomethylation
				R.H(+27.99)VDIVVVVDSR.F	Y	29.23	1264.68	11	-31.1	633.326	2	14.22	4957	10	195	205	Formylation
				K.HSNDLEVIRKFVHEVVNAIIESYKYMHFGISLVNLETW.C	Y	27.86	4529.32	38	44.8	906.912	5	19.41	6565	3	210	247
				K.YMHFGISLVN(+.98)LETWC(+57.02)N(+.98)GDLINVQEDSYETLK.A	Y	27.55	3689.69	31	3.6	1230.91	3	21.97	7302	2	234	264	Deamidation (NQ); Carbamidomethylation
				R.SVGIVQNYHGITLNVAAIMAHEMGHNR(sub L)GVR.H	Y	26.87	3243.65	30	-6.6	649.733	5	10.3	3561	1	310	339	Mutation
				K.YIENQNPQC(+57.02)ILNK(+97.02).P	Y	26.7	1729.81	13	-0.1	577.61	3	6.29	1891	2	378	390	Carbamidomethylation; Maleimide
				K.YMHFGISLVN(+.98)LETWC(+57.02)NGDLINVQ(+.98)EDSYETLK.A	Y	26.56	3689.69	31	-16.1	1230.88	3	17.5	5965	1	234	264	Deamidation (NQ); Carbamidomethylation
				R.SVGIVQNYHGITLNT(sub V)AAIMAHEMGHNLGVR.H	Y	25.86	3202.61	30	11.4	641.537	5	11.35	3985	1	310	339	Mutation
				R.ST(sub V)GIVQNYHGITLNVAAIMAHEMGHNLGVR.H	Y	25.33	3202.61	30	30.2	641.549	5	11.43	4015	1	310	339	Mutation
				K.NIIGK.A	N	24.33	543.338	5	-17.2	272.672	2	2.86	643	3	294	298
				R.HDGEYC(+57.02)TC(+57.02)YGSSEC(+57.02)R(sub I)MSSHISDPPSK.Y	Y	24.15	3046.2	26	-12.7	762.546	4	5.67	1633	1	340	365	Carbamidomethylation; Mutation
40		Zinc metalloproteinase-disintegrin-like halysase	Gloydius halys	K.IAC(+57.02)EPQNVK.C	N	49	1057.52	9	-5.8	529.765	2	2.08	644	2	547	555	Carbamidomethylation
				R.FKGAGTEC(+57.02)R.A	N	30.66	1024.48	9	5.6	513.248	2	1.41	365	2	454	462	Carbamidomethylation
				V.MVADYIMYLK.Y	Y	29.74	1245.61	10	-2.5	623.813	2	9.5	3759	3	205	214
				D.M(+15.99)PQC(+57.02)ILK.K	N	27.64	904.451	7	16.2	453.24	2	2.6	863	1	387	393	Oxidation (M); Carbamidomethylation
				R.YLNAE(sub K)K.Y	Y	24.26	736.375	6	-27.5	369.185	2	1.72	492	2	194	199	Mutation
41		Zinc metalloproteinase-disintegrin-like HV1	Protobothrops flavoviridis	K.IAC(+57.02)EPQNVK.C	N	56.04	1057.52	9	-12.7	529.762	2	2.23	693	2	548	556	Carbamidomethylation
				R.QGAQC(+57.02)AEGLC(+57.02)C(+57.02)DQ.C	N	44.07	1495.55	13	21.6	748.798	2	2.67	879	2	440	452	Carbamidomethylation
				K.KPLKTDVVSPPVC(+57.02)GNYFVEVGEDC(+57.02)DC(+57.02)GSPATC(+57.02)R.D	Y	43.58	3712.66	33	-18.7	1238.54	3	8.09	3165	1	395	427	Carbamidomethylation
				K.YLNAE(sub K)K.Y	Y	23.09	736.375	6	-16.9	369.189	2	1.75	504	1	195	200	Mutation
42	SVSP	Serine protease 1	Protobothrops elegans	R.TLC(+57.02)AGILEGGK.D	N	44.3	1117.58	11	-5	559.794	2	5.29	1917	6	186	196	Carbamidomethylation
				R.AAYPELPATSR.T	Y	31.03	1174.6	11	-23.9	588.292	2	4.9	1755	1	175	185
				L.VIGGDEC(+57.02)NINEHPFLVF(sub L)M(sub V)YY.D	Y	26.95	2416.09	20	-21.7	806.352	3	7.69	2937	1	25	44	Carbamidomethylation; Mutation
43		Thrombin-like enzyme ancrod	Calloselasma rhodostoma	R.GPNPC(+57.02)AQPNKPALYTSIYDYR.D	Y	59.98	2424.15	21	-1.7	809.057	3	7.11	2755	3	199	219	Carbamidomethylation
				R.DSC(+57.02)NSDSGGPLIC(+57.02)NEELHGIVAR.G	Y	59.46	2499.11	23	-17	834.03	3	7.84	3057	12	176	198	Carbamidomethylation
				K.FDDEQERYPK.K	Y	56.16	1325.59	10	-1.5	663.801	2	2.73	903	6	62	71
				P.LSLPSNPPIVGSDC(+57.02)R.V	Y	52.65	1610.81	15	-11.2	806.403	2	7.69	2997	9	107	121	Carbamidomethylation
				R.GPNPC(+57.02)AQPNKPALY.T	Y	50.41	1525.73	14	-9.9	763.867	2	4.84	1787	6	199	212	Carbamidomethylation
				R.KSEKFDDEQERYPK.K	Y	46.92	1797.85	14	-4.1	600.289	3	2.18	675	3	58	71
				VIGGDEC(+57.02)NINEHR.F	N	45.02	1511.68	13	7.6	756.852	2	2.84	952	6	1	13	Carbamidomethylation
				K.SEKFDDEQERYPK.K	Y	43.14	1669.76	13	16.2	557.602	3	2.74	907	1	59	71
				R.VMGWGSINR.R	Y	41.81	1018.5	9	58.6	510.288	2	5.8	2193	4	122	130
				R.TSWDEDIMLIR.L	Y	38.66	1377.66	11	-8	689.832	2	10.05	3967	8	83	93
				R.DSC(+57.02)N(+.98)SDSGGPLIC(+57.02)NEELHGIVAR.G	Y	37.83	2500.1	23	-9.1	834.365	3	8.11	3173	4	176	198	Carbamidomethylation; Deamidation (NQ)
				L.SLPSNPPIVGSDC(+57.02)R.V	Y	37.38	1497.72	14	-6.9	749.864	2	5.91	2244	3	108	121	Carbamidomethylation
				R.RIDVLSDEPR.C	Y	31.99	1198.63	10	-43.5	600.297	2	4.65	1707	6	131	140
				D.SGGPLIC(+57.02)NEELHGIVAR.G	Y	30.97	1820.92	17	-6.7	607.977	3	7.07	2734	1	182	198	Carbamidomethylation
				R.TSWDEDIMR(sub L)IR.L	Y	29.94	1420.68	11	-26.4	711.327	2	9.04	3558	3	83	93	Mutation
				R.TSWDEDE(sub I)MLIR.L	Y	29.53	1393.62	11	-38.5	697.79	2	8.87	3492	1	83	93	Mutation
				R.TSWDEDIF(sub M)LIR.L	Y	29.06	1393.69	11	-18.3	697.838	2	8.9	3504	1	83	93	Mutation
				R.VLC(+57.02)AGDLR.G	Y	25.63	902.464	8	-28.7	452.226	2	4.19	1508	2	165	172	Carbamidomethylation
				C.AQPNKPALYTSIYDYR.D	Y	25.25	1898.95	16	-25.9	633.975	3	6.7	2579	1	204	219
				R.GPNPC(+57.02)AQPNKPALYTSIY.D	Y	25.01	1989.96	18	-9	995.979	2	7.08	2739	1	199	216	Carbamidomethylation
				R.MNR(sub L)VFGMHR.K	Y	24.68	1146.55	9	-29.5	383.181	3	5.3	1983	1	49	57	Mutation
				R.DSC(+57.02)D(sub N)SDSGGPLIC(+57.02)NEELHGIVAR.G	Y	24.64	2500.1	23	-16.4	1251.03	2	8.09	3163	1	176	198	Carbamidomethylation; Mutation
44		Thrombin-like enzyme ancrod-2	Calloselasma rhodostoma	R.LDSC(+57.02)HC(+57.02)DSGGPLIC(+57.02)SEEFHGIVYR.G	Y	66.73	2807.21	24	35.6	702.835	4	7.8	3042	9	199	222	Carbamidomethylation
				K.FDDEQERFPK.E	Y	63.01	1309.59	10	-9.3	655.798	2	4.21	1519	6	86	95
				R.N(+27.99)FLC(+57.02)GGVLIHPEWVITAK.H	Y	54.39	2081.08	18	8.1	1041.55	2	13.73	5405	3	49	66	Formylation; Carbamidomethylation
				R.NFLC(+57.02)GGVLIHPEWVITAK.H	Y	48.06	2053.08	18	2.8	1027.55	2	12.16	4813	35	49	66	Carbamidomethylation
				K.SMVLYLGK.H	Y	46.02	909.499	8	61	455.785	2	6.42	2459	5	72	79
				K.YIDVLPDEPR.C	Y	45.52	1215.61	10	-37.6	608.791	2	7.1	2747	4	155	164
				L.VIGGDEC(+57.02)NINEHR.F	N	45.02	1511.68	13	7.6	756.852	2	2.84	952	6	25	37	Carbamidomethylation
				P.LSLPSNPPIVGSVC(+57.02)R.V	N	43.32	1594.85	15	12.3	798.442	2	8.46	3317	8	131	145	Carbamidomethylation
				H.IAPLSLPSNPPIVGSVC(+57.02)R.V	N	40.83	1876.02	18	-4.2	939.015	2	9.84	3882	11	128	145	Carbamidomethylation
				K.ILC(+57.02)AGDLQGR.L	Y	40.23	1101.56	10	-4	551.785	2	4.88	1802	7	189	198	Carbamidomethylation
				R.VMGWGSINK.Y	Y	38.9	990.496	9	-3.9	496.253	2	5.67	2140	3	146	154
				R.N(+.98)FLC(+57.02)GGVLIHPEWVITAK.H	Y	34.72	2054.07	18	-6.2	685.692	3	13.13	5180	2	49	66	Deamidation (NQ); Carbamidomethylation
				R.TRWGEDIMLIR.L	Y	33.49	1388.72	11	-27.6	463.902	3	7.85	3063	6	107	117
				R.NFLC(+57.02)GGVLIHPEWVITQ(sub A)K.H	Y	28.97	2110.1	18	-1.3	704.374	3	11.63	4604	1	49	66	Carbamidomethylation; Mutation
				L.SLPSNPPIVGSVC(+57.02)R.V	N	28.33	1481.77	14	-28.1	741.869	2	6.7	2578	2	132	145	Carbamidomethylation
				R.VMGWGSINKYIDVLPDEPR.C	Y	28.16	2188.1	19	-16	730.362	3	11.34	4489	1	146	164
				K.Q(-17.03)SVKFDDEQERFPK.E	Y	26.06	1734.82	14	-12.1	579.274	3	5.93	2250	1	82	95	Pyro-glu from Q
				P.LSLPSNPPIVGSVC(+57.02)RVMGWGSINKYIDVLPDEPR.C	Y	25.18	3764.94	34	8.9	942.25	4	13.94	5480	1	131	164	Carbamidomethylation
				K.I(+57.02)LC(+57.02)AGDLQGR.L	Y	24.44	1158.58	10	-1.9	580.297	2	5.71	2159	1	189	198	Carbamidomethylation (DHKE, X@N-term); Carbamidomethylation
				R.WGEDIMLIR.L	Y	24.16	1131.57	9	2.4	566.796	2	9.2	3622	1	109	117
45		Thrombin-like enzyme elegaxobin-2	Protobothrops elegans	R.TLC(+57.02)AGILEGGK.D	N	44.3	1117.58	11	-5	559.794	2	5.29	1917	6	162	172	Carbamidomethylation
				R.AAYPELPATSR.T	Y	31.03	1174.6	11	-23.9	588.292	2	4.9	1755	1	151	161
				VIGGDEC(+57.02)NINEHPFLVF(sub L)M(sub V)YY.D	Y	26.95	2416.09	20	-21.7	806.352	3	7.69	2937	1	1	20	Carbamidomethylation; Mutation
46	Trypsinogen	Trypsinogen homolog (Fragment)	Bothrops jararaca	N.MFC(+57.02)AGYLEGGK.D	Y	42.87	1231.54	11	-22.1	616.762	2	6.17	2352	1	54	64	Carbamidomethylation
				K.VC(+57.02)NYVSWIQ.R	Y	39.72	1167.54	9	29.7	584.794	2	7.31	2832	8	103	111	Carbamidomethylation
				R.M(sub A)YPGKITNNMFC(+57.02)AGYLEGGK.D	Y	26.56	2250.03	20	-17.6	1126	2	9.62	3792	2	45	64	Carbamidomethylation; Mutation
47	Others	Ankyrin repeat-containing protein	Agkistrodon contortrix contortrix	R.AQHGAVVVVD(sub V)DK.K	Y	28.98	1236.65	12	42.9	413.24	3	32.45	9807	2	602	613	Mutation
				R.AQHGAVVVD(sub V)VDK.K	Y	27.14	1236.65	12	28.3	413.234	3	26.63	8542	1	602	613	Mutation

## Sheet: Abbreviations
General			Snake Species
1D	-	1-dimensional	A. wellsi	-	Acanthophis wellsi	H. bungaroides	-	Hoplocephalus bungaroides
2D	-	2-dimensional	A. c. contortrix	-	Agkistrodon contortrix contortrix	H. stephensii	-	Hoplocephalus stephensii
3FTx	-	three-finger toxin	A. piscivorus	-	Agkistrodon piscivorus	Hypsiglena sp.	-	Hypsiglena sp. JMG-2014
5’NTD	-	5’-nucleotidase	A. p. leucostoma	-	Agkistrodon piscivorus leucostoma	L. muta	-	Lachesis muta
AChE	-	acetylcholinesterase	A. andersonii	-	Atractaspis andersonii	L. laticaudata	-	Laticauda laticaudata
ANK	-	ankyrin repeat proteins	A. labialis	-	Austrelaps labialis	M. rudis	-	Macropisthodon rudis
BCA	-	bicinchoninic acid	A. superbus	-	Austrelaps superbus	M. lebetina	-	Macrovipera lebetina
BSA	-	bovine serum albumin	A. feae	-	Azemiops feae	M. ikaheca	-	Micropechis ikaheca
Ca+	-	calcium	B. arietans	-	Bitis arietans	M. fulvius	-	Micrurus fulvius
CC3H	-	complement C3 homolog	B. irregularis	-	Boiga irregularis	M. tener	-	Micrurus tener
CR, C. rhodostoma	-	Calloselasma rhodostoma	B. schlegelii	-	Bothriechis schlegelii	N. a. annulata	-	Naja annulata annulata
CRiSP	-	cysteine-rich secretory protein	B. asper	-	Bothrops asper	N. atra	-	Naja atra
CTL	-	c-type lectin	B. atrox	-	Bothrops atrox	N. h. haje	-	Naja haje haje
CVF	-	cobra venom factor	B. insularis	-	Bothrops insularis	N. kaouthia	-	Naja kaouthia
ESI	-	electrospray ionization	B. jararaca	-	Bothrops jararaca	N. melanoleuca	-	Naja melanoleuca
FMO	-	flavin monoamine oxidase	B. jararacussu	-	Bothrops jararacussu	N. mossambica	-	Naja mossambica
GF	-	gel filtration	B. leucurus	-	Bothrops leucurus	N. naja	-	Naja naja
K+	-	potassium	B. moojeni	-	Bothrops moojeni	N. nivea	-	Naja nivea
kDa	-	kilo Dalton	B. candidus	-	Bungarus candidus	N. oxiana	-	Naja oxiana
LAAO	-	L-amino acid oxidase	B. fasciatus	-	Bungarus fasciatus	N. sputatrix	-	Naja sputatrix
LC-MS/MS	-	liquid chromatography-tandem mass spectrometry	B. flaviceps	-	Bungarus flaviceps	O. hannah	-	Ophiophagus hannah
MW	-	molecular weight	B. multicinctus	-	Bungarus multicinctus	O. okinavensis	-	Ovophis okinavensis
NGF	-	nerve-growth factor	C. rhodostoma	-	Calloselasma rhodostoma	O. scutellatus	-	Oxyuranus scutellatus
OH, O. hannah	-	Ophiophagus hannah	C. rhombeatus	-	Causus rhombeatus	P. guttatus	-	Pantherophis guttatus
OVF	-	Ophiophagus venom factor	C. helena	-	Coelognathus helena	P. chamissonis	-	Philodryas chamissonis
PDE	-	phosphodiesterase	C. adamanteus	-	Crotalus adamanteus	P. olfersii	-	Philodryas olfersii
PDGF/VEGF	-	platelet-derived growth factor/vascular endothelial growth factor	C. atrox	-	Crotalus atrox	P. flavoviridis	-	Protobothrops flavoviridis
PLA2	-	phospholipase A2	C. horridus	-	Crotalus horridus	P. elegans	-	Protobothrops elegans
PLA-B	-	phospholipase B-like	D. acutus	-	Deinagkistrodon acutus	P. regius	-	Python regius
QPCT	-	glutaminyl-peptide cyclotransferase	D. vestigiata	-	Demansia vestigiata	S. c. tergeminus	-	Sistrurus catenatus tergeminus
SDS-PAGE	-	sodium dodecyl sulfate–polyacrylamide gel electrophoresis	D. p. polylepis	-	Dendroaspis polylepis polylepis	S. m. barbouri	-	Sistrurus miliarius barbouri
SV	-	snake venom	D. viridis	-	Dendroaspis viridis	S. fasciata	-	Suta fasciata
SVGF	-	snake venom growth factor	D. devisi	-	Denisonia devisi	T. elegans	-	Thamnophis elegans
SVMP	-	snake venom metalloproteinase	D. coronoides	-	Drysdalia coronoides	T. albolabris	-	Trimeresurus albolabris
SVSP	-	snake venom serine protease	E. curta	-	Echiopsis curta	T. gracilis	-	Trimeresurus gracilis
UniProt	-	universal protein resource - database of protein sequence and functional info	F. ornata	-	Furina ornata	T. sabahi	-	Trimeresurus sabahi
			G. blomhoffii	-	Gloydius blomhoffii	T. stejnegeri	-	Trimeresurus stejnegeri
			G. halys	-	Gloydius halys	T. biscutatus	-	Trimorphodon biscutatus
			G. intermedius	-	Gloydius intermedius	V. renardi	-	Vipera renardi
			H. signata	-	Hemiaspis signata	W. aegyptia	-	Walterinnesia aegyptia
