# Supplementary material for: Proteomic Characterization of Two Medically Important Malaysian Snake Venoms, Calloselasma rhodostoma (Malayan Pit Viper) and Ophiophagus hannah (King Cobra)
Source: Toxins (Basel). 2018 Oct 26;10(11):434. doi: 10.3390/toxins10110434 (PMC6266455; doi:10.3390/toxins10110434)
Supplement: Supplementary file 1 [file toxins-10-00434-s001.zip › toxins-382329-supplementary/Table S2. OH Shotgun Supplementary Data.xlsx]

## Sheet: OH Shotgun Data
Table S2. Complete mass spectrophotometry data of Malaysian Ophiophagus hannah (King cobra) crude venom via shotgun-ESI-LC-MS/MS analysis
No	Protein Family	Protein Description	Species	Peptides	Uniq	-10lgP	Mass	Length	ppm	m/z	z	RT	Scan	#Spec	Start	End	PTM
1	3FTx	Alpha-elapitoxin-Dpp2d	Dendroaspis polylepis polylepis	R.GKRVELGC(+57.02)AATC(+57.02)PK.V	Y	52.34	1545.78	14	2.2	516.267	3	5.51	740	1	35	48	Carbamidomethylation
				K.RVELGC(+57.02)AATC(+57.02)PK.V	Y	51.78	1360.66	12	2	681.338	2	6.03	854	1	37	48	Carbamidomethylation
2		Beta-cardiotoxin CTX27	Ophiophagus hannah	K.SSADVEVLC(+57.02)C(+57.02)DTNKC(+57.02)NK	N	119.62	1998.84	17	0.7	1000.43	2	6.12	876	6	68	84	Carbamidomethylation
				R.GC(+57.02)IDIC(+57.02)PKSSADVEVLC(+57.02)C(+57.02)DTNKC(+57.02)NK	N	101.29	2942.27	25	0.2	981.764	3	8.18	1301	4	60	84	Carbamidomethylation
				K.C(+57.02)LNTPLPLIYTTC(+57.02)PIGQDK.C	Y	89.61	2203.1	19	-0.5	1102.56	2	14.79	2431	2	24	42	Carbamidomethylation
				T.RKC(+57.02)LNTPLPLIYTTC(+57.02)PIGQDK.C	Y	84.82	2487.3	21	-3.1	830.104	3	9.68	1605	4	22	42	Carbamidomethylation
				K.C(+57.02)LN(-17.03)TPLPLIYTTC(+57.02)PIGQDKC(+57.02)VK.M	Y	83.03	2573.27	22	-0.8	1287.64	2	13.96	2304	4	24	45	Carbamidomethylation; Ammonia-loss (N)
				K.MTIKKLPSKYDVIR.G	N	74.17	1690.98	14	-0.3	423.752	4	7.19	1099	2	46	59
				K.KLPSKYDVIR.G	N	72.29	1217.71	10	-0.8	305.435	4	5.87	819	9	50	59
				K.C(+57.02)LN(-17.03)TPLPLIYTTC(+57.02)PIGQDK.C	Y	70.12	2186.08	19	2.5	1094.05	2	14.69	2414	4	24	42	Carbamidomethylation; Ammonia-loss (N)
				K.S(-18.01)SADVEVLC(+57.02)C(+57.02)DTNKC(+57.02)NK	N	67.79	1980.83	17	0.5	661.286	3	6.33	917	1	68	84	Dehydration; Carbamidomethylation
				K.SSADVEVLC(+57.02)C(+57.02)DTNKC(+57.02)N.K	N	65.5	1870.75	16	0.4	936.382	2	6.87	1032	1	68	83	Carbamidomethylation
				K.C(-17.03)LNTPLPLIYTTC(+57.02)PIGQDK.C	Y	64.84	2129.05	19	68.3	1065.61	2	14.72	2420	3	24	42	Ammonia-loss (C@N-term); Carbamidomethylation
				K.SSADVEVLC(+57.02)C(+57.02)DTNK.C	N	63.96	1596.68	14	17.3	799.359	2	6.82	1020	1	68	81	Carbamidomethylation
				T.RKC(+57.02)LNTPLPLIYTTC(+57.02)PIGQDKC(+57.02)VK.M	Y	63.24	2874.49	24	-0.5	719.63	4	9.18	1507	4	22	45	Carbamidomethylation
				K.KLPS(-18.01)KYDVIR.G	N	62.09	1199.7	10	-0.8	300.933	4	5.93	835	2	50	59	Dehydration
				K.KLPSKYDVIRGC(+57.02)IDIC(+57.02)PK.S	N	52.06	2161.14	18	-0.2	541.292	4	8.2	1304	3	50	67	Carbamidomethylation
				K.LPSKYDVIR.G	N	41.71	1089.62	9	4	364.215	3	6.54	961	2	51	59
				M.TIKKLPSKYDVIR.G	N	41.52	1559.94	13	-103.2	390.952	4	6.3	911	1	47	59
				L.PSKYDVIR.G	N	41.44	976.534	8	-0.1	489.274	2	5.87	821	1	52	59
				K.K(+27.99)LPSKYDVIR.G	N	40.23	1245.71	10	1.9	416.244	3	7.4	1145	2	50	59	Formylation
				L.I(+43.01)YTTC(+57.02)PIGQDKC(+57.02)VK.M	Y	39.65	1724.82	14	-6.2	863.413	2	14.13	2331	2	32	45	Carbamylation; Carbamidomethylation
				T.PLPLIYTTC(+57.02)PIGQDKC(+57.02)VK.M	Y	37.53	2102.09	18	-0.7	1052.05	2	14.09	2324	1	28	45	Carbamidomethylation
				K.KLPSKYD(-18.01)VIR.G	N	36.29	1199.7	10	4.2	400.91	3	7.08	1077	1	50	59	Dehydration
				K.M(-48.00)TIKKLPSKYDVIR.G	N	32.09	1642.98	14	2.8	411.753	4	5.62	764	1	46	59	Dethiomethyl
				R.GC(+57.02)IDIC(+57.02)PK.S	N	30.09	961.436	8	2.1	481.726	2	6.03	856	2	60	67	Carbamidomethylation
				I.KK(+233.05)LPSKYDVIR.G	N	28.97	1578.86	11	15.9	395.728	4	6.08	867	1	49	59	5-dimethylaminonaphthalene-1-sulfonyl
				K.M(+57.02)(+15.99)TIKKLPSKYDVIR.G	N	28.78	1764	14	-89.5	588.954	3	5.91	831	1	46	59	Carbamidomethylation (DHKE, X@N-term); Oxidation (M)
3		Haditoxin	Ophiophagus hannah	R.GC(+57.02)TFTC(+57.02)PELTPNGK.Y	Y	51.53	1580.7	14	-9.1	791.348	2	6.35	1835	1	61	74	Carbamidomethylation
				R.GC(+57.02)TFTC(+57.02)PELTPN(+.98)GK.Y	Y	43.34	1581.68	14	6.4	791.852	2	6.53	1914	2	61	74	Carbamidomethylation; Deamidation (NQ)
				K.YVYC(+57.02)C(+57.02)R.R	Y	29.5	919.368	6	1.5	460.692	2	3.74	813	3	75	80	Carbamidomethylation
				K.SSWIDGR.E	Y	25.27	819.388	7	-8.6	410.697	2	4.85	1199	1	48	54
4		Long neurotoxin 1	Ophiophagus hannah	TKC(+57.02)YVTPDVKSETC(+57.02)PAGQDIC(+57.02)YTETWC(+57.02)DAWC(+57.02)TSR.G	N	114.24	4144.74	34	-0.4	1382.59	3	10.1	1652	4	1	34	Carbamidomethylation
				K.SETC(+57.02)PAGQDIC(+57.02)YTETWC(+57.02)DAWC(+57.02)TSR.G	N	103.21	2953.14	24	-1.4	1477.58	2	10.8	1766	4	11	34	Carbamidomethylation
				K.RVDLGC(+57.02)AATC(+57.02)PIVKPGVEIK.C	Y	83.91	2182.16	20	-1.8	546.546	4	8.8	1404	1	37	56	Carbamidomethylation
				R.VDLGC(+57.02)AATC(+57.02)PIVKPGVEIK.C	Y	73.58	2026.06	19	2.2	676.362	3	9.09	1462	2	38	56	Carbamidomethylation
				A.ATC(+57.02)PIVKPGVEIK.C	N	68.87	1410.79	13	0.7	706.403	2	8.41	1327	2	44	56	Carbamidomethylation
				TKC(+57.02)YVTPDVKSETC(+57.02)PAGQDIC(+57.02)YTETWC(+57.02)DAWC(+57.02).T	Y	63.72	3800.56	31	-0.3	1267.86	3	10.84	1772	2	1	31	Carbamidomethylation
				TKC(+57.02)YVTPDVKSETC(+57.02)PAGQDIC(+57.02)YTETWC(+57.02)DAWC(+57.02)TSRGK.R	N	61.9	4329.85	36	-1.4	866.977	5	9.36	1518	2	1	36	Carbamidomethylation
				D.VKSETC(+57.02)PAGQDIC(+57.02)YTETWC(+57.02)DAWC(+57.02)TSR.G	N	53.14	3180.3	26	0	1061.11	3	9.8	1599	2	9	34	Carbamidomethylation
5		Long neurotoxin 1	Naja nivea	K.RVDLGC(+57.02)AATC(+57.02)PK.V	Y	54.89	1346.64	12	-5.9	674.325	2	4.62	1092	4	36	47	Carbamidomethylation
				R.VDLGC(+57.02)AATC(+57.02)PK.V	Y	41.23	1190.54	11	-8.1	596.274	2	4.84	1189	1	37	47	Carbamidomethylation
6		Long neurotoxin 2	Ophiophagus hannah	TKC(+57.02)YVTPDATSQTC(+57.02)PDGQDIC(+57.02)YTK.T	Y	100.47	2808.2	24	-0.8	1405.11	2	6.86	1003	4	1	24	Carbamidomethylation
				K.RIDLGC(+57.02)AATC(+57.02)PKVKPGVDIK.C	N	95.74	2197.17	20	1.8	550.301	4	7.53	1141	4	37	56	Carbamidomethylation
				R.IDLGC(+57.02)AATC(+57.02)PKVKPGVDIK.C	N	78.36	2041.07	19	2.6	681.366	3	7.9	1221	4	38	56	Carbamidomethylation
				R.GKRIDLGC(+57.02)AATC(+57.02)PK.V	N	69.96	1545.78	14	1.8	516.267	3	5.29	678	2	35	48	Carbamidomethylation
				R.IDLGC(+57.02)AATC(+57.02)PK.V	N	63.61	1204.56	11	1.7	603.287	2	6.24	876	4	38	48	Carbamidomethylation
				K.RIDLGC(+57.02)AATC(+57.02)PK.V	N	53.17	1360.66	12	-5.8	681.333	2	5.88	807	1	37	48	Carbamidomethylation
				K.VKPGVDIK.C	N	44.33	854.523	8	2.4	428.27	2	4.83	606	2	49	56
				TKC(+57.02)YVTPDATSQTC(+57.02)PD(-18.01)GQDIC(+57.02)YTK.T	Y	43.91	2790.19	24	1.5	931.073	3	7.03	1036	2	1	24	Carbamidomethylation; Dehydration
				TKC(+57.02)YVTPDATSQTC(+57.02)PDGQDIC(+57.02)YTKS(sub T)WC(+57.02)DGFC(+57.02).S	Y	34.48	3720.49	31	-2.6	1241.17	3	9.31	1507	1	1	31	Carbamidomethylation; Mutation
7		Long neurotoxin 4	Ophiophagus hannah	R.IISEAC(+57.02)PPGQDLC(+57.02)YMK.T	Y	66.84	1880.85	16	-6.2	941.425	2	6.81	2028	5	10	25	Carbamidomethylation
				R.VIELGC(+57.02)TATC(+57.02)PTVKPHEQITC(+57.02)C(+57.02)STDNC(+57.02)NPHPK.M	N	56.52	3723.66	32	7.5	931.928	4	5.9	1638	5	38	69	Carbamidomethylation
				R.IISEV(sub A)C(+57.02)PPGQDLC(+57.02)YMK.T	Y	45.03	1908.88	16	-6	955.441	2	7.76	2418	1	10	25	Carbamidomethylation; Mutation
8		Long neurotoxin LNTX1	Ophiophagus hannah	R.GRVIELGC(+57.02)TATC(+57.02)PTVKPHEQITC(+57.02)C(+57.02)STDNC(+57.02)NPHPK.M	Y	81.57	3936.78	34	-0.8	788.363	5	7.12	1087	3	57	90	Carbamidomethylation
				R.IISETC(+57.02)PPGQDLC(+57.02)YMKTWC(+57.02)DVFC(+57.02)GSR.G	N	75.75	3179.36	26	-1.3	1060.79	3	12.98	2150	2	31	56	Carbamidomethylation
				R.VIELGC(+57.02)TATC(+57.02)PTVKPHEQITC(+57.02)C(+57.02)STDNC(+57.02)NPHPK.M	Y	68	3723.66	32	2.4	745.74	5	7.33	1132	2	59	90	Carbamidomethylation
				K.TGERIISETC(+57.02)PPGQDLC(+57.02)YMKTWC(+57.02)DVFC(+57.02)GSR.G	N	35.65	3622.58	30	-0.7	906.651	4	12.63	2094	1	27	56	Carbamidomethylation
9		Long neurotoxin LNTX-2 homolog	Ophiophagus hannah	K.RIDLGC(+57.02)AATC(+57.02)PKVKPGVDIK.C	N	94.04	2197.17	20	-0.9	550.3	4	7.49	1164	5	58	77	Carbamidomethylation
				K.RIDLGC(+57.02)AATC(+57.02)PK.V	N	71.1	1360.66	12	3.2	454.562	3	6	849	4	58	69	Carbamidomethylation
				R.IDLGC(+57.02)AATC(+57.02)PK.V	N	70.27	1204.56	11	1.3	603.287	2	6.49	949	2	59	69	Carbamidomethylation
				R.IDLGC(+57.02)AATC(+57.02)PKVKPGVDIK.C	N	70.18	2041.07	19	2	511.276	4	7.69	1210	2	59	77	Carbamidomethylation
				R.GKRIDLGC(+57.02)AATC(+57.02)PK.V	N	58.52	1545.78	14	0.8	516.266	3	5.53	745	2	56	69	Carbamidomethylation
				K.VKPGVDIKC(+57.02)C(+57.02)STDNC(+57.02)NPFTPWKRH	Y	41.81	2915.36	24	-0.5	584.08	5	7.64	1200	2	70	93	Carbamidomethylation
				K.VKPGVDIK.C	N	38.59	854.523	8	2.6	285.849	3	4.94	649	1	70	77
				K.C(+57.02)C(+57.02)ST(-18.01)DN(+.98)C(+57.02)NPFTPWKRH	Y	33.73	2061.82	16	3.1	1031.92	2	8.58	1380	1	78	93	Carbamidomethylation; Dehydration; Deamidation (NQ)
				K.C(+57.02)C(+57.02)S(-18.01)TDN(+.98)C(+57.02)NPFTPWKRH	Y	30.4	2061.82	16	-0.7	1031.92	2	8.56	1375	1	78	93	Carbamidomethylation; Dehydration; Deamidation (NQ)
10		Long neurotoxin LNTX37	Ophiophagus hannah	R.IISETC(+57.02)PPGQDLC(+57.02)YMKTWC(+57.02)DVFC(+57.02)GSR.G	Y	36.59	3179.36	26	0	1060.8	3	12.88	1987	1	31	56	Carbamidomethylation
				K.H(+43.01)HEQIT(+79.97)C(+57.02)C(+57.02)STDNC(+57.02)NPHPK.M	Y	45.32	2356.88	18	53.3	590.258	4	5.6	762	1	73	90	Carbamylation; Phosphorylation (STY); Carbamidomethylation
				K.TGERIISETC(+57.02)PPGQDLC(+57.02)YMKTWC(+57.02)DVFC(+57.02)GSR.G	N	44.22	3622.58	30	-0.7	906.651	4	12.63	2094	1	27	56	Carbamidomethylation
11		Long neurotoxin OH-5	Ophiophagus hannah	R.IISEAC(+57.02)PPGQDLC(+57.02)YMK.T	Y	121.06	1880.85	16	1.3	941.432	2	6.45	1211	1	10	25	Carbamidomethylation
				R.VIELGC(+57.02)TATC(+57.02)PTVKPHEQITC(+57.02).C	Y	61.43	2413.14	21	6.7	805.394	3	6.08	1140	1	38	58	Carbamidomethylation
12		Long neurotoxin OH-37	Ophiophagus hannah	S.LIC(+57.02)FISPHDSVTC(+57.02)APGENVC(+57.02)FLKSWC(+57.02)DAWC(+57.02)GSR.G	Y	77.56	3928.73	33	-0.4	983.188	4	13.9	2296	2	22	54	Carbamidomethylation
				S.LIC(+57.02)FISPHDSVTC(+57.02)APGENVC(+57.02)FLK.S	Y	74.19	2663.25	23	-0.6	888.758	3	11.89	1980	4	22	44	Carbamidomethylation
				K.K(+57.02)(+57.02)LS(+79.97)FGC(+57.02)AATC(+57.02)PK.V	Y	62.98	1532.65	12	46.1	511.915	3	6.87	1029	3	57	68	Carbamidomethylation (DHKE, X@N-term); Phosphorylation (STY); Carbamidomethylation
				K.SWC(+57.02)DAWC(+57.02)GSR.G	Y	53.42	1283.48	10	0.6	642.748	2	7.67	1205	1	45	54	Carbamidomethylation
				K.L(+42.01)SFGC(+57.02)AATC(+57.02)PK.V	Y	53.32	1252.56	11	1.3	627.287	2	6.98	1054	2	58	68	Acetylation (N-term); Carbamidomethylation
				K.VNPGIDIEC(+57.02)C(+57.02)STDNC(+57.02)NPHPK.L	Y	49.5	2325.98	20	21.3	582.514	4	5.69	782	2	69	88	Carbamidomethylation
				R.G(+71.04)KKLSFGC(+57.02)AATC(+57.02)PK.V	Y	42.93	1594.8	14	-44	532.582	3	6.75	1004	1	55	68	Propionamide (K, X@N-term); Carbamidomethylation
				S.LIC(+57.02)FIS(-18.01)PHDSVTC(+57.02)APGENVC(+57.02)FLK.S	Y	36.98	2645.24	23	0.7	882.756	3	12.21	2029	2	22	44	Carbamidomethylation; Dehydration
13		Long neurotoxin OH-55	Ophiophagus hannah	T.TKC(+57.02)YVTPDVKSETC(+57.02)PAGQDIC(+57.02)YTETWC(+57.02)DAWC(+57.02)TSR.G	N	117.68	4144.74	34	-0.9	1037.19	4	10.22	1699	4	22	55	Carbamidomethylation
				R.VNLGC(+57.02)AATC(+57.02)PIVKPGVEIK.C	Y	110.3	2025.08	19	0.6	676.033	3	8.84	1434	4	59	77	Carbamidomethylation
				R.GKRVNLGC(+57.02)AATC(+57.02)PIVKPGVEIK.C	Y	104.85	2366.29	22	0.5	592.581	4	7.58	1184	4	56	77	Carbamidomethylation
				K.RVNLGC(+57.02)AATC(+57.02)PIVKPGVEIKC(+57.02)C(+57.02)STDNC(+57.02)NPFPTR.K	Y	88.3	3790.78	33	-0.8	759.163	5	8.89	1447	2	58	90	Carbamidomethylation
				T.TKC(+57.02)YVTPDVKSETC(+57.02)PAGP(sub Q)DIC(+57.02)YTETWC(+57.02)DAWC(+57.02)TSR.G	N	73.64	4113.73	34	-2.2	1029.44	4	10.26	1707	1	22	55	Carbamidomethylation; Mutation
				K.SETC(+57.02)PAGQDIC(+57.02)YTETWC(+57.02)DAWC(+57.02)TSR.G	N	73.56	2953.14	24	0.8	985.388	3	10.89	1817	2	32	55	Carbamidomethylation
				R.VNLGC(+57.02)AATC(+57.02)PIVKPGVEIKC(+57.02)C(+57.02)STDNC(+57.02)NPFPTR.K	Y	68.13	3634.68	32	1.1	909.679	4	9.36	1539	3	59	90	Carbamidomethylation
				T.TKC(+57.02)YVTPDVKSETC(+57.02)PAGQDIC(+57.02)YTETWC(+57.02)DAWC(+57.02)TSRGK.R	N	64.79	4329.85	36	-0.8	866.977	5	9.41	1551	2	22	57	Carbamidomethylation
				K.RVNLGC(+57.02)AATC(+57.02)PIVKPGVEIK.C	Y	61.64	2181.18	20	0.1	728.066	3	8.25	1316	2	58	77	Carbamidomethylation
				K.C(+57.02)C(+57.02)STD(-18.01)N(+.98)C(+57.02)NPFPTR.K	Y	58.33	1610.59	13	-0.5	806.302	2	7.42	1149	1	78	90	Carbamidomethylation; Dehydration; Deamidation (NQ)
				T.TKC(+57.02)YVTPDVKSETC(+57.02)PP(sub A)GQDIC(+57.02)YTETWC(+57.02)DAWC(+57.02)TSR.G	N	57.33	4170.75	34	-3.8	1043.69	4	10.28	1712	2	22	55	Carbamidomethylation; Mutation
				K.C(+57.02)YVTPDVKSET(-18.01)C(+57.02)PAGQ(+.98)DIC(+57.02)YTETWC(+57.02)DAWC(+57.02)TSR.G	N	51.7	3898.57	32	-1.4	1300.53	3	12.43	2067	1	24	55	Carbamidomethylation; Dehydration; Deamidation (NQ)
				K.C(+57.02)C(+57.02)STDN(-17.03)C(+57.02)NPFPTR.K	Y	34.98	1610.59	13	2.3	806.305	2	7.4	1144	1	78	90	Carbamidomethylation; Ammonia-loss (N)
				A.ATN(sub C)PIVKPGVEIK.C	N	32.34	1364.8	13	-64.4	683.365	2	8.91	1450	1	65	77	Mutation
14		Long neurotoxin OH-56	Ophiophagus hannah	K.VNPGVDIIC(+57.02)C(+57.02)STDNC(+57.02)NPFPK.R	Y	70.39	2306.01	20	-8.7	769.672	3	8.77	2844	12	70	89	Carbamidomethylation
				R.VNLGC(+57.02)AATC(+57.02)PK.V	Y	56.97	1189.56	11	-1.5	595.786	2	4.75	1150	3	59	69	Carbamidomethylation
				K.RVNLGC(+57.02)AATC(+57.02)PK.V	Y	55.58	1345.66	12	-5	449.558	3	4.55	1063	4	58	69	Carbamidomethylation
				E.TWC(+57.02)DAWC(+57.02)GSR.G	N	54.42	1297.5	10	-2.4	649.754	2	6.25	1790	2	46	55	Carbamidomethylation
15		Long neurotoxin OH-57	Ophiophagus hannah	E.VKPGVNIEC(+57.02)C(+57.02)STDNC(+57.02)NPHPK.L	Y	95.01	2325.03	20	0.4	582.265	4	5.53	744	4	69	88	Carbamidomethylation
				E.VKPGVNIEC(+57.02)C(+57.02)STDNC(+57.02)NPHPKLRP	Y	56.92	2691.27	23	1.5	539.262	5	6.56	965	3	69	91	Carbamidomethylation
				R.GERLEFGC(+57.02)AATC(+57.02)PE(-.98).V	Y	47.13	1594.69	14	26.3	532.583	3	6.77	1009	2	55	68	Carbamidomethylation; Amidation
16		Neurotoxin-like protein 1	Causus rhombeatus	R.VSETSQTC(+57.02)HVWQNLC(+57.02)FK.K	Y	80.08	2122.96	17	-0.7	708.659	3	9	1469	2	10	26	Carbamidomethylation
				R.VSETSQTC(+57.02)HVWQNLC(+57.02)FKK.W	Y	30.13	2251.05	18	0.1	563.77	4	8.13	1291	1	10	27	Carbamidomethylation
17		Short neurotoxin OH-35	Ophiophagus hannah	K.TWHMVYPGGYDHTR.G	Y	85.76	1718.76	14	-4.9	430.696	4	6.05	1707	11	48	61
				K.QYTIFGVTPEIC(+57.02)ADGQNLC(+57.02)YK.T	Y	71.49	2476.14	21	-13.6	826.376	3	11	3734	6	27	47	Carbamidomethylation
				K.Q(+.98)YTIFGVTPEIC(+57.02)ADGQNLC(+57.02)YK.T	Y	62.99	2477.12	21	14.5	826.727	3	11.12	3783	15	27	47	Deamidation (NQ); Carbamidomethylation
				K.TWHM(+15.99)VYPGGYDHTR.G	Y	49.16	1734.76	14	-11.4	434.692	4	4.96	1243	2	48	61	Oxidation (M)
				K.Q(+.98)YTIFGVTPEIC(+57.02)AD(-18.01)GQNLC(+57.02)YK.T	Y	44.52	2459.11	21	-6.4	820.707	3	11.2	3819	3	27	47	Deamidation (NQ); Carbamidomethylation; Dehydration
				K.TWHMVYPGGYD(-18.01)HTR.G	Y	42.57	1700.75	14	12.2	426.2	4	6.03	1699	3	48	61	Dehydration
				K.Q(-17.03)YTIFGVTPEIC(+57.02)ADGQNLC(+57.02)YK.T	Y	41.53	2459.11	21	69.6	820.769	3	12.41	4278	5	27	47	Pyro-glu from Q; Carbamidomethylation
				Y.PGGYDHTR.G	Y	34.44	901.404	8	-52.6	451.686	2	6.04	1702	4	54	61
				K.TWHMVYPGGY(-18.01)DHTR.G	Y	33.77	1700.75	14	-49.8	426.174	4	6.04	1705	1	48	61	Dehydration
				K.NHDTVHC(+57.02)C(+57.02)TTDKC(+57.02)NL	Y	25.41	1873.75	15	8.1	469.449	4	4.05	899	1	72	86	Carbamidomethylation
				T.LIC(+57.02)VK.Q	Y	24.03	631.373	5	1.5	316.694	2	4.59	1087	1	22	26	Carbamidomethylation
18		Weak toxin DE-1	Ophiophagus hannah	R.GC(+57.02)GC(+57.02)PRVNPPISIIC(+57.02)C(+57.02)KTDKC(+57.02)NN	Y	129.54	2719.21	23	0.7	680.811	4	7.73	1220	3	61	83	Carbamidomethylation
				R.VNPPISIIC(+57.02)C(+57.02)KTDKC(+57.02)NN	Y	114.91	2031.95	17	-0.3	1016.98	2	7.79	1234	4	67	83	Carbamidomethylation
				C.PDGEDTC(+57.02)YSTFWNDHHGVKIER.G	Y	106.83	2662.15	22	0.2	666.545	4	9.56	1579	6	39	60	Carbamidomethylation
				S.LIC(+57.02)FNQETYRPETTTTC(+57.02)PDGEDTC(+57.02)YSTFWNDHHGVKIER.G	Y	98.78	4777.09	39	-1.1	1195.28	4	9.71	1611	9	22	60	Carbamidomethylation
				S.LIC(+57.02)FNQETYRPETTTTC(+57.02)PDGEDTC(+57.02)YSTFWNDHHGVKIERGC(+57.02)GC(+57.02)PR.V	Y	95.1	5464.35	45	0.2	781.629	7	9.08	1484	5	22	66	Carbamidomethylation
				N.PPISIIC(+57.02)C(+57.02)KTDKC(+57.02)NN	Y	92.21	1818.84	15	2.6	607.29	3	7.07	1074	6	69	83	Carbamidomethylation
				C.PDGEDTC(+57.02)YSTFWNDHHGVKIERGC(+57.02)GC(+57.02)PR.V	Y	91.44	3349.41	28	0.3	838.36	4	9.13	1497	2	39	66	Carbamidomethylation
				R.GC(+57.02)GC(+57.02)PRVNPPISIIC(+57.02)C(+57.02)K.T	Y	90.75	1986.93	17	0.9	663.317	3	8.7	1407	3	61	77	Carbamidomethylation
				N.PPISIIC(+57.02)C(+57.02)K.T	Y	81.83	1086.56	9	0.7	544.286	2	8.96	1459	4	69	77	Carbamidomethylation
				P.ISIIC(+57.02)C(+57.02)KTDKC(+57.02)NN	N	81.79	1624.74	13	1.9	813.377	2	5.73	790	6	71	83	Carbamidomethylation
				S.LIC(+57.02)FNQETYRPETTT(-18.01)TC(+57.02)PDGEDTC(+57.02)YSTFWNDHHGVKIER.G	Y	76.29	4759.08	39	0.7	794.188	6	9.51	1569	2	22	60	Carbamidomethylation; Dehydration
				S.LIC(+57.02)FNQETYRPETTTT(-18.01)C(+57.02)PDGEDTC(+57.02)YSTFWNDHHGVKIER.G	Y	74.14	4759.08	39	1.3	794.188	6	9.48	1564	2	22	60	Carbamidomethylation; Dehydration
				D.TC(+57.02)YSTFWNDHHGVKIER.G	Y	73.01	2148.98	17	3.7	430.805	5	7.53	1174	3	44	60	Carbamidomethylation
				P.IS(-18.01)IIC(+57.02)C(+57.02)KTDKC(+57.02)NN	N	71.68	1606.73	13	1.8	536.584	3	5.78	802	1	71	83	Dehydration; Carbamidomethylation
				R.VNPPISIIC(+57.02)C(+57.02)KTD(+57.02)KC(+57.02)NN	Y	71.6	2088.98	17	3.3	697.335	3	7.73	1221	1	67	83	Carbamidomethylation; Carbamidomethylation (DHKE, X@N-term)
				P.PISIIC(+57.02)C(+57.02)KTDKC(+57.02)NN	Y	70.19	1721.79	14	0.4	861.903	2	7.91	1255	2	70	83	Carbamidomethylation
				S.LICFR(sub N)QETYRPETTTTCPDGEDTC(+57.02)YSTFWNDHHGVKIER.G	Y	67.8	4705.11	39	6.2	785.197	6	10.72	1785	1	22	60	Carbamidomethylation; Mutation
				R.GC(+57.02)GC(+57.02)PRVNPPISIIC(+57.02)C(+57.02)KTDK(+57.02)C(+57.02)NN	Y	66.81	2776.23	23	1.2	695.067	4	7.88	1252	1	61	83	Carbamidomethylation; Carbamidomethylation (DHKE, X@N-term)
				R.VNPPISIIC(+57.02)C(+57.02)KTDK(+57.02)C(+57.02)NN	Y	65.5	2088.98	17	1.2	697.333	3	7.75	1225	1	67	83	Carbamidomethylation; Carbamidomethylation (DHKE, X@N-term)
				S.LIC(+57.02)FNQETYRPETTTTC(+57.02)PD(-18.01)GEDTC(+57.02)YSTFWNDHHGVKIER.G	Y	64.1	4759.08	39	1.4	952.825	5	9.59	1586	1	22	60	Carbamidomethylation; Dehydration
				R.VNPPISIIC(+57.02)C(+57.02)KTDKC(+57.02)N(+.98)N	Y	59.87	2032.94	17	3.9	678.656	3	8.27	1319	3	67	83	Carbamidomethylation; Deamidation (NQ)
				R.VNPPIS(-18.01)IIC(+57.02)C(+57.02)KTDKC(+57.02)N(+.98)N	Y	58.66	2014.93	17	1.3	672.651	3	8.3	1326	2	67	83	Dehydration; Carbamidomethylation; Deamidation (NQ)
				R.GC(+57.02)GC(+57.02)PRVNPPISIIC(+57.02)C(+57.02)K(+57.02)TDKC(+57.02)NN	Y	57.66	2776.23	23	-3	695.064	4	7.94	1262	2	61	83	Carbamidomethylation; Carbamidomethylation (DHKE, X@N-term)
				C.PDGEDTC(+57.02)YSTFWN(+.98)DHHGVKIER.G	Y	57.37	2663.13	22	0	666.791	4	10.14	1686	2	39	60	Carbamidomethylation; Deamidation (NQ)
				S.LIC(+57.02)FNQETYRPETTTTC(+57.02)PDGEDTC(+57.02)YSTFWNDHHGVK.I	Y	54.42	4378.86	36	1.5	876.781	5	9.48	1566	2	22	57	Carbamidomethylation
				D.GEDTC(+57.02)YSTFWNDHHGVKIER.G	Y	53.96	2450.07	20	1.6	491.022	5	7.8	1235	2	41	60	Carbamidomethylation
				I.SIIC(+57.02)C(+57.02)KTDKC(+57.02)NN	N	53.22	1511.65	12	4.7	756.837	2	5.78	801	2	72	83	Carbamidomethylation
				R.VNPPIS(-18.01)IIC(+57.02)C(+57.02)KTDKC(+57.02)NN	Y	53.15	2013.94	17	2.6	672.323	3	7.73	1222	2	67	83	Dehydration; Carbamidomethylation
				L.IC(+57.02)FNQET(+77.99)YRPETTTTC(+57.02)PDGEDTC(+57.02)YSTFWNDHHGVKIER.G	Y	52.82	4741.99	38	13.6	791.35	6	9.95	1650	2	23	60	Carbamidomethylation; Methylphosphonylation
				S.LIC(+57.02)FNQETYRPETTTTC(+57.02)PDGEDTC(+57.02)YSTFWN(+.98)DHHGVKIER.G	Y	52.34	4778.07	39	-1.7	797.352	6	10.1	1679	2	22	60	Carbamidomethylation; Deamidation (NQ)
				R.VNPPISIIC(+57.02)C(+57.02)K.T	Y	51.13	1299.67	11	0.4	650.841	2	8.89	1444	2	67	77	Carbamidomethylation
				R.VNPPISIIC(+57.02)C(+57.02)KTDKC(+57.02)NN(+.98)	Y	49.2	2032.94	17	3.2	1017.48	2	8.28	1322	1	67	83	Carbamidomethylation; Deamidation (NQ)
				N.PPIS(-18.01)IIC(+57.02)C(+57.02)KTDKC(+57.02)NN	Y	48.02	1800.83	15	-0.4	601.284	3	7.85	1246	1	69	83	Dehydration; Carbamidomethylation
				V.NPPISIIC(+57.02)C(+57.02)KTDKC(+57.02)NN	Y	47.92	1932.89	16	-0.2	645.302	3	7.85	1245	2	68	83	Carbamidomethylation
				R.V(+57.02)NPPISIIC(+57.02)C(+57.02)KTDKC(+57.02)NN	Y	46.44	2088.98	17	-0.8	697.332	3	8.25	1315	1	67	83	Carbamidomethylation (DHKE, X@N-term); Carbamidomethylation
				S.LV(sub I)CFNQEH(sub T)YRPETTTTCPDGEDTC(+57.02)YSTFWD(sub N)DHHGVKIER.G	Y	46.29	4686.03	39	9.5	782.019	6	10.11	1680	1	22	60	Carbamidomethylation; Mutation
				R.V(+27.99)NPPISIIC(+57.02)C(+57.02)K.T	Y	45.8	1327.66	11	-1.5	664.838	2	11.27	1876	2	67	77	Formylation; Carbamidomethylation
				N.PPISIIC(+57.02)C(+57.02)KT(-18.01)DKC(+57.02)NN	Y	45.54	1800.83	15	2.2	601.286	3	7.82	1241	1	69	83	Carbamidomethylation; Dehydration
				Y.D(sub S)M(sub L)ICFNQETYRPETTTTCPDGEDTC(+57.02)YSTFWD(sub N)DHHGVKIER.G	Y	45.18	4797.02	40	21.3	800.527	6	10.19	1695	1	21	60	Carbamidomethylation; Mutation
				S.LIC(+57.02)FNQETYRPETTTTC(+57.02)PDGED(-18.01)TC(+57.02)YSTFWNDHHGVKIERGC(+57.02)GC(+57.02)PR.V	Y	42.44	5446.34	45	-3.2	908.727	6	9.26	1522	1	22	66	Carbamidomethylation; Dehydration
				S.LIC(+57.02)FNQETYRPETTTTCPDG.E	N	41.54	2345.03	20	-0.3	1173.52	2	8.7	1406	1	22	41	Carbamidomethylation
				S.TD(sub F)WNDHHGVKIER.G	Y	38.96	1605.76	13	22	803.907	2	9.74	1614	2	48	60	Mutation
				H.GVKIERGC(+57.02)GC(+57.02)PR.V	N	38.64	1387.68	12	-4	463.566	3	3.84	489	1	55	66	Carbamidomethylation
				S.LICW(sub F)NQETYRPETTTTC(+57.02)PDGEDTC(+57.02)YSTFWD(sub N)DHHGVKIER.G	Y	38.1	4760.06	39	0.2	953.02	5	10.17	1690	1	22	60	Carbamidomethylation; Mutation
				P.ISIIC(+57.02)C(+57.02)K.T	N	37.77	892.451	7	4.3	447.235	2	6.58	970	3	71	77	Carbamidomethylation
				R.GC(+57.02)GC(+57.02)PR.V	N	36.89	705.269	6	0.9	353.642	2	2.15	251	3	61	66	Carbamidomethylation
				S.LIC(+57.02)FNQETYRPE(+57.02)TTTTC(+57.02)PDGEDTC(+57.02)YSTFWNDHHGVKIER.G	Y	36.14	4834.11	39	-0.7	806.692	6	10.03	1665	1	22	60	Carbamidomethylation; Carbamidomethylation (DHKE, X@N-term)
				N.PPISIIC(+57.02)C(+57.02)K(+42.01)T(+79.97)DKC(+57.02)NN	Y	35.79	1940.82	15	63.7	647.988	3	8.15	1294	1	69	83	Carbamidomethylation; Acetylation (K); Phosphorylation (STY)
				R.VNPPISIIC(+57.02)C(+57.02)KTDK.C	Y	34.28	1643.84	14	-0.4	548.953	3	7.93	1259	1	67	80	Carbamidomethylation
				R.GCGCPRVH(sub N)PPISIIC(+57.02)C(+57.02)KTDKC(+57.02)NN	Y	33.75	2628.19	23	11.3	658.061	4	7.71	1217	1	61	83	Carbamidomethylation; Mutation
				S.LV(sub I)CFNQETYRPEH(sub T)TTTCPDGEDTC(+57.02)YSTFWD(sub N)DHHGVKIER.G	Y	33.5	4686.03	39	17.4	782.025	6	10.08	1675	1	22	60	Carbamidomethylation; Mutation
				I.C(+57.02)FNQETYRPETTT(+192.06)TC(+57.02)PDGEDTC(+57.02)YSTFWNDHHGVKIER.G	Y	33.31	4742.99	37	20.5	791.521	6	10.6	1766	1	24	60	Carbamidomethylation; Heptose
				Y.SLICFNH(sub Q)ETYRPETTTTCPDGEDTC(+57.02)YSTFWD(sub N)DHHGVKIER.G	Y	33.26	4760.06	40	1.4	794.352	6	10.03	1664	1	21	60	Carbamidomethylation; Mutation
				G.ED(+57.02)TC(+57.02)YSTFWN(+.98)DHHGVKIER.G	Y	32.68	2451.05	19	0.9	491.219	5	8.18	1300	1	42	60	Carbamidomethylation (DHKE, X@N-term); Carbamidomethylation; Deamidation (NQ)
				R.GC(+57.02)GC(+57.02)PC(sub R)VNPPISIIC(+57.02)C(+57.02)K.T	Y	32.66	1933.83	17	119.4	645.696	3	9.01	1472	2	61	77	Carbamidomethylation; Mutation
				E.TTTTC(+57.02)PDGEDTC(+57.02)YP(sub S)TFWNDHHGVKIER.G	Y	32.34	3236.39	27	-6.1	810.101	4	9.53	1576	1	34	60	Carbamidomethylation; Mutation
				C.PDGEDTC(+57.02)YSTFWN(+.98)DHHGVKIERGC(+57.02)GC(+57.02)PR.V	Y	32.21	3350.39	28	3.8	838.609	4	9.36	1542	1	39	66	Carbamidomethylation; Deamidation (NQ)
				P.ISIIC(+57.02)C(+57.02)KTDKC(+57.02)N(-17.03)N	N	32.14	1607.71	13	3.5	536.913	3	6.08	866	2	71	83	Carbamidomethylation; Ammonia-loss (N)
				K.TDKC(+57.02)NN	N	31.44	750.297	6	6.3	376.158	2	0.8	85	1	78	83	Carbamidomethylation
				I.C(+57.02)FNQETYRPETTT(+117.00)TC(+57.02)PDGEDTC(+57.02)YSTFWNDHHGVKIER.G	Y	31.01	4667.92	37	33	779.02	6	10.71	1784	1	24	60	Carbamidomethylation; Phospho-propargylamine
				N.PPISIIC(+57.02)C(+57.02)KTDKC(+57.02)N(+.98)N	Y	30.87	1819.83	15	5.1	607.619	3	8.25	1317	1	69	83	Carbamidomethylation; Deamidation (NQ)
				N.PPISIIC(+57.02)C(+57.02)K(+42.01)TD(+57.02)KC(+57.02)NN	Y	29.67	1917.87	15	16.8	640.31	3	7.94	1260	1	69	83	Carbamidomethylation; Acetylation (K); Carbamidomethylation (DHKE, X@N-term)
19		Weak toxin DE-1 homolog 1	Ophiophagus hannah	K.TEPYTNLYC(+57.02)C(+57.02)K.I	Y	53.65	1447.61	11	1.9	724.814	2	5.74	1572	4	67	77	Carbamidomethylation
				E.PYTNLYC(+57.02)C(+57.02)K.I	Y	48.31	1217.52	9	-0.8	609.767	2	5.8	1600	3	69	77	Carbamidomethylation
				K.IEMGC(+57.02)GC(+57.02)PK.T	Y	35.21	1050.43	9	8	526.226	2	4.33	982	1	58	66	Carbamidomethylation
20		Weak neurotoxin OH-72	Ophiophagus hannah	N.EIVQC(+57.02)C(+57.02)STDEC(+57.02)NH	N	73.48	1650.61	13	-2.8	826.309	2	4.67	610	3	69	81	Carbamidomethylation
				R.RGC(+57.02)AATC(+57.02)PEGKPNEIVQC(+57.02)C(+57.02)STDEC(+57.02)NH	Y	71.2	3049.22	26	1.3	763.313	4	5.73	792	2	56	81	Carbamidomethylation
				D.LGYT(+114.04)LTC(+57.02)LIC(+57.02)PEEYC(+57.02)KR.I	Y	30.51	2289.06	17	9.7	573.278	4	8.07	1280	1	13	29	Ubiquitin; Carbamidomethylation
				G.FYEGKQLGKQFR.R	Y	30.32	1499.79	12	0.1	375.954	4	6.08	865	1	44	55
21		Weak neurotoxin WNTX33	Ophiophagus hannah	S.LIC(+57.02)FNQETYRPETTTTC(+57.02)PDGEDTC(+57.02)YSTFWNDHR.G	Y	104.89	4113.72	33	-0.6	1372.25	3	10.39	1729	4	22	54	Carbamidomethylation
				C.PDGEDTC(+57.02)YSTFWNDHRGVKIER.G	Y	91.45	2681.19	22	0.5	894.739	3	9.77	1619	4	39	60	Carbamidomethylation
				G.ISIIC(+57.02)C(+57.02)KTDKC(+57.02)NN	N	81.79	1624.74	13	1.9	813.377	2	5.73	790	6	71	83	Carbamidomethylation
				G.IS(-18.01)IIC(+57.02)C(+57.02)KTDKC(+57.02)NN	N	71.68	1606.73	13	1.8	536.584	3	5.78	802	1	71	83	Dehydration; Carbamidomethylation
				S.LIC(+57.02)FN(-17.03)QETYRPETTTTC(+57.02)PDGEDTC(+57.02)YSTFWNDHR.G	Y	69.01	4096.69	33	1.1	1025.18	4	10.65	1774	2	22	54	Carbamidomethylation; Ammonia-loss (N)
				S.LIC(+57.02)FNQETYRPETTTTC(+57.02)PD(-18.01)GEDTC(+57.02)YSTFWNDHR.G	Y	63.7	4095.71	33	0.2	1024.93	4	10.36	1724	1	22	54	Carbamidomethylation; Dehydration
				D.GEDTC(+57.02)YSTFWNDHRGVKIER.G	Y	61.18	2469.11	20	4	494.832	5	7.88	1250	2	41	60	Carbamidomethylation
				S.LIC(+57.02)FNQETYRPETTTTC(+57.02)PDGEDTC(+57.02)YSTFWNDHRGVKIER.G	Y	60.63	4796.13	39	-1.8	960.232	5	9.72	1612	6	22	60	Carbamidomethylation
				S.LIC(+57.02)FNQETYRPETTTTC(+57.02)PDGEDTC(+57.02)YSTFWN(+.98)DHR.G	Y	59.1	4114.7	33	-1.6	1372.57	3	10.6	1765	4	22	54	Carbamidomethylation; Deamidation (NQ)
				S.LIC(+57.02)FNQETYRPETTTT(-18.01)C(+57.02)PDGEDTC(+57.02)YSTFWNDHR.G	Y	58.34	4095.71	33	-1.8	1024.93	4	10.33	1720	1	22	54	Carbamidomethylation; Dehydration
				I.SIIC(+57.02)C(+57.02)KTDKC(+57.02)NN	N	53.22	1511.65	12	4.7	756.837	2	5.78	801	2	72	83	Carbamidomethylation
				S.LIC(+57.02)FNQETYRPE(+57.02)TTTTC(+57.02)PDGEDTC(+57.02)YSTFWNDHRGVKIER.G	Y	52.91	4853.15	39	-3.6	809.863	6	9.86	1635	1	22	60	Carbamidomethylation; Carbamidomethylation (DHKE, X@N-term)
				S.LIC(+57.02)FNQE(+57.02)TYRPETTTTC(+57.02)PDGEDTC(+57.02)YSTFWN(+.98)DHR.G	Y	51.1	4171.73	33	1.6	1043.94	4	10.57	1759	1	22	54	Carbamidomethylation; Carbamidomethylation (DHKE, X@N-term); Deamidation (NQ)
				D.TC(+57.02)YSTFWNDHR.G	Y	48.46	1485.61	11	6.4	496.214	3	7.54	1176	1	44	54	Carbamidomethylation
				S.LIC(+57.02)FNQ(+.98)ETYRPE(+57.02)TTTTC(+57.02)PDGEDTC(+57.02)YSTFWNDHR.G	Y	48.08	4171.73	33	1.8	1043.94	4	10.54	1755	1	22	54	Carbamidomethylation; Deamidation (NQ); Carbamidomethylation (DHKE, X@N-term)
				S.LIC(+57.02)FNQETYRPETTTTC(+57.02)PDGEDTC(+57.02)YSTFWNDHRGVK.I	Y	42.13	4397.91	36	0.7	880.589	5	9.58	1585	1	22	57	Carbamidomethylation
				P.G(+316.20)ISIIC(+57.02)C(+57.02)KTDKC(+57.02)NN	Y	41.81	1997.96	14	0.7	666.995	3	7.97	1266	2	70	83	Levuglandinyl-lysine pyrrole adduct; Carbamidomethylation
				S.LIC(+57.02)FNQETYRPETTTTCPDG.E	N	41.54	2345.03	20	-0.3	1173.52	2	8.7	1406	1	22	41	Carbamidomethylation
				Y.SLICFNQETYRPETTTTC(+57.02)PDGEDTC(+57.02)YSTFWD(sub N)DHR.G	Y	41.45	4144.71	34	6.9	1037.19	4	10.57	1761	1	21	54	Carbamidomethylation; Mutation
				S.LIC(+57.02)FNQETYT(sub R)PETTTTC(+57.02)PDGEDTC(+57.02)YSTFWNDHRGVKIER.G	Y	39.65	4741.08	39	-2.8	791.185	6	9.89	1640	1	22	60	Carbamidomethylation; Mutation
				R.GVKIERGC(+57.02)GC(+57.02)PR.V	N	38.64	1387.68	12	-4	463.566	3	3.84	489	1	55	66	Carbamidomethylation
				S.LIC(+57.02)FNQETC(sub Y)RPETTTTC(+57.02)PDGEDTC(+57.02)YSTFWNDHR.G	Y	38.18	4053.67	33	21.8	1014.45	4	10.72	1786	1	22	54	Carbamidomethylation; Mutation
				G.ISIIC(+57.02)C(+57.02)K.T	N	37.77	892.451	7	4.3	447.235	2	6.58	970	3	71	77	Carbamidomethylation
				G.C(+105.06)PRVNPGISIIC(+57.02)C(+57.02)K.T	Y	37.24	1720.86	14	-38.8	431.205	4	6.7	995	1	64	77	S-pyridylethylation; Carbamidomethylation
				S.M(sub L)ICFNM(sub Q)ETYRPETTTTC(+57.02)PDGEDTC(+57.02)YSTFWNDHR.G	Y	37.02	4077.64	33	15.7	1020.43	4	10.55	1757	1	22	54	Carbamidomethylation; Mutation
				R.GC(+57.02)GC(+57.02)PR.V	N	36.89	705.269	6	0.9	353.642	2	2.15	251	3	61	66	Carbamidomethylation
				S.F(sub L)V(sub I)CFNQETYRPETTTTC(+57.02)PDGEDTC(+57.02)YSTFWD(sub N)DHR.G	Y	36.34	4077.65	33	11.6	1020.43	4	10.57	1760	1	22	54	Carbamidomethylation; Mutation
				L.IC(+57.02)FNQE(+21.98)TYRPETTTTC(+57.02)PDGEDTC(+57.02)YSTFWNDHR.G	Y	33.07	4022.62	32	23.7	1006.69	4	11.5	1915	1	23	54	Carbamidomethylation; Sodium adduct
				G.ISIIC(+57.02)C(+57.02)KTDKC(+57.02)N(-17.03)N	N	32.14	1607.71	13	3.5	536.913	3	6.08	866	2	71	83	Carbamidomethylation; Ammonia-loss (N)
				S.LIC(+57.02)FNQETYRPETTTTC(+57.02)PDGEDTC(+57.02)YSTFWNDHRGVKIERGC(+57.02)GC(+57.02)PR.V	Y	31.56	5483.39	45	-2.9	784.347	7	9.15	1501	1	22	66	Carbamidomethylation
				K.TDKC(+57.02)NN	N	31.44	750.297	6	6.3	376.158	2	0.8	85	1	78	83	Carbamidomethylation
				C.GC(+57.02)PRVNPGT(sub I)SIIC(+57.02)C(+57.02)KTDKC(+57.02)NN	Y	29.06	2450.09	21	-7.8	613.526	4	7.82	1239	1	63	83	Carbamidomethylation; Mutation
22		Weak neurotoxin WNTX34	Ophiophagus hannah	R.EIVQC(+57.02)C(+57.02)STDEC(+57.02)NH	N	73.48	1650.61	13	-2.8	826.309	2	4.67	610	3	74	86	Carbamidomethylation
				S.LTC(+57.02)LNC(+57.02)PEQYC(+57.02)KR.I	Y	53.81	1740.77	13	2.8	581.267	3	6.1	870	4	22	34	Carbamidomethylation
				S.LTC(+57.02)LNC(+57.02)PEQYC(+57.02)K.R	Y	53.02	1584.67	12	0.8	793.345	2	6.68	989	2	22	33	Carbamidomethylation
				R.FYEGKLLC(+57.02)K.Q	Y	44	1156.6	9	1.5	579.306	2	7.01	1061	4	49	57	Carbamidomethylation
				K.RIHTC(+57.02)RN(-17.03)GENVC(+57.02)FKR.F	Y	32.54	1928.92	15	0.3	386.792	5	4.95	651	1	34	48	Carbamidomethylation; Ammonia-loss (N)
23		Uncharacterized protein – Toxin activity	Ophiophagus hannah	K.TWHMVYPGGYDHTR.G	Y	85.76	1718.76	14	-4.9	430.696	4	6.05	1707	11	48	61
				K.QYTIFGVTPEIC(+57.02)ADGQNLC(+57.02)YK.T	Y	71.49	2476.14	21	-13.6	826.376	3	11	3734	6	27	47	Carbamidomethylation
				K.Q(+.98)YTIFGVTPEIC(+57.02)ADGQNLC(+57.02)YK.T	Y	62.99	2477.12	21	14.5	826.727	3	11.12	3783	15	27	47	Deamidation (NQ); Carbamidomethylation
				K.TWHM(+15.99)VYPGGYDHTR.G	Y	49.16	1734.76	14	-11.4	434.692	4	4.96	1243	2	48	61	Oxidation (M)
				K.Q(+.98)YTIFGVTPEIC(+57.02)AD(-18.01)GQNLC(+57.02)YK.T	Y	44.52	2459.11	21	-6.4	820.707	3	11.2	3819	3	27	47	Deamidation (NQ); Carbamidomethylation; Dehydration
				K.TWHMVYPGGYD(-18.01)HTR.G	Y	42.57	1700.75	14	12.2	426.2	4	6.03	1699	3	48	61	Dehydration
				K.Q(-17.03)YTIFGVTPEIC(+57.02)ADGQNLC(+57.02)YK.T	Y	41.53	2459.11	21	69.6	820.769	3	12.41	4278	5	27	47	Pyro-glu from Q; Carbamidomethylation
				Y.PGGYDHTR.G	Y	34.44	901.404	8	-52.6	451.686	2	6.04	1702	4	54	61
				K.TWHMVYPGGY(-18.01)DHTR.G	Y	33.77	1700.75	14	-49.8	426.174	4	6.04	1705	1	48	61	Dehydration
				K.NHDTVHC(+57.02)C(+57.02)TTDKC(+57.02)NL	Y	25.41	1873.75	15	8.1	469.449	4	4.05	899	1	72	86	Carbamidomethylation
				T.LIC(+57.02)VK.Q	Y	24.03	631.373	5	1.5	316.694	2	4.59	1087	1	22	26	Carbamidomethylation
24	5'-NTD	Ecto-5’-nucleotidase	Micrurus tener	R.FHEC(+57.02)NLGNLIC(+57.02)DAVVYNNLR.H	N	59	2420.14	20	-5.4	807.715	3	11.49	3945	2	369	388	Carbamidomethylation
				K.VLLPSFLAAGGDGYYMLK.G	Y	58.93	1914	18	-23	957.983	2	13.31	4607	5	510	527
				R.YDAMALGNHEFDNGLNGLLDPLLK.N	Y	43.63	2629.28	24	-9.8	877.427	3	13.61	4713	3	124	147
				K.VLLPSFLAAGGDGY(-18.01)YMLK.G	Y	35.68	1895.99	18	-8.3	948.992	2	13.47	4667	1	510	527	Dehydration
25		Ecto-5’-nucleotidase 1	Micrurus fulvius	R.FHEC(+57.02)NLGNLIC(+57.02)DAVVYNNLR.H	N	59	2420.14	20	-5.4	807.715	3	11.49	3945	2	369	388	Carbamidomethylation
				K.VLLPSFLAAGGDGYYMLK.G	Y	58.93	1914	18	-23	957.983	2	13.31	4607	5	510	527
				R.YDAMALGNHEFDNGLNGLLDPLLK.N	Y	43.63	2629.28	24	-9.8	877.427	3	13.61	4713	3	124	147
				K.VLLPSFLAAGGDGY(-18.01)YMLK.G	Y	35.68	1895.99	18	-8.3	948.992	2	13.47	4667	1	510	527	Dehydration
26		Ecto-5’-nucleotidase 1a	Micrurus fulvius	R.FHEC(+57.02)NLGNLIC(+57.02)DAVVYNNLR.H	N	59	2420.14	20	-5.4	807.715	3	11.49	3945	2	369	388	Carbamidomethylation
				K.VLLPSFLAAGGDGYYMLK.G	Y	58.93	1914	18	-23	957.983	2	13.31	4607	5	510	527
				R.YDAMALGNHEFDNGLNGLLDPLLK.N	Y	43.63	2629.28	24	-9.8	877.427	3	13.61	4713	3	124	147
				K.VLLPSFLAAGGDGY(-18.01)YMLK.G	Y	35.68	1895.99	18	-8.3	948.992	2	13.47	4667	1	510	527	Dehydration
27	AChE	Acetylcholinesterase	Bungarus fasciatus	R.VGAFGFLGLPGSPEAPGNMGLLDQR.L	Y	104.84	2499.26	25	2.5	1250.64	2	10.74	2278	3	181	205
				K.T(sub N)PQELIDEEWSVLPYK.S	Y	66.96	1945.97	16	-8.4	973.983	2	9.62	1962	2	301	316	Mutation
				R.FPFVPVIDGDFFPDTPEAMLG(sub S)SGNFK.E	Y	65.4	2843.35	26	12.9	948.803	3	12.14	2558	2	321	346	Mutation
				R.FPFVPVIDGDFFPDTPEAM.L	Y	60.06	2139.99	19	-1.3	1071	2	12.22	2575	2	321	339
				K.S(-18.01)QFDHYNK(+57.02).Q	Y	38.26	1076.47	8	61.1	539.274	2	4.17	814	1	592	599	Dehydration; Carbamidomethylation (DHKE, X@N-term)
28	CC3H	Ophiophagus venom factor	Ophiophagus hannah	R.AVPFVIVPLQQGLHDIEVR.A	N	76.24	2129.2	19	-10.5	710.733	3	13.08	4512	8	874	892
				K.YFKPGMPYELTVYVTNPDGSPAAK.V	N	62.22	2644.29	24	-6.2	882.431	3	10.01	3354	3	353	376
				K.IKLEGDPGAQVGLVAVDKAVYVLNDKYK.I	Y	62.17	3001.65	28	39.4	751.449	4	10.99	3730	1	560	587
				K.VPVVSEAIHSEGTTLSDGTAK.L	N	60.16	2097.06	21	-1.4	700.026	3	6.71	1990	2	377	397
				R.VDMNPAGDMLVTPTIK.I	N	55.91	1700.85	16	-5.4	851.427	2	9.38	3095	3	73	88
				R.TDTEEQILVEAHGDNTPK.Q	N	55.78	1995.94	18	18.5	998.995	2	6.15	1749	2	35	52
				R.LDATNAILAR.T	N	52.2	1056.59	10	-0.8	529.303	2	6.33	1829	2	1288	1297
				V.PFVIVPLQQGLHDIEVR.A	N	51.79	1959.09	17	1.9	654.04	3	13.07	4507	3	876	892
				K.GAGQNLVAMNLR.I	N	51.44	1242.65	12	3.1	622.334	2	6.59	1940	2	489	500
				A.TEQSGIHIVTSPYQIYFTK.T	N	46.52	2211.12	19	3.2	738.05	3	9.56	3170	4	331	349
				K.LILNTPLDTQSLLITVR.T	N	44.66	1909.12	17	-56.5	637.346	3	12.55	4328	7	398	414
				K.DLNLDIIIKLPER.E	N	44.5	1550.9	13	-24.6	776.44	2	11.73	4023	5	1268	1280
				R.VFSMDHNMR.Q	N	44.4	1135.49	9	8.2	379.507	3	4.82	1185	1	147	155
				K.DKFSYLITK.N	N	41.87	1113.61	9	-6.5	557.807	2	6.3	1814	1	1594	1602
				R.KYVLPSFEVHLQPSEK.S	N	41.77	1900.01	16	52.2	634.377	3	7.75	2404	1	218	233
				K.YVLPSFEVHLQPSEK.S	N	41.73	1771.91	15	44.2	591.672	3	8.74	2824	4	219	233
				K.GIC(+57.02)VAEPYEIK.V	Y	40.77	1277.63	11	-7.9	639.818	2	6.74	2004	2	794	804	Carbamidomethylation
				K.Q(-17.03)LDIFVHDFPR.K	N	40.63	1368.68	11	-7.9	685.343	2	12.09	4152	5	53	63	Pyro-glu from Q
				R.SDLWPMKDKFSYLITK.N	N	38.14	1971.02	16	-0.3	493.762	4	9.89	3305	2	1587	1602
				G.ALYTLITPGVLR.T	N	38.04	1315.79	12	-35.8	658.877	2	10.58	3574	5	23	34
				R.ITPDLIPSFR.F	N	35.83	1157.64	10	-6.1	579.826	2	9.5	3144	1	501	510
				R.IPILDGD(-18.01)GEATLKR.D	N	32.34	1478.81	14	19.9	493.954	3	6.76	2010	1	283	296	Dehydration
				K.SWLWHTVQLTEQPNSN(+.98)GISSK.T	N	31.73	2412.17	21	-6.3	805.059	3	9.58	3178	1	749	769	Deamidation (NQ)
				R.A(+27.99)VPFVIVPLQQGLHDIEVR.A	N	31.53	2157.19	19	7.9	1079.61	2	15.14	5099	1	874	892	Formylation
				K.GILDENQWESGLFLPR.N	N	31.05	1872.94	16	-66.6	937.413	2	12.28	4228	2	712	727
				K.DFFIDLR.V	N	30.71	924.471	7	-5.8	463.24	2	10.22	3438	1	808	814
				R.SRFPNLNELVGHTLYASVTVITESGSDMVAT(-15.99).E	N	30	3291.64	31	0.6	823.919	4	14.86	5044	2	301	331	Deoxy
				K.YFKPGMPYELTVYVTNPDGS(-18.01)PAAK.V	N	29.41	2626.28	24	9.4	876.441	3	10.28	3458	2	353	376	Dehydration
				K.ITIQADPVAQIIEN.S	N	28.82	1523.82	14	-8.3	762.911	2	10.84	3675	1	959	972
				R.YEVDNNMAQK.V	N	28.63	1210.53	10	1.2	606.272	2	4.49	1043	1	1410	1419
				K.ITIQADPVAQIIENSIDGS.K	N	28.21	1983.02	19	-0.1	992.515	2	13.9	4782	2	959	977
				G.ALYTLITPGVLRTDTEEQILVEAHGDNTPK.Q	N	28.02	3293.71	30	3.5	824.439	4	11.23	3830	1	23	52
				K.IWDTIEK.S	N	27.89	903.47	7	-12.4	452.737	2	5.61	1520	2	593	599
				K.L(+27.99)ILNTPLDTQSLLITVR.T	N	27.8	1937.12	17	-1.8	969.565	2	15	5072	1	398	414	Formylation
				R.LSEGVDR.Y	N	27.21	774.387	7	-5.9	388.199	2	2.1	450	1	1399	1405
				K.Q(-17.03)LDIFVHDFPRK.Q	N	26.26	1496.78	12	3.7	499.935	3	10.09	3384	1	53	64	Pyro-glu from Q
				K.VVPEGVQK.C	N	25.64	854.486	8	-3.5	428.249	2	3.69	798	2	911	918
				K.Q(+.98)LD(+15.99)IFVHDFPR.K	N	25.1	1402.69	11	-64.4	702.306	2	12.31	4238	1	53	63	Deamidation (NQ); Hydroxylation
29	CRiSP	Cysteine-rich venom protein	Trimeresurus stejnegeri	N.E(-18.01)IVDLHNSLRR.S	N	72.98	1332.73	11	10.9	334.192	4	6.77	1010	2	29	39	Pyro-glu from E
				N.EIVDLHNSLRR.S	N	71.23	1350.74	11	7.1	338.694	4	6.73	1000	4	29	39
				K.P(+42.01)EIQNEIVDLHNSLRR.S	Y	35.43	1974.03	16	50	395.833	5	5.69	781	1	24	39	Acetylation (N-term)
				D.SEA(sub S)PRKPEIQNEIVDLHNSLRR.S	Y	44.36	2600.38	22	-28.9	521.068	5	7.4	1165	1	18	39	Mutation
30		Cysteine-rich venom protein ablomin	Gloydius blomhoffii	N.E(-18.01)IVDLHNSLRR.S	N	72.98	1332.73	11	10.9	334.192	4	6.77	1010	2	36	46	Pyro-glu from E
				N.EIVDLHNSLRR.S	N	71.23	1350.74	11	7.1	338.694	4	6.73	1000	4	36	46
				K.P(+42.01)EIQNEIVDLHNSLRR.S	Y	35.43	1974.03	16	50	395.833	5	5.69	781	1	31	46	Acetylation (N-term)
				D.SEA(sub S)PRKPEIQNEIVDLHNSLRR.S	Y	44.36	2600.38	22	-28.9	521.068	5	7.4	1165	1	25	46	Mutation
31		Cysteine-rich venom protein mossambin	Naja mossambica	N.E(-18.01)IVDLHNSLRR.T	N	67.42	1332.73	11	10.9	334.192	4	6.77	1010	2	17	27	Pyro-glu from E
				N.EIVDLHNSLRR.T	N	61.97	1350.74	11	7.1	338.694	4	6.73	1000	2	17	27
				K.KQNEIVDLHNSLRR.T	Y	37.87	1720.93	14	-81.4	431.206	4	6.73	1001	1	14	27
				K.KKQNEIVDLH(+42.01)NSLR.R	Y	29.31	1734.94	14	26.9	348.004	5	5.94	791	1	13	26	Acetylation (TSCYH)
32		Cysteine-rich venom protein ophanin	Ophiophagus hannah	R.WASNC(+57.02)NLGHSPDYSR.V	Y	69.92	1762.75	15	-11.3	588.583	3	4.61	1233	4	70	84	Carbamidomethylation
				K.SGPTC(+57.02)GDC(+57.02)PSAC(+57.02)DNGLC(+57.02)TNPC(+57.02)TLYNEYTNC(+57.02)DSLVK.Q	Y	63.27	3999.58	35	7	1334.21	3	9.6	3324	9	181	215	Carbamidomethylation
				K.QSSC(+57.02)QDEWIK.S	Y	53.68	1279.55	10	1	640.783	2	4.67	1257	2	216	225	Carbamidomethylation
				R.AWTEIIQLWHDEYK.N	Y	52.8	1830.89	14	-15.3	916.44	2	11.61	4119	4	103	116
				K.NFVYGVGANPPGSVTGHYTQIVWYK.T	Y	51.51	2753.36	25	-13.7	918.781	3	9.61	3330	2	117	141
				K.EIVDLHNSLR.R	Y	51.04	1194.64	10	-5.8	598.322	2	5.69	1692	6	35	44
				K.MQWYPEAASNAER.W	Y	50.28	1551.68	13	-10.3	776.838	2	6.29	1948	1	57	69
				K.EIVDLHNSLRR.S	Y	49.73	1350.74	11	-26.9	676.357	2	5	1398	11	35	45
				R.SVSPTASNMLK.M	Y	45.15	1133.58	11	-4.1	567.793	2	4.99	1395	6	46	56
				R.RSVSPTASNMLK.M	Y	43.93	1289.68	12	-52	645.812	2	4.28	1092	3	45	56
				K.SKC(+57.02)PASC(+57.02)FC(+57.02)HNK.I	N	43.57	1494.62	12	5.4	499.216	3	2.81	627	4	226	237	Carbamidomethylation
				K.QKEIVDLHNSLRR.S	Y	42.76	1606.89	13	0.5	402.73	4	4.5	1187	4	33	45
				R.GSTATPYK.S	N	41.15	823.408	8	8	412.714	2	1.75	372	4	173	180
				K.SKC(+57.02)PASC(+57.02)FC(+57.02)HNKII	N	41.07	1720.78	14	-3.2	574.6	3	4.74	1287	1	226	239	Carbamidomethylation
				K.Q(-17.03)KEIVDLHNSLRR.S	Y	40.79	1589.86	13	-0.8	530.961	3	5.58	1647	8	33	45	Pyro-glu from Q
				G.NVDFNSESTR.R	Y	39.89	1167.52	10	-3.9	584.763	2	4.07	1005	1	19	28
				K.E(-18.01)IVDLHNSLRR.S	Y	37.24	1332.73	11	-5.2	445.247	3	5	1400	2	35	45	Pyro-glu from E
				K.Q(-17.03)KEIVDLHNSLR.R	Y	36.04	1433.76	12	-7	717.884	2	6.19	1910	5	33	44	Pyro-glu from Q
				G.NVDFNSESTRR.Q	Y	30.19	1323.62	11	-0.7	442.213	3	3.94	947	4	19	29
				R.WAR(sub S)NCNLGHSPDYSR.V	Y	27.87	1774.8	15	19.5	888.423	2	5.08	1434	1	70	84	Mutation
				K.E(-18.01)IVDLHNSLR.R	Y	26.54	1176.63	10	8.8	393.219	3	5.66	1683	1	35	44	Pyro-glu from E
33	CTL/Snaclec	Snaclec rhodocetin subunit beta	Calloselasma rhodostoma	K.QAENGHLVSIGSAAEADFLDLVIVVNFDK.Q	Y	92.28	3070.56	29	7.2	1024.54	3	12.64	2659	3	35	63
				K.Q(-17.03)AENGHLVSIGSAAEADFLDLVIVVNFDK.Q	Y	65.57	3053.53	29	-4	1018.85	3	16.18	3450	1	35	63	Pyro-glu from Q
				K.QAEN(-17.03)GHLVSIGSAAEADFLDLVIVVNFDKQR.Y	Y	38.9	3337.69	31	38.6	1113.61	3	12.44	2619	1	35	65	Ammonia-loss (N)
34	Endonuclease	Endonuclease domain-containing 1 protein	Ophiophagus hannah	K.SSTFTLTNIVPQFIK.L	Y	52.2	1694.92	15	-13.6	848.458	2	13.03	4492	4	134	148
				R.ETPPVIGVL(sub S)PSPVR.I	Y	28.45	1459.84	14	1.5	730.928	2	9.15	2998	1	16	29	Mutation
35	FMO	Amine oxidase	Ophiophagus hannah	N.HVINLEEC(+57.02)FQEPEYENWLATASHGLTK.T	N	71.22	3214.5	27	-1.2	1072.51	3	11.99	4105	7	20	46	Carbamidomethylation
				R.EAGHEVVILEASDR.V	N	67.67	1523.76	14	-11.7	762.877	2	5.76	1495	6	71	84
				K.KIVIVGAGISGLTAAK.L	N	61.83	1496.93	16	-10.7	499.978	3	7.72	2319	15	52	67
				R.LVADYVLITATAR.A	N	61.25	1404.8	13	-4.7	703.403	2	9.83	3209	22	290	302
				K.MSANNPENFGYQLNPNER.G	N	60.37	2093.92	18	-3.9	1047.96	2	7.05	2045	2	145	162
				N.HVINLEEC(+57.02)FQEPEYEN(+.98)WLATASHGLTK.T	N	58.86	3215.49	27	-5.5	1072.83	3	12.05	4129	3	20	46	Carbamidomethylation; Deamidation (NQ)
				K.IVIVGAGISGLTAAK.L	N	58.68	1368.83	15	34.7	685.448	2	9.27	2975	13	53	67
				K.IILVC(+57.02)TDKFWEK.D	N	55.9	1550.82	12	-22.7	776.398	2	8.45	2631	9	332	343	Carbamidomethylation
				R.LIKFVPPLSIPK.T	N	55.75	1350.86	12	5.2	676.443	2	9.92	3248	5	306	317
				R.Q(-17.03)TDENAWYLIK.H	N	53.89	1362.65	11	-34.5	682.307	2	10.57	3524	9	129	139	Pyro-glu from Q
				N.HVINLEEC(+57.02)FQ(+.98)EPEYENWLATASHGLTK.T	N	52.78	3215.49	27	22	804.897	4	12.13	4159	5	20	46	Carbamidomethylation; Deamidation (NQ)
				R.IKTHREDGWYVDVGPMR.V	N	52.29	2058.01	17	-6.7	515.506	4	6.35	1751	2	89	105
				R.QTDENAWYLIK.H	N	51.24	1379.67	11	0.3	690.844	2	8.12	2491	5	129	139
				H.V(+149.03)INLEEC(+57.02)FQEPEYENWLATASHGLTK.T	N	51.18	3226.47	26	16.1	1076.52	3	12.43	4270	2	21	46	Benzyl isothiocyanate; Carbamidomethylation
				K.IILVC(+57.02)TDKFWEKDGIHGGR.S	N	50.43	2243.15	19	54.3	561.826	4	7.69	2305	6	332	350	Carbamidomethylation
				R.EDGWYVDVGPMR.V	N	50.29	1422.62	12	-46	712.286	2	9.15	2925	2	94	105
				R.EAGHEVVILEASDRVGGR.I	N	45.72	1892.97	18	3.7	474.252	4	6.07	1630	2	71	88
				R.SLIYASATK.I	N	43.28	952.523	9	-8.9	477.264	2	4.86	1113	4	323	331
				R.EAINIHNA	N	40.51	880.44	8	-4.5	441.225	2	4.52	971	1	482	489
				K.LSTGAVEMIGDFLNEEAGFHNSF.L	N	38.45	2484.13	23	1.2	1243.07	2	15.19	5236	4	202	224
				R.EDGWYVDVGPMRVPK.T	Y	37.3	1746.84	15	58.9	583.322	3	9.41	3033	3	94	108
				R.SITDLPSR.V	N	36.01	887.471	8	-8.1	444.739	2	4.86	1114	6	351	358
				K.LSTGAVEMIGDFLNEEAGFHN.S	N	34.21	2250.03	21	-4	751.013	3	14.26	4966	1	202	222
				I.N(+362.14)LEEC(+57.02)FQEPEYENWLATASHGLTK.T	N	33.92	3227.43	24	21	807.881	4	12.54	4314	1	23	46	Nucleophilic addtion to cytopiloyne; Carbamidomethylation
				K.CT(sub V)DH(sub V)VMDDLVEIHKVSKDYLK.S	Y	33.48	2487.21	21	18.2	622.822	4	13.97	4864	1	395	415	Mutation
				N.H(+27.99)VINLEEC(+57.02)FQEPEYENWLATASHGLTK.T	N	33.47	3242.5	27	7.4	1081.85	3	13.13	4545	1	20	46	Formylation (Protein N-term); Carbamidomethylation
				R.QTD(-18.01)EN(+.98)AWYLIK.H	N	33.47	1362.65	11	14	682.34	2	10.74	3589	1	129	139	Dehydration; Deamidation (NQ)
				K.D(sub C)VDVVMDDLVEIHK.V	Y	32.14	1625.8	14	-51.2	542.912	3	12.83	4433	1	395	408	Mutation
				R.IYFAGEYTAHPHGWIETSMK.S	N	30.34	2337.09	20	63.7	585.317	4	7.77	2341	1	458	477
				R.ED(-18.01)GWYVDVGPMR.V	N	30.08	1404.61	12	-30.3	703.293	2	9.21	2951	1	94	105	Dehydration
				R.LVADYVLITATARATRLIKFVPPLSIPK.T	N	29.78	3065.84	28	-6.2	767.462	4	14.9	5159	1	290	317
				K.C(+57.02)VDVVN(sub M)DDLVEIHKVSKDYLKSVC(+57.02)GK.H	Y	29.45	3018.52	26	-10	755.629	4	14.18	4939	1	395	420	Carbamidomethylation; Mutation
				K.WALDQYSMGAFSTYTPYQITHYSQMLAQNEGR.I	N	27.76	3756.7	32	-52.2	1253.17	3	13.47	4670	1	426	457
				K.FVPPLSIPK.T	N	27.13	996.601	9	-3.8	499.306	2	8	2438	1	309	317
				N.H(+40.03)VINLEEC(+57.02)FQEPEYENWLATASHGLTK.T	N	25.4	3254.53	27	-5.1	1085.85	3	13.13	4546	1	20	46	Propionaldehyde +40; Carbamidomethylation
36		L-amino-acid oxidase	Ophiophagus hannah	K.SASQLFDETLDKVTDDC(+57.02)TLQK.E	Y	82.15	2413.13	21	0.6	805.385	3	10.52	3504	13	166	186	Carbamidomethylation
				K.SASQLFDETLDKVTDDC(+57.02)TLQKEKYDSFSTK.E	Y	75.98	3498.63	30	-0.4	875.666	4	10.12	3334	10	166	195	Carbamidomethylation
				N.HVINLEEC(+57.02)FQEPEYENWLATASHGLTK.T	N	71.22	3214.5	27	-1.2	1072.51	3	11.99	4105	7	21	47	Carbamidomethylation
				R.EAGHEVVILEASDR.V	N	67.67	1523.76	14	-11.7	762.877	2	5.76	1495	6	72	85
				K.SASQLFDETLDKVTDDC(+57.02)TLQKEK.Y	Y	63.3	2670.27	23	1.9	891.099	3	9.7	3155	4	166	188	Carbamidomethylation
				K.KIVIVGAGISGLTAAK.L	N	61.83	1496.93	16	-10.7	499.978	3	7.72	2319	15	53	68
				R.LVADYVLITATAR.A	N	61.25	1404.8	13	-4.7	703.403	2	9.83	3209	22	292	304
				K.MSANNPENFGYQLNPNER.G	N	60.37	2093.92	18	-3.9	1047.96	2	7.05	2045	2	146	163
				N.HVINLEEC(+57.02)FQEPEYEN(+.98)WLATASHGLTK.T	N	58.86	3215.49	27	-5.5	1072.83	3	12.05	4129	3	21	47	Carbamidomethylation; Deamidation (NQ)
				K.IVIVGAGISGLTAAK.L	N	58.68	1368.83	15	34.7	685.448	2	9.27	2975	13	54	68
				K.IILVC(+57.02)TDKFWEK.D	N	55.9	1550.82	12	-22.7	776.398	2	8.45	2631	9	334	345	Carbamidomethylation
				R.LIKFVPPLSIPK.T	N	55.75	1350.86	12	5.2	676.443	2	9.92	3248	5	308	319
				R.GKSASQLFDETLDKVTDDC(+57.02)TLQKEK.Y	Y	55.46	2855.39	25	-34.7	714.829	4	8.47	2641	3	164	188	Carbamidomethylation
				R.Q(-17.03)TDENAWYLIK.H	N	53.89	1362.65	11	-34.5	682.307	2	10.57	3524	9	130	140	Pyro-glu from Q
				N.HVINLEEC(+57.02)FQ(+.98)EPEYENWLATASHGLTK.T	N	52.78	3215.49	27	22	804.897	4	12.13	4159	5	21	47	Carbamidomethylation; Deamidation (NQ)
				R.IKTHREDGWYVDVGPMR.V	N	52.29	2058.01	17	-6.7	515.506	4	6.35	1751	2	90	106
				R.GKSASQLFDETLDKVTDDC(+57.02)TLQK.E	Y	51.35	2598.25	23	-16.2	867.076	3	9.73	3169	3	164	186	Carbamidomethylation
				R.QTDENAWYLIK.H	N	51.24	1379.67	11	0.3	690.844	2	8.12	2491	5	130	140
				H.V(+149.03)INLEEC(+57.02)FQEPEYENWLATASHGLTK.T	N	51.18	3226.47	26	16.1	1076.52	3	12.43	4270	2	22	47	Benzyl isothiocyanate; Carbamidomethylation
				K.IILVC(+57.02)TDKFWEKDGIHGGR.S	N	50.43	2243.15	19	54.3	561.826	4	7.69	2305	6	334	352	Carbamidomethylation
				R.EDGWYVDVGPMR.V	N	50.29	1422.62	12	-46	712.286	2	9.15	2925	2	95	106
				K.SASQLFDETLDKVTDD.C	Y	46.42	1782.82	16	2.2	892.417	2	10.54	3510	3	166	181
				R.EAGHEVVILEASDRVGGR.I	N	45.72	1892.97	18	3.7	474.252	4	6.07	1630	2	72	89
				K.EKYDSFSTK.E	Y	44.53	1103.51	9	1.9	368.846	3	4.27	866	3	187	195
				R.SLIYASATK.I	N	43.28	952.523	9	-8.9	477.264	2	4.86	1113	4	325	333
				K.SASQLFDETLDKVTD(-18.01)DC(+57.02)TLQK.E	Y	41.91	2395.12	21	8.8	799.388	3	10.93	3666	1	166	186	Dehydration; Carbamidomethylation
				K.VTDDC(+57.02)TLQKEK.Y	Y	41.44	1335.63	11	-13.1	668.816	2	9.67	3143	3	178	188	Carbamidomethylation
				K.SASQLFDETLDKVTD.D	Y	40.81	1667.79	15	-0.5	834.901	2	10.09	3320	3	166	180
				R.EAINIHNA	N	40.51	880.44	8	-4.5	441.225	2	4.52	971	1	484	491
				K.YDSFSTK.E	Y	40.16	846.376	7	6.8	424.198	2	3.68	714	3	189	195
				F.DETLDKVTDDC(+57.02)TLQKEK.Y	Y	38.69	2036.96	17	53.6	680.029	3	5.39	1340	1	172	188	Carbamidomethylation
				K.LSTGAVEMIGDFLNEEAGFHNSF.L	N	38.45	2484.13	23	1.2	1243.07	2	15.19	5236	4	204	226
				K.SASQ(+.98)LFDETLDKVTDDC(+57.02)TLQKEKYDSFSTK.E	Y	37.79	3499.62	30	6.9	700.936	5	10.09	3321	2	166	195	Deamidation (NQ); Carbamidomethylation
				R.SITDLPSR.V	N	36.01	887.471	8	-8.1	444.739	2	4.86	1114	6	353	360
				F.DETLDKVTDDC(+57.02)TLQK.E	Y	35.88	1779.82	15	28.4	594.297	3	5.99	1596	2	172	186	Carbamidomethylation
				K.LSTGAVEMIGDFLNEEAGFHN.S	N	34.21	2250.03	21	-4	751.013	3	14.26	4966	1	204	224
				I.N(+362.14)LEEC(+57.02)FQEPEYENWLATASHGLTK.T	N	33.92	3227.43	24	21	807.881	4	12.54	4314	1	24	47	Nucleophilic addtion to cytopiloyne; Carbamidomethylation
				N.H(+27.99)VINLEEC(+57.02)FQEPEYENWLATASHGLTK.T	N	33.47	3242.5	27	7.4	1081.85	3	13.13	4545	1	21	47	Formylation (Protein N-term); Carbamidomethylation
				R.QTD(-18.01)EN(+.98)AWYLIK.H	N	33.47	1362.65	11	14	682.34	2	10.74	3589	1	130	140	Dehydration; Deamidation (NQ)
				K.SASQLFDETLDKVT(-18.01)DDC(+57.02)TLQK.E	Y	30.49	2395.12	21	5.2	799.385	3	10.85	3636	1	166	186	Dehydration; Carbamidomethylation
				R.IYFAGEYTAHPHGWIETSMK.S	N	30.34	2337.09	20	63.7	585.317	4	7.77	2341	1	460	479
				R.ED(-18.01)GWYVDVGPMR.V	N	30.08	1404.61	12	-30.3	703.293	2	9.21	2951	1	95	106	Dehydration
				R.LVADYVLITATARATRLIKFVPPLSIPK.T	N	29.78	3065.84	28	-6.2	767.462	4	14.9	5159	1	292	319
				K.WALDQYSMGAFSTYTPYQITHYSQMLAQNEGR.I	N	27.76	3756.7	32	-52.2	1253.17	3	13.47	4670	1	428	459
				K.SASQLFDETLDKVTDDCTLQKEK.Y	Y	27.54	2613.25	23	-27.8	654.301	4	11.24	3796	1	166	188
				K.FVPPLSIPK.T	N	27.13	996.601	9	-3.8	499.306	2	8	2438	1	311	319
				K.SASQLFDETLDKVTDDCTLQK.E	Y	25.57	2356.11	21	-18.4	786.363	3	11.81	4036	1	166	186
				N.H(+40.03)VINLEEC(+57.02)FQEPEYENWLATASHGLTK.T	N	25.4	3254.53	27	-5.1	1085.85	3	13.13	4546	1	21	47	Propionaldehyde +40; Carbamidomethylation
37		L-amino-acid oxidase	Calloselasma rhodostoma	K.EGDLSPGAVDMIGDLLNEDSGYYVSFIESLK.H	Y	139	3332.56	31	8.1	1111.87	3	13.23	2814	6	210	240
				K.HVVIVGAGMAGLSAAYVLAGAGHQVTVLEASER.P	N	97.14	3232.7	33	9	1078.58	3	10.36	2183	3	53	85
				C.ADDRNPLAEC(+57.02)FQENDYEEFLEIAR.N	Y	95.18	2943.3	24	-5.1	982.102	3	9.8	2016	2	19	42	Carbamidomethylation
				K.EGDLSPGAVDMIGDLLNEDSGYYVSFIESLKHDDIFAYEK.R	Y	84.51	4451.07	40	3.4	1113.78	4	13.1	2774	6	210	249
				K.EGDLSPGAVDMIGDLLNEDSGYYVSFIESLKHDDIFAYEKR.F	Y	60.17	4607.17	41	12	922.452	5	12.83	2709	2	210	250
				K.EGDLSPGAVDMIGDLLN(+.98)EDSGYYVSFIESLK.H	Y	56.83	3333.55	31	9.5	1667.8	2	13.23	2815	1	210	240	Deamidation (NQ)
				K.HVVIVGAGMAGLSAAYVLAGAGHQVTVLEASERPGGR.V	Y	51.79	3599.9	37	6.4	900.988	4	10.17	2129	1	53	89
				K.ETPSVTADYVIVC(+57.02)TTSRAVRLIKFNPPLLPK.K	Y	48.42	3484.91	31	3.5	872.238	4	10.84	2301	2	299	329	Carbamidomethylation
				Y.GIGDDANFFQALDFKDC(+57.02)ADIVFNDLSLIHQLPK.K	Y	45.89	3735.82	33	8	934.971	4	12.35	2603	2	391	423	Carbamidomethylation
38	Insulin	Insulin-like growth factor 1	Pantherophis guttatus	R.LEMYC(+57.02)APVKPPK.S	N	65.24	1431.73	12	-7	478.246	3	5.77	1727	7	107	118	Carbamidomethylation
				R.GFYFSKPAGYGGNR.R	Y	60.82	1519.72	14	23.6	507.593	3	5.68	1687	8	72	85
				T.LC(+57.02)GAELVDALQFVC(+57.02)GER.G	Y	37.72	1935.92	17	-47.1	646.283	3	12.3	4374	4	55	71	Carbamidomethylation
				A.AGH(sub Q)ETLC(+57.02)GAELVDALQFVC(+57.02)GER.G	Y	35.04	2431.13	22	-6.7	811.377	3	11.74	4162	1	50	71	Carbamidomethylation; Mutation
				A.AGQET(+79.97)LC(+57.02)GAELVDALQFVC(+57.02)GER.G	Y	34.31	2502.09	22	22.2	835.057	3	11.74	4164	6	50	71	Phosphorylation (STY); Carbamidomethylation
				G.Q(+135.98)ETLC(+57.02)GAELVDALQFVC(+57.02)GER.G	Y	32.78	2430.05	20	-0.2	811.024	3	13.04	4634	1	52	71	Sulfonation of N-terminus; Carbamidomethylation
				A.GQET(+79.97)LC(+57.02)GAELVDALQFVC(+57.02)GER.G	Y	28.87	2431.05	21	15.2	811.371	3	11.61	4117	3	51	71	Phosphorylation (STY); Carbamidomethylation
				G.AAGH(sub Q)ETLC(+57.02)GAELVDALQFVC(+57.02)GER.G	Y	25.5	2502.16	23	6.9	835.067	3	11.84	4200	1	49	71	Carbamidomethylation; Mutation
				A.GH(sub Q)ETLC(+57.02)GAELVDALQFVC(+57.02)GER.G	Y	24.83	2360.09	21	6.4	787.709	3	11.66	4134	1	51	71	Carbamidomethylation; Mutation
				G.QE(+57.02)T(+79.97)LC(+57.02)GAELVDALQFVC(+57.02)GER.G	Y	23.75	2431.05	20	-20.9	811.342	3	12.22	4345	1	52	71	Carbamidomethylation (DHKE, X@N-term); Phosphorylation (STY); Carbamidomethylation
39	Kunitz-type	Kunitz-type serine protease inhibitor TCI	Ophiophagus hannah	K.AYIPSFYYNPDASAC(+57.02)QK.F	Y	81.29	1993.89	17	1.3	997.953	2	9.66	1600	3	42	58	Carbamidomethylation
				K.FC(+57.02)ELPAVSGFC(+57.02)K.A	Y	75.84	1413.64	12	3.1	707.831	2	9.38	1544	2	30	41	Carbamidomethylation
				K.FC(+57.02)ELPAVSGFC(+57.02)KAYIPSFYYNPDASAC(+57.02)QK.F	Y	73.62	3389.52	29	-0.1	1130.85	3	13.51	2235	2	30	58	Carbamidomethylation
				K.FIYGGC(+57.02)GGNANKFK.T	Y	55.18	1531.72	14	1.7	766.871	2	6.62	979	4	59	72	Carbamidomethylation
				K.F(+27.99)C(+57.02)ELPAVSGFC(+57.02)K.A	Y	53.54	1441.64	12	2.4	721.827	2	12.49	2075	2	30	41	Formylation; Carbamidomethylation
				K.AYIPSFF(sub Y)YNPDASAC(+57.02)QK.F	Y	53.36	1977.89	17	0	989.954	2	11.65	1941	4	42	58	Carbamidomethylation; Mutation
				L.GRPKFC(+57.02)ELPAVSGFC(+57.02)K.A	Y	51.62	1851.91	16	7.5	618.316	3	8.58	1379	3	26	41	Carbamidomethylation
				K.TIEEC(+57.02)HRTC(+57.02)VG	Y	47.99	1360.59	11	2.6	454.537	3	4.6	599	5	73	83	Carbamidomethylation
				K.AYIPSFYYNPDASAC(+57.02)QKFIYGGC(+57.02)GGNANKFK.T	Y	44.69	3507.6	31	-1.6	877.906	4	10.89	1816	2	42	72	Carbamidomethylation
				F.Y(+15.99)YNPDASAC(+57.02)QK.F	Y	43.32	1331.55	11	130.4	666.867	2	11.69	1947	2	48	58	Hydroxylation; Carbamidomethylation
				K.F(+57.02)C(+57.02)ELPAVSGFC(+57.02)K.A	Y	41.19	1470.66	12	0.1	736.339	2	9.77	1620	1	30	41	Carbamidomethylation (DHKE, X@N-term); Carbamidomethylation
				K.FC(+57.02)ELPAVSGFC(+57.02)KAYIPSFF(sub Y)YNPDASAC(+57.02)QK.F	Y	39.71	3373.52	29	-0.2	1125.52	3	14.5	2386	2	30	58	Carbamidomethylation; Mutation
				C.QK(+183.04)FIYGGC(+57.02)GGNANKFK.T	Y	33.23	1970.91	16	47.9	493.759	4	6.68	992	2	57	72	Aminoethylbenzenesulfonylation; Carbamidomethylation
				K.AYIPSFF(sub Y)YNPDASAC(+57.02)QKFIYGGC(+57.02)GGNANK.F	Y	28.34	3216.44	29	2	1073.16	3	12.56	2084	1	42	70	Carbamidomethylation; Mutation
40		Kunitz-type serine protease inhibitor Vur-Kin	Vipera renardi	E.FFYGGC(+57.02)GGNANNFK.T	Y	57.97	1551.66	14	-6.9	776.83	2	6.26	1792	2	35	48	Carbamidomethylation
				G.GNANNFK.T	Y	31.74	763.361	7	11.6	382.692	2	1.43	310	1	42	48
41		Kunitz trypsin inhibitor protein 2	Vipera renardi	E.FFYGGC(+57.02)GGNANNFK.T	Y	57.97	1551.66	14	-6.9	776.83	2	6.26	1792	2	59	72	Carbamidomethylation
				G.GNANNFK.T	Y	31.74	763.361	7	11.6	382.692	2	1.43	310	1	66	72
42		Venom Kunitz trypsin inhibitor protein 2	Vipera renardi	E.FFYGGC(+57.02)GGNANNFK.T	Y	57.97	1551.66	14	-6.9	776.83	2	6.26	1792	2	59	72	Carbamidomethylation
				G.GNANNFK.T	Y	31.74	763.361	7	11.6	382.692	2	1.43	310	1	66	72
43		Uncharacterized protein – Peptidase inhibitor activity	Ophiophagus hannah	K.IGSC(+57.02)PDVSMPIPPLGIC(+57.02)R.T	Y	72.29	1967.96	18	-13	984.976	2	11.01	3747	11	129	146	Carbamidomethylation
				R.TLC(+57.02)HTDSNC(+57.02)PDVQK.C	Y	37.25	1673.71	14	3.3	558.914	3	3.9	848	2	147	160	Carbamidomethylation
44	Neprilysin	Neprilysin	Boiga irregularis	K.TLEELSWMDAETK.K	Y	48.32	1551.71	13	65	776.914	2	9.27	3055	3	454	466
				R.NQIVFPAGILQPPFFSASQPK.S	N	48.06	2285.22	21	-11.8	1143.6	2	13.74	4758	3	551	571
				K.GLTYKEEEYFENLIENLR.F	Y	46.68	2259.11	18	-32.9	754.018	3	12.95	4479	2	499	516
				Q.IVFPAGILQPPFFSASQPK.S	N	31.02	2043.12	19	2.6	682.049	3	14.05	4853	1	553	571
				R.YIMDMVSSLSR.D	N	30.61	1300.62	11	-1.9	651.314	2	9.43	3120	1	375	385
45	NGF	Venom nerve growth factor	Walterinnesia aegyptia	K.ALTMEGNQASWR.F	Y	56.03	1362.63	12	-37.1	682.299	2	6.01	1687	1	212	223
				E.TDTFVK.A	Y	30.63	709.365	6	-0.3	355.69	2	4.01	880	1	206	211
46		Uncharacterized protein	Ophiophagus hannah	K.ALTMEGNQASWR.F	Y	56.03	1362.63	12	-37.1	682.299	2	6.01	1687	1	212	223
				K.TDTFVK.A	Y	30.63	709.365	6	-0.3	355.69	2	4.01	880	1	206	211
47	Ohanin/Vespryn	Ohanin	Ophiophagus hannah	K.ADVTFDSNTAFESLVVSPDKK.T	Y	79.28	2269.11	21	38.5	757.407	3	9.73	3237	23	29	49
				R.FSSSPC(+57.02)VLGSPGFR.S	Y	66.52	1496.71	14	-7.7	749.356	2	6.84	2042	5	67	80	Carbamidomethylation
				K.IIVFLDYDEGK.V	Y	55.19	1310.68	11	38.8	656.371	2	9.73	3238	6	144	154
				K.TVENVGVPK.G	Y	46.73	941.518	9	-4	471.764	2	4.68	1122	2	50	58
				R.EWAVGLAGK.S	Y	42.22	929.497	9	-21.4	465.746	2	6.39	1853	3	95	103
				R.SGKHFFEVK.Y	Y	40.8	1077.56	9	-1.1	360.194	3	4.64	1107	2	81	89
				K.HFFEVK.Y	Y	38.61	805.412	6	5.9	403.716	2	4.91	1223	2	84	89
				K.YGTQREWAVGLAGK.S	Y	37.71	1534.79	14	0	768.402	2	6.13	1745	3	90	103
				A.SPPGNWQKADVTFDSNTAFESLVVSPDKK.T	Y	33.82	3163.55	29	-5.4	791.889	4	9.81	3273	1	21	49
				K.ADVTFD(-18.01)SNTAFESLVVSPDKK.T	Y	33.72	2251.1	21	-4.4	751.371	3	9.81	3272	1	29	49	Dehydration
				K.ADVTFDS(-18.01)NTAFESLVVSPDKK.T	Y	29.25	2251.1	21	-2.9	751.372	3	9.84	3282	1	29	49	Dehydration
				R.LVPEER.I	Y	28.25	741.402	6	3.8	371.71	2	2.14	458	2	113	118
				K.GLWWLR.R	Y	25.16	829.46	6	30.8	415.75	2	9.73	3239	2	123	128
				K.GVPDSPER.F	Y	24.61	855.409	8	7.5	428.715	2	2.6	557	1	59	66
48	PDE	Ectonucleotide pyrophosphatase/phosphodiesterase family member 3	Micrurus fulvius	R.VRDVELLTGLDFYSA(sub V)LKQPLSETLR.L	Y	50.15	2862.55	25	-6.6	716.64	4	13.21	4557	2	816	840	Mutation
				K.NEVTSFENIEVYNLMC(+57.02)DLLK.L	N	44.91	2430.14	20	0.2	1216.08	2	15.71	5207	3	486	505	Carbamidomethylation
				R.VMEVLN(sub Q)WLDLPR.A	Y	35.23	1483.79	12	-1.1	742.899	2	13.29	4587	2	279	290	Mutation
				R.LKTFLPIFVNSVN	Y	33.3	1490.85	13	-48.9	746.396	2	12.39	4272	1	841	853
				R.DVELLTGLDFYSA(sub V)LKQPLSETLR.L	Y	32.16	2607.38	23	-3.4	870.131	3	14.11	4847	2	818	840	Mutation
				R.TLGMLMEGLK.Q	N	29.33	1091.57	10	-28	546.778	2	8.55	2743	2	328	337
				K.TFLPIFVNSVN	Y	28.73	1249.67	11	-40.5	625.817	2	12.51	4313	1	843	853
				K.SLQMADRTLGMLMEGLK.Q	Y	28.57	1892.95	17	-45.6	631.962	3	12.38	4267	2	321	337
				R.VMEVV(sub L)QWLDLPR.A	Y	25.2	1483.79	12	1.1	495.603	3	13.31	4593	1	279	290	Mutation
49		Phosphodiesterase	Micrurus fulvius	R.VRDVELLTGLDFYSA(sub V)LKQPLSETLR.L	Y	50.15	2862.55	25	-6.6	716.64	4	13.21	4557	2	813	837	Mutation
				K.NEVTSFENIEVYNLMC(+57.02)DLLK.L	N	44.91	2430.14	20	0.2	1216.08	2	15.71	5207	3	483	502	Carbamidomethylation
				R.VMEVLN(sub Q)WLDLPR.A	Y	35.23	1483.79	12	-1.1	742.899	2	13.29	4587	2	276	287	Mutation
				R.LKTFLPIFVNSVN	Y	33.3	1490.85	13	-48.9	746.396	2	12.39	4272	1	838	850
				R.DVELLTGLDFYSA(sub V)LKQPLSETLR.L	Y	32.16	2607.38	23	-3.4	870.131	3	14.11	4847	2	815	837	Mutation
				R.TLGMLMEGLK.Q	N	29.33	1091.57	10	-28	546.778	2	8.55	2743	2	325	334
				K.TFLPIFVNSVN	Y	28.73	1249.67	11	-40.5	625.817	2	12.51	4313	1	840	850
				K.SLQMADRTLGMLMEGLK.Q	Y	28.57	1892.95	17	-45.6	631.962	3	12.38	4267	2	318	334
				R.VMEVV(sub L)QWLDLPR.A	Y	25.2	1483.79	12	1.1	495.603	3	13.31	4593	1	276	287	Mutation
50		Phosphodiesterase	Micrurus tener	R.VRDVELLTGLDFYSA(sub V)LKQPLSETLR.L	Y	50.15	2862.55	25	-6.6	716.64	4	13.21	4557	2	816	840	Mutation
				K.NEVTSFENIEVYNLMC(+57.02)DLLK.L	N	44.91	2430.14	20	0.2	1216.08	2	15.71	5207	3	486	505	Carbamidomethylation
				R.VMEVLN(sub Q)WLDLPR.A	Y	35.23	1483.79	12	-1.1	742.899	2	13.29	4587	2	279	290	Mutation
				R.LKTFLPIFVNSVN	Y	33.3	1490.85	13	-48.9	746.396	2	12.39	4272	1	841	853
				R.DVELLTGLDFYSA(sub V)LKQPLSETLR.L	Y	32.16	2607.38	23	-3.4	870.131	3	14.11	4847	2	818	840	Mutation
				R.TLGMLMEGLK.Q	N	29.33	1091.57	10	-28	546.778	2	8.55	2743	2	328	337
				K.TFLPIFVNSVN	Y	28.73	1249.67	11	-40.5	625.817	2	12.51	4313	1	843	853
				K.SLQMADRTLGMLMEGLK.Q	Y	28.57	1892.95	17	-45.6	631.962	3	12.38	4267	2	321	337
				R.VMEVV(sub L)QWLDLPR.A	Y	25.2	1483.79	12	1.1	495.603	3	13.31	4593	1	279	290	Mutation
51	PDGF/VEGF	Uncharacterized protein	Ophiophagus hannah	K.HFQSQHIHPMSFQQHSK.C	Y	66.98	2102.99	17	-1.9	421.604	5	4.63	1104	3	170	186
				R.SAC(+57.02)RPIETMVDIFQEYPDEVEYIFKPSC(+57.02)VLLMK.C	Y	62.33	4006.92	33	14.9	1002.75	4	15.73	5212	3	109	141	Carbamidomethylation
				K.HLYKQDPLTC(+57.02)K.C	Y	44.05	1401.71	11	-0.4	468.243	3	4.55	1069	1	201	211	Carbamidomethylation
				E.DGEKQPDEVITFMTVFER.S	Y	27.5	2140.01	18	-35.6	714.32	3	13.02	4489	2	91	108
				K.QLE(+14.02)LNERTC(+57.02)R.F	Y	24.58	1331.66	10	61.2	333.943	4	4.55	1070	1	225	234	Methyl ester; Carbamidomethylation
52	PLA2	Acidic phospholipase A2 2	Ophiophagus hannah	K.ADNDEC(+57.02)AAFVC(+57.02)DC(+57.02)DR.V	Y	74.68	1816.64	15	-0.2	909.33	2	5.68	1544	4	108	122	Carbamidomethylation
				R.YSYDC(+57.02)SEGTLTC(+57.02)K.A	Y	65.08	1582.63	13	-26.7	792.3	2	5.14	1318	4	95	107	Carbamidomethylation
				G.APYNKENINIDTTTR.C	Y	59.13	1748.87	15	-20.3	875.424	2	5.11	1303	6	131	145
				G.APYNKENINIDTTTRC(+57.02)	Y	59.05	1908.9	16	-10.6	955.447	2	5.31	1389	6	131	146	Carbamidomethylation
				R.YSYDC(+57.02)SEGTLTC(+57.02)KADNDEC(+57.02)AAFVC(+57.02)DC(+57.02)DR.V	Y	54.39	3381.26	28	15.6	1128.11	3	6.96	2089	3	95	122	Carbamidomethylation
				R.VAAIC(+57.02)FAGAPYNK.E	Y	53.88	1380.69	13	-26.2	691.332	2	6.74	1999	1	123	135	Carbamidomethylation
				R.VAAIC(+57.02)FAGAPYNN(sub K)ENINIDTTTR.C	Y	46.92	2524.2	23	-14.5	842.396	3	7.82	2442	1	123	145	Carbamidomethylation; Mutation
				R.VAAIC(+57.02)FAGAPYNKD(sub E)NINIDTTTR.C	Y	46.6	2524.24	23	15.8	842.433	3	7.83	2448	2	123	145	Carbamidomethylation; Mutation
				L.HLVQFNGMIR.C	Y	46.55	1213.64	10	-17.9	405.546	3	6.34	1828	6	28	37
				R.C(+57.02)C(+57.02)Q(+.98)VHD(-18.01)NC(+57.02)YTQAQQLTEC(+57.02)SPYSKR.Y	Y	46.22	3015.24	24	-22.6	1006.06	3	6.52	1903	1	71	94	Carbamidomethylation; Deamidation (NQ); Dehydration
				L.HLVQFN(+.98)GMIR.C	Y	45.33	1214.62	10	-15.3	608.309	2	6.61	1942	4	28	37	Deamidation (NQ)
				R.C(+57.02)TIPGSIPWWDYSDYGC(+57.02)YC(+57.02)GSGGSGTPVDELDR.C	Y	44.2	3726.53	33	5.9	1243.19	3	13.65	4725	2	38	70	Carbamidomethylation
				R.VAAIC(+57.02)FAGAPYNKD(sub E)NINIDTTTRC(+57.02)	Y	43.14	2684.27	24	-3.7	895.76	3	7.86	2459	1	123	146	Carbamidomethylation; Mutation
				R.C(+57.02)C(+57.02)QVHDN(-17.03)C(+57.02)YTQAQQLTEC(+57.02)SPYSKR.Y	Y	42.59	3015.24	24	-20.3	1006.07	3	6.46	1879	1	71	94	Carbamidomethylation; Ammonia-loss (N)
				Q.Q(-17.03)LTEC(+57.02)SPYSKR.Y	Y	40.01	1350.62	11	-22.2	676.304	2	5.06	1284	2	84	94	Pyro-glu from Q; Carbamidomethylation
				R.C(+57.02)C(+57.02)QVHDN(-17.03)C(+57.02)YTQAQQLTEC(+57.02)SPYSK.R	Y	39.47	2859.14	23	12.7	1430.59	2	6.96	2088	1	71	93	Carbamidomethylation; Ammonia-loss (N)
				S.GTPVDELDR.C	N	37.54	1000.48	9	3.9	501.25	2	5.12	1310	1	62	70
				R.C(+57.02)C(+57.02)Q(+.98)VHD(-18.01)NC(+57.02)YTQAQQLTEC(+57.02)SPYSK.R	Y	35.21	2859.14	23	2.6	1430.58	2	6.97	2094	1	71	93	Carbamidomethylation; Deamidation (NQ); Dehydration
				R.C(+57.02)C(+57.02)QVHD(-18.01)N(+.98)C(+57.02)YTQAQQLTEC(+57.02)SPYSK.R	Y	34.75	2859.14	23	4.2	954.057	3	7.01	2108	1	71	93	Carbamidomethylation; Dehydration; Deamidation (NQ)
53		Basic phospholipase A2	Calloselasma rhodostoma	G.SMFNLWKMIMVMTGKEATK.N	Y	105.4	2245.11	19	12.6	749.388	3	11.76	2488	5	17	35
				G.SMFNLWKMIMVMTGKEATKNYGMYGC(+57.02)NC(+57.02)GPMK.R	Y	69.94	3777.68	32	14.3	945.441	4	11.25	2389	3	17	48	Carbamidomethylation
54	SVGF	Hepatocyte growth factor activator	Ophiophagus hannah	R.YSNVVQEALIPIIPDYK.C	Y	40.41	1961.05	17	-63.3	981.471	2	12.29	4232	2	55	71
				R.FIQPIC(+57.02)LPEASMSFPDYYK.C	Y	31.23	2305.08	19	-61.8	1153.48	2	12.31	4240	1	21	39	Carbamidomethylation
55	SVMP	Metalloproteinase (type III) 2	Hypsiglena sp. JMG-2014	R.ETDLLPR.R	N	39.72	842.45	7	-3	422.231	2	5.37	1420	8	283	289
				R.D(-18.01)PDNGMVEPGTK.C	Y	24.55	1240.54	12	41.3	621.303	2	5.76	1585	1	582	593	Dehydration
				R.NDNAQLLTSITFDR(-.98).G	Y	24.51	1605.81	14	61.3	803.962	2	8.42	2688	1	292	305	Amidation
56		Metalloproteinase type III 14a	Hypsiglena sp. JMG-2014	R.ETDLLPR.R	N	39.72	842.45	7	-3	422.231	2	5.37	1420	8	283	289
				K.D(-18.01)PDNGMVEPGTK.C	Y	24.55	1240.54	12	41.3	621.303	2	5.76	1585	1	582	593	Dehydration
				R.NDNAQLLTSITFDR(-.98).G	Y	24.51	1605.81	14	61.3	803.962	2	8.42	2688	1	292	305	Amidation
57		Metalloproteinase type III 14b	Hypsiglena sp. JMG-2014	R.ETDLLPR.R	N	39.72	842.45	7	-3	422.231	2	5.37	1420	8	283	289
				K.D(-18.01)PDNGMVEPGTK.C	Y	24.55	1240.54	12	41.3	621.303	2	5.76	1585	1	582	593	Dehydration
				R.NDNAQLLTSITFDR(-.98).G	Y	24.51	1605.81	14	61.3	803.962	2	8.42	2688	1	292	305	Amidation
58		Metalloproteinase (type III) 14c	Hypsiglena sp. JMG-2014	R.ETDLLPR.R	N	39.72	842.45	7	-3	422.231	2	5.37	1420	8	283	289
				K.D(-18.01)PDNGMVEPGTK.C	Y	24.55	1240.54	12	41.3	621.303	2	5.76	1585	1	582	593	Dehydration
				R.NDNAQLLTSITFDR(-.98).G	Y	24.51	1605.81	14	61.3	803.962	2	8.42	2688	1	292	305	Amidation
59		Metalloproteinase type III 2	Micrurus tener	R.AAKDDC(+57.02)DLPELC(+57.02)TGR.S	Y	72.45	1719.76	15	44.2	860.923	2	5.64	1534	7	468	482	Carbamidomethylation
				R.SAEC(+57.02)PTDSFQR.N	N	47.8	1296.54	11	-1.1	649.277	2	4.62	1099	1	483	493	Carbamidomethylation
				L.TNTPEQDRYLQVK.K	N	31.31	1590.8	13	-4.3	531.272	3	4.9	1219	1	192	204
				L.TNTPEQDRYLQVK(+14.02).K	N	29.75	1604.82	13	35	535.965	3	5.42	1439	5	192	204	Methyl ester
				Q.F(+57.02)SSC(+57.02)SVQEHQR.Y	N	29.72	1420.62	11	25.4	711.333	2	7.71	2390	1	376	386	Carbamidomethylation (DHKE, X@N-term); Carbamidomethylation
				L.TNTPEQDRYLQVKK.Y	N	28.95	1718.9	14	-1.9	573.971	3	4.61	1092	1	192	205
				K.TSVAVC(sub V)QDYGK.G	Y	27.11	1169.54	11	55.8	585.809	2	3.93	865	1	320	330	Mutation
				R.AAK(+27.99)DDC(+57.02)DLPELC(+57.02)TGR.S	Y	26.58	1747.75	15	19.9	583.602	3	5.89	1637	2	468	482	Formylation; Carbamidomethylation
				L.TNTPEQDRYLQL(sub V)KK.Y	N	26.58	1732.91	14	15.9	578.653	3	4.76	1157	1	192	205	Mutation
				R.A(+27.99)AKDDC(+57.02)DLPELC(+57.02)TGR.S	Y	25.15	1747.75	15	26.2	874.905	2	5.92	1655	1	468	482	Formylation; Carbamidomethylation
				N.IPC(+57.02)AAK.D	N	23.83	658.347	6	21.8	330.188	2	1.76	377	1	553	558	Carbamidomethylation
				L.TNTPEQDRYLQVKK(+14.02).Y	N	23.54	1732.91	14	-5.2	578.641	3	4.75	1153	1	192	205	Methyl ester
60		Scutellatease-1	Oxyuranus scutellatus	R.NDNAQLLTGIEFNG.T	Y	38.39	1504.72	14	9.5	753.372	2	8.44	2699	6	290	303
				R.AAKDDC(+57.02)DLPEIC(+57.02)TGQSAEC(+57.02)PT(sub M)DSFQR.N	Y	26.53	2970.24	26	1.6	991.09	3	7.21	2190	1	468	493	Carbamidomethylation; Mutation
				K.IPC(+57.02)AAK.D	N	23.83	658.347	6	21.8	330.188	2	1.76	377	1	553	558	Carbamidomethylation
				R.AAKDDC(+57.02)DLPEIC(+57.02)TGQSAEC(+57.02)P(-30.01)MDSFQR.N	Y	23.58	2970.23	26	-0.3	991.082	3	7.12	2153	1	468	493	Carbamidomethylation; Proline oxidation to pyrrolidinone
61		Snake venom metalloproteinase BaP1	Bothrops asper	K.SFGEWR.E	N	40.12	780.356	6	0.8	391.185	2	6.89	1037	1	269	274
				K.SFGEWREK(sub R)DLLPR.I	Y	33.57	1631.84	13	2.7	408.969	4	8.61	1386	1	269	281	Mutation
				K.SFGEWREQ(sub R)DLLPR.I	Y	32.51	1631.81	13	29.3	408.971	4	8.63	1389	2	269	281	Mutation
62		Snake venom metalloproteinase BjussuMP-2	Bothrops jararacussu	K.SFGEWR.E	N	40.12	780.356	6	0.8	391.185	2	6.89	1037	1	230	235
				K.SFGEWREK(sub R)DLLPR.I	Y	33.57	1631.84	13	2.7	408.969	4	8.61	1386	1	230	242	Mutation
				K.SFGEWREQ(sub R)DLLPR.I	Y	32.51	1631.81	13	29.3	408.971	4	8.63	1389	2	230	242	Mutation
63		Snake venom metalloproteinase BmooMPalpha-I	Bothrops moojeni	K.SFGEWR.E	N	40.12	780.356	6	0.8	391.185	2	6.89	1037	1	79	84
				K.SFGEWREK(sub R)DLLPR.I	Y	33.57	1631.84	13	2.7	408.969	4	8.61	1386	1	79	91	Mutation
				K.SFGEWREQ(sub R)DLLPR.I	Y	32.51	1631.81	13	29.3	408.971	4	8.63	1389	2	79	91	Mutation
64		Snake venom metalloproteinase bothrojaractivase	Bothrops jararaca	T.SFGEWR.E	N	40.12	780.356	6	0.8	391.185	2	6.89	1037	1	47	52
				T.SFGEWREK(sub R)DLLPR.I	Y	33.57	1631.84	13	2.7	408.969	4	8.61	1386	1	47	59	Mutation
				T.SFGEWREQ(sub R)DLLPR.I	Y	32.51	1631.81	13	29.3	408.971	4	8.63	1389	2	47	59	Mutation
65		Snake venom metalloproteinase kistomin	Calloselasma rhodostoma	K.IEEQGHQMVNTMNEC(+57.02)YRPMGIIIIMAGIEC(+57.02)WTTNDFFEVK.S	Y	141.21	4804.19	40	21.5	1202.08	4	13.41	2873	103	220	259	Carbamidomethylation
				N.TMNEC(+57.02)YRPMGIIIIMAGIEC(+57.02)WTTNDFFEVK.S	Y	109.47	3638.67	30	1.9	1213.9	3	13.74	2963	24	230	259	Carbamidomethylation
				R.PMGIIIIMAGIEC(+57.02)WTTNDFFEVK.S	Y	94.09	2684.31	23	1.3	895.777	3	14.19	3070	19	237	259	Carbamidomethylation
				C.YRPMGIIIIMAGIEC(+57.02)WTTNDFFEVK.S	Y	81.81	3003.47	25	4.1	1002.17	3	13.59	2926	4	235	259	Carbamidomethylation
				K.KIEEQGHQMVNTMNEC(+57.02)YRPMGIIIIMAGIEC(+57.02)WTTNDFFEVK.S	Y	80.03	4932.29	41	18.8	987.483	5	13.09	2769	5	219	259	Carbamidomethylation
				K.IEEQGHQMVNTMNEC(+57.02)YRPMGIIN(sub I)IMAGIEC(+57.02)WTTNDFFEVK.S	Y	65.4	4805.15	40	16.9	962.054	5	13.37	2860	1	220	259	Carbamidomethylation; Mutation
				N.EC(+57.02)YRPMGIIIIMAGIEC(+57.02)WTTNDFFEVK.S	Y	62.73	3292.54	27	8.3	1098.53	3	13.69	2954	2	233	259	Carbamidomethylation
				K.IEEQGHQMVNTM(+15.99)NEC(+57.02)YRPMGIIIIMAGIEC(+57.02)WTTNDFFEVK.S	Y	57.13	4820.19	40	4.2	1206.06	4	13.23	2816	1	220	259	Oxidation (M); Carbamidomethylation
				H.QMVNTMNEC(+57.02)YRPMGIIIIMAGIEC(+57.02)WTTNDFFEVK.S	Y	56.44	4110.88	34	1.6	1028.73	4	13.98	3028	3	226	259	Carbamidomethylation
				N.TMNEC(+57.02)YRPMGIIIIMAGIECWTTNDFFEVK.S	Y	56.42	3581.65	30	2.1	1194.89	3	14.13	3058	2	230	259	Carbamidomethylation
				M.NEC(+57.02)YRPMGIIIIMAGIEC(+57.02)WTTNDFFEVK.S	Y	54.29	3406.59	28	1.4	1136.54	3	13.67	2949	2	232	259	Carbamidomethylation
				K.IEEQGHQMVNTMNEC(+57.02)YRPMGIIIIMAGIEC(+57.02)WTTN(+.98)DFFEVK.S	Y	52.89	4805.18	40	6.4	1202.31	4	13	2749	1	220	259	Carbamidomethylation; Deamidation (NQ)
				K.DFDGNTVGLAFVGGIC(+57.02)NEK.Y	Y	42.8	2011.93	19	-44.4	1006.93	2	28.23	5374	2	293	311	Carbamidomethylation
				K.VYLVIVADK.S	Y	42.68	1018.61	9	-0.6	510.31	2	30	5655	3	199	207
				M.VNTMN(+.98)EC(+57.02)YRPMGIIIIMAGIEC(+57.02)WTTNDFFEVK.S	Y	42.53	3852.77	32	17.1	1285.29	3	13.87	2999	1	228	259	Deamidation (NQ); Carbamidomethylation
				K.IEEQGHQMVNTMNEC(+57.02)YRPMGIIIIMAGIEC(+57.02)W.T	Y	40.35	3722.68	31	-9.4	1241.89	3	12.49	2628	1	220	250	Carbamidomethylation
				M.GIIIIMAGIEC(+57.02)WTTNDFFEVK.S	Y	40.11	2456.21	21	8.6	819.752	3	16.03	3426	2	239	259	Carbamidomethylation
				M.VNTMNEC(+57.02)YRPMGIIIIMAGIEC(+57.02)WTTNDFFEVK.S	Y	39.25	3851.79	32	-0.5	1284.94	3	13.81	2986	2	228	259	Carbamidomethylation
				H.Q(-17.03)MVNTMNEC(+57.02)YRPMGIIIIMAGIEC(+57.02)WTTNDFFEVK.S	Y	36.77	4093.86	34	-6.3	1365.62	3	14.57	3148	1	226	259	Pyro-glu from Q; Carbamidomethylation
				K.IEEQGHQMVNTMN(+.98)EC(+57.02)YRPMGIIIIMAGIEC(+57.02)WTTNDFFEVK.S	Y	36.49	4805.18	40	-5.4	962.037	5	13.45	2885	1	220	259	Deamidation (NQ); Carbamidomethylation
66		Snake venom metalloproteinase leucurolysin-A	Bothrops leucurus	T.SFGEWR.E	N	40.12	780.356	6	0.8	391.185	2	6.89	1037	1	77	82
				T.SFGEWREK(sub R)DLLPR.I	Y	33.57	1631.84	13	2.7	408.969	4	8.61	1386	1	77	89	Mutation
				T.SFGEWREQ(sub R)DLLPR.I	Y	32.51	1631.81	13	29.3	408.971	4	8.63	1389	2	77	89	Mutation
67		Zinc metalloproteinase/disintegrin	Bothrops asper	T.SFGEWR.E	N	40.12	780.356	6	0.8	391.185	2	6.89	1037	1	269	274
				T.SFGEWREK(sub R)DLLPR.I	Y	33.57	1631.84	13	2.7	408.969	4	8.61	1386	1	269	281	Mutation
				T.SFGEWREQ(sub R)DLLPR.I	Y	32.51	1631.81	13	29.3	408.971	4	8.63	1389	2	269	281	Mutation
68		Zinc metalloproteinase/disintegrin	Bothrops insularis	T.SFGEWR.E	N	40.12	780.356	6	0.8	391.185	2	6.89	1037	1	269	274
				T.SFGEWREK(sub R)DLLPR.I	Y	33.57	1631.84	13	2.7	408.969	4	8.61	1386	1	269	281	Mutation
				T.SFGEWREQ(sub R)DLLPR.I	Y	32.51	1631.81	13	29.3	408.971	4	8.63	1389	2	269	281	Mutation
69		Zinc metalloproteinase/disintegrin	Calloselasma rhodostoma	K.YMHFGISLVNLETWC(+57.02)NGDLINVQEDSYETLK.A	Y	104.75	3687.72	31	-0.7	1230.25	3	11.01	2341	2	234	264	Carbamidomethylation
				K.FVHEVVNAIIESYKYMHFGISLVNLETWC(+57.02)NGDLINVQEDSYETLK.A	Y	92.1	5316.58	45	-5.1	1064.32	5	12.69	2671	4	220	264	Carbamidomethylation
				R.SVGIVQNYHGITLNVAAIMAHEMGHNLGVR.H	Y	87.93	3200.63	30	5.2	801.17	4	10.07	2099	7	310	339
				R.KFVHEVVNAIIESYKYMHFGISLVNLETWC(+57.02)NGDLINVQEDSYETLK.A	Y	63.61	5444.67	46	6	1089.95	5	12.16	2563	1	219	264	Carbamidomethylation
				K.HSNDLEVIRKFVHEVVNAIIESYKYMHFGISLVNLETWC(+57.02)NGDLINVQEDSYETLK.A	Y	44.11	6508.21	55	-9.7	1085.7	6	14.71	3178	2	210	264	Carbamidomethylation
70		Zinc metalloproteinase-disintegrin-like atrase-A	Naja atra	R.AAKDDC(+57.02)DLPEFC(+57.02)TGQSAEC(+57.02)PTD(+57.02)SLQR.N	Y	50.9	3027.26	26	-4.7	1010.09	3	8.61	1387	1	466	491	Carbamidomethylation; Carbamidomethylation (DHKE, X@N-term)
				L.TNTPEQDRYLQVKK.Y	N	46.77	1718.9	14	4.7	430.733	4	5.51	739	1	192	205
				R.NDNAQLLTGID(+57.02)FN(+14.02).G	N	42.78	1504.72	13	32.1	753.389	2	9.78	1622	1	289	301	Carbamidomethylation (DHKE, X@N-term); Methyl ester
				R.NDNAQLLTGID(+14.02)FNG.T	N	38.82	1504.72	14	30.6	753.388	2	9.8	1625	1	289	302	Methyl ester
				R.VYEMVNS(sub Y)LNTK.Y	Y	33.81	1296.64	11	0.7	649.327	2	6.58	959	1	231	241	Mutation
71		Zinc metalloproteinase-disintegrin-like atrase-B	Naja atra	R.VYEMIN(+15.99)AVNTK.F	Y	34.89	1296.64	11	70	649.372	2	5.45	1452	3	232	242	Hydroxylation
				K.SFGEWR.E	N	29.53	780.356	6	41.9	391.201	2	5.36	1412	5	276	281
				R.VYEMV(sub I)NT(sub A)VNTK.F	Y	27.62	1296.64	11	74.9	649.375	2	5.41	1434	1	232	242	Mutation
				R.EYLLR.D	N	24.87	692.386	5	-6.2	347.198	2	4.97	1247	2	386	390
				K.IPC(+57.02)AAK.D	N	23.83	658.347	6	21.8	330.188	2	1.76	377	1	536	541	Carbamidomethylation
72		Zinc metalloproteinase-disintegrin-like BjussuMP-1	Bothrops jararacussu	N.SFGEWR.E	N	40.12	780.356	6	0.8	391.185	2	6.89	1037	1	212	217
				N.SFGEWREK(sub R)DLLPR.K	Y	33.57	1631.84	13	2.7	408.969	4	8.61	1386	1	212	224	Mutation
				N.SFGEWREQ(sub R)DLLPR.K	Y	32.51	1631.81	13	29.3	408.971	4	8.63	1389	2	212	224	Mutation
73		Zinc metalloproteinase-disintegrin-like kaouthiagin	Naja atra	R.VAKDDC(+57.02)DLPELC(+57.02)TGQ(+28.03).S	Y	52.82	1747.78	15	8.3	874.902	2	7.35	1137	3	451	465	Carbamidomethylation; Ethylation
				R.KRNDNAQLLT(+42.01)GIDFNGNTVGRAYIGSLC(+57.02)K.T	Y	44.53	3236.64	29	20.2	648.347	5	12.05	2006	2	289	317	Acetylation (TSCYH); Carbamidomethylation
				R.NDNAQLLTGID(+57.02)FN(+14.02).G	N	42.78	1504.72	13	32.1	753.389	2	9.78	1622	1	291	303	Carbamidomethylation (DHKE, X@N-term); Methyl ester
				K.SFGEWR.E	N	40.12	780.356	6	0.8	391.185	2	6.89	1037	1	276	281
				R.VYEM(+15.99)INAVNTK(+27.99).F	N	39.21	1324.63	11	10.9	663.331	2	6.91	1039	1	232	242	Oxidation (M); Formylation
				R.NDNAQLLTGID(+14.02)FNG.N	N	38.82	1504.72	14	30.6	753.388	2	9.8	1625	1	291	304	Methyl ester
				R.NDNAQLLTGIDFNGNT(+42.01)VGRAYIGSLC(+57.02)K.T	Y	32.74	2952.44	27	20.7	985.174	3	13.07	2164	1	291	317	Acetylation (TSCYH); Carbamidomethylation
				R.NDNAQLLTGIDFNGNTVV(sub G)RAYIGSLC(+57.02)K.T	Y	29.88	2952.48	27	8.2	985.174	3	13.1	2169	1	291	317	Carbamidomethylation; Mutation
74		Zinc metalloproteinase-disintegrin-like MTP9	Drysdalia coronoides	L.TNTPEQDRYLQVKK.Y	N	46.77	1718.9	14	4.7	430.733	4	5.51	739	1	192	205
				A.KDDC(+57.02)DLPES(+150.04)C(+57.02)TGQSAEC(+57.02)PTDSFQR.N	Y	42.87	2952.16	24	25.2	985.085	3	8.48	1361	1	469	492	Carbamidomethylation; S-guanylation-2
				R.NDNAQLLTGID(+57.02)FN(+14.02).G	N	42.78	1504.72	13	32.1	753.389	2	9.78	1622	1	291	303	Carbamidomethylation (DHKE, X@N-term); Methyl ester
				R.SFGEWR.N	N	40.12	780.356	6	0.8	391.185	2	6.89	1037	1	276	281
				R.NDNAQLLTGID(+14.02)FNG.A	N	38.82	1504.72	14	30.6	753.388	2	9.8	1625	1	291	304	Methyl ester
				R.AAKDDC(+57.02)DLPEL(sub S)C(+57.02)TGQSAEC(+57.02)PTDSFQR.N	Y	38.15	2970.24	26	-1.1	743.567	4	8.51	1367	1	467	492	Carbamidomethylation; Mutation
75		Zinc metalloproteinase-disintegrin-like ohanin	Ophiophagus hannah	K.AMC(+57.02)DVLQSVGIVQDYSK.S	Y	71.99	1911.91	17	-3	956.958	2	10.43	3642	12	305	321	Carbamidomethylation
				K.SPYLVGAAMAHEIGHNLGMEHDTK.T	Y	70.94	2577.21	24	1.9	860.079	3	8.53	2879	17	322	345
				R.LYC(+57.02)TGGTENPSEGEK.I	Y	66.43	1640.7	15	-4	821.353	2	4.04	987	2	558	572	Carbamidomethylation
				K.ISSDPC(+57.02)KASYSEIEDIGMVDHR.T	Y	64.25	2508.13	22	57.9	837.098	3	7.2	2320	4	573	594	Carbamidomethylation
				R.NEC(+57.02)DLPEFC(+57.02)IGQSAEC(+57.02)PMDR.F	Y	63.51	2426.96	20	4.6	809.998	3	8.88	3025	4	464	483	Carbamidomethylation
				K.ASYSEIEDIGMVDHR.T	Y	63.09	1720.77	15	-16.8	861.379	2	6.66	2110	6	580	594
				K.TNNVIIPC(+57.02)KPTDVK.C	Y	62.76	1597.85	14	10.3	533.629	3	5.36	1553	5	541	554	Carbamidomethylation
				R.VFDMVNYITVVYK.A	Y	54.98	1589.82	13	32.2	795.941	2	12.08	4288	2	225	237
				K.KTNNVIIPC(+57.02)KPTDVK.C	Y	53.21	1725.94	15	-9	576.317	3	4.65	1249	2	540	554	Carbamidomethylation
				R.NDNAQLLTGVDLNGYTLGSAYLK.A	Y	52.47	2439.23	23	2.1	814.085	3	11.5	4080	4	282	304
				K.AMCDVLQSVGIVQDYSK.S	Y	51.41	1854.89	17	-6.3	928.444	2	10.87	3822	6	305	321
				R.NEC(+57.02)DLPEFC(+57.02)IGQSAEC(+57.02)PMDRFHK.N	Y	50.79	2839.18	23	-8.2	710.797	4	8.24	2759	6	464	486	Carbamidomethylation
				K.NNLLHFSIWR.S	Y	48.79	1298.69	10	14.8	650.361	2	9.13	3128	6	265	274
				R.LYC(+57.02)TGGTENPSEGEKISSDPC(+57.02)K.A	Y	44.52	2428.05	22	-0.8	810.357	3	4.89	1355	1	558	579	Carbamidomethylation
				R.GYC(+57.02)PTLAK.Q	Y	43.46	908.443	8	-31.4	455.214	2	4.26	1084	2	501	508	Carbamidomethylation
				K.AMC(+57.02)DVLQSVGIVQDYSKSPYLVGAAMAHEIGHNLGMEHDTK.T	Y	43.01	4471.11	41	20.7	746.207	6	13.37	4750	2	305	345	Carbamidomethylation
				K.Q(-17.03)C(+57.02)ITLWGSDAK.V	Y	39.48	1260.58	11	14.5	631.307	2	9.21	3165	2	509	519	Pyro-glu from Q; Carbamidomethylation
				R.LYC(+57.02)TGGTENPSEGEKISSDPC(+57.02)KASYSEIEDIGMVDHR.T	Y	39.43	4130.81	37	-1.3	827.169	5	7.44	2419	1	558	594	Carbamidomethylation
				H.VALIGFEIWSLK.D	Y	36.86	1374.79	12	-6.3	688.398	2	13.52	4799	2	243	254
				K.SPYLVGAAMAHEIGHNLGMEHD.T	Y	32.84	2348.07	22	-17.4	783.683	3	10.05	3504	3	322	343
				K.TN(+.98)NVIIPC(+57.02)KPTDVK.C	Y	31.58	1598.83	14	6.5	533.955	3	5.71	1705	1	541	554	Deamidation (NQ); Carbamidomethylation
				R.NDNAQLLTGVDLNGY.T	Y	26.66	1605.76	15	16.5	803.902	2	8.22	2748	1	282	296
				K.DFLEEKK.Y	Y	25.88	907.465	7	-3.3	454.738	2	4.08	1009	1	192	198
				R.NDNAQLLTGVDLN(+.98)GYTLGSAYLK.A	Y	24.36	2440.21	23	-22.8	1221.09	2	11.39	4039	1	282	304	Deamidation (NQ)
76	SVSP	Alpha and beta fibrinogenase OhS1	Ophiophagus hannah	R.IIGGFEC(+57.02)NEYEHR.S	Y	61.37	1622.71	13	-16.9	812.351	2	5.77	1501	6	25	37	Carbamidomethylation
				R.VMGWGLLTSPEVTFPK.V	Y	60.44	1760.92	16	-51.2	881.421	2	12.78	4413	10	144	159
				I.GGFEC(+57.02)NEYEHR.S	Y	46.34	1396.55	11	-37.4	699.255	2	5.72	1481	2	27	37	Carbamidomethylation
				R.V(+27.99)MGWGLLTSPEVTFPK.V	Y	37.04	1788.91	16	-2.5	895.461	2	14.96	5176	2	144	159	Formylation

## Sheet: Abbreviations
General			Snake Species
1D	-	1-dimensional	A. wellsi	-	Acanthophis wellsi	H. bungaroides	-	Hoplocephalus bungaroides
2D	-	2-dimensional	A. c. contortrix	-	Agkistrodon contortrix contortrix	H. stephensii	-	Hoplocephalus stephensii
3FTx	-	three-finger toxin	A. piscivorus	-	Agkistrodon piscivorus	Hypsiglena sp.	-	Hypsiglena sp. JMG-2014
5’NTD	-	5’-nucleotidase	A. p. leucostoma	-	Agkistrodon piscivorus leucostoma	L. muta	-	Lachesis muta
AChE	-	acetylcholinesterase	A. andersonii	-	Atractaspis andersonii	L. laticaudata	-	Laticauda laticaudata
ANK	-	ankyrin repeat proteins	A. labialis	-	Austrelaps labialis	M. rudis	-	Macropisthodon rudis
BCA	-	bicinchoninic acid	A. superbus	-	Austrelaps superbus	M. lebetina	-	Macrovipera lebetina
BSA	-	bovine serum albumin	A. feae	-	Azemiops feae	M. ikaheca	-	Micropechis ikaheca
Ca+	-	calcium	B. arietans	-	Bitis arietans	M. fulvius	-	Micrurus fulvius
CC3H	-	complement C3 homolog	B. irregularis	-	Boiga irregularis	M. tener	-	Micrurus tener
CR, C. rhodostoma	-	Calloselasma rhodostoma	B. schlegelii	-	Bothriechis schlegelii	N. a. annulata	-	Naja annulata annulata
CRiSP	-	cysteine-rich secretory protein	B. asper	-	Bothrops asper	N. atra	-	Naja atra
CTL	-	c-type lectin	B. atrox	-	Bothrops atrox	N. h. haje	-	Naja haje haje
CVF	-	cobra venom factor	B. insularis	-	Bothrops insularis	N. kaouthia	-	Naja kaouthia
ESI	-	electrospray ionization	B. jararaca	-	Bothrops jararaca	N. melanoleuca	-	Naja melanoleuca
FMO	-	flavin monoamine oxidase	B. jararacussu	-	Bothrops jararacussu	N. mossambica	-	Naja mossambica
GF	-	gel filtration	B. leucurus	-	Bothrops leucurus	N. naja	-	Naja naja
K+	-	potassium	B. moojeni	-	Bothrops moojeni	N. nivea	-	Naja nivea
kDa	-	kilo Dalton	B. candidus	-	Bungarus candidus	N. oxiana	-	Naja oxiana
LAAO	-	L-amino acid oxidase	B. fasciatus	-	Bungarus fasciatus	N. sputatrix	-	Naja sputatrix
LC-MS/MS	-	liquid chromatography-tandem mass spectrometry	B. flaviceps	-	Bungarus flaviceps	O. hannah	-	Ophiophagus hannah
MW	-	molecular weight	B. multicinctus	-	Bungarus multicinctus	O. okinavensis	-	Ovophis okinavensis
NGF	-	nerve-growth factor	C. rhodostoma	-	Calloselasma rhodostoma	O. scutellatus	-	Oxyuranus scutellatus
OH, O. hannah	-	Ophiophagus hannah	C. rhombeatus	-	Causus rhombeatus	P. guttatus	-	Pantherophis guttatus
OVF	-	Ophiophagus venom factor	C. helena	-	Coelognathus helena	P. chamissonis	-	Philodryas chamissonis
PDE	-	phosphodiesterase	C. adamanteus	-	Crotalus adamanteus	P. olfersii	-	Philodryas olfersii
PDGF/VEGF	-	platelet-derived growth factor/vascular endothelial growth factor	C. atrox	-	Crotalus atrox	P. flavoviridis	-	Protobothrops flavoviridis
PLA2	-	phospholipase A2	C. horridus	-	Crotalus horridus	P. elegans	-	Protobothrops elegans
PLA-B	-	phospholipase B-like	D. acutus	-	Deinagkistrodon acutus	P. regius	-	Python regius
QPCT	-	glutaminyl-peptide cyclotransferase	D. vestigiata	-	Demansia vestigiata	S. c. tergeminus	-	Sistrurus catenatus tergeminus
SDS-PAGE	-	sodium dodecyl sulfate–polyacrylamide gel electrophoresis	D. p. polylepis	-	Dendroaspis polylepis polylepis	S. m. barbouri	-	Sistrurus miliarius barbouri
SV	-	snake venom	D. viridis	-	Dendroaspis viridis	S. fasciata	-	Suta fasciata
SVGF	-	snake venom growth factor	D. devisi	-	Denisonia devisi	T. elegans	-	Thamnophis elegans
SVMP	-	snake venom metalloproteinase	D. coronoides	-	Drysdalia coronoides	T. albolabris	-	Trimeresurus albolabris
SVSP	-	snake venom serine protease	E. curta	-	Echiopsis curta	T. gracilis	-	Trimeresurus gracilis
UniProt	-	universal protein resource - database of protein sequence and functional info	F. ornata	-	Furina ornata	T. sabahi	-	Trimeresurus sabahi
			G. blomhoffii	-	Gloydius blomhoffii	T. stejnegeri	-	Trimeresurus stejnegeri
			G. halys	-	Gloydius halys	T. biscutatus	-	Trimorphodon biscutatus
			G. intermedius	-	Gloydius intermedius	V. renardi	-	Vipera renardi
			H. signata	-	Hemiaspis signata	W. aegyptia	-	Walterinnesia aegyptia
