# Supplementary material for: Proteomic Characterization of Two Medically Important Malaysian Snake Venoms, Calloselasma rhodostoma (Malayan Pit Viper) and Ophiophagus hannah (King Cobra)
Source: Toxins (Basel). 2018 Oct 26;10(11):434. doi: 10.3390/toxins10110434 (PMC6266455; doi:10.3390/toxins10110434)
Supplement: Supplementary file 1 [file toxins-10-00434-s001.zip › toxins-382329-supplementary/Table S3. CR GF Supplementary Data.xlsx]

## Sheet: CR GF... Data (Protein 1-48)
Table S3. Complete mass spectrophotometry data of Malaysian Calloselasma rhodostoma (Malayan pit viper) crude venom via GF-ESI-LC-MS/MS analysis
No	Protein Family	Protein Description	Species	Peptides	Uniq	-10lgP	Mass	Length	ppm	m/z	z	RT	Scan	#Spec	Start	End	PTM
1	5’-NTD	Snake venom 5’-nucleotidase	Boiga irregularis	G.SFELTILHTNDVHAR.V	N	59.55	1751.9	15	3.1	438.983	4	14.79	4308	4	41	55
				R.Q(-17.03)VPVVQAYAFGK.Y	N	51.81	1288.68	12	3.7	645.35	2	17.87	5118	2	288	299	Pyro-glu from Q
				K.ETPVLSNPGPYLEFRDEVEELQK.H	N	51.53	2688.33	23	-5	897.112	3	19.63	5568	2	194	216
				R.MGKVFPAVEGR.V	N	49.8	1189.63	11	5.6	397.552	3	11.15	3340	2	550	560
				K.ETPVLSNPGPYLEFRDEVEELQKHVNKLTTLGVNK.I	Y	44.28	3993.08	35	-1.2	799.623	5	22.03	6162	1	194	228
				K.HVNKLTTLGVNK.I	Y	40.2	1322.77	12	5.7	441.932	3	8.29	2615	2	217	228
				R.M(+43.01)GKVFPAVEGR.V	N	37.37	1232.63	11	4.5	411.887	3	9.31	2880	1	550	560	Carbamylation
				R.Q(-17.03)AFEHSVHR.H	N	36.1	1092.51	9	6.9	365.18	3	7.59	2441	2	448	456	Pyro-glu from Q
				R.DSGKC(+57.02)TGQD(+14.02)C(+57.02)YGGVAR.R	N	34.96	1743.73	16	-4.5	582.248	3	7.03	2298	2	62	77	Carbamidomethylation; Methyl ester
				K.VGIIGYTTK.E	N	32.24	950.544	9	20.6	476.289	2	11.83	3515	2	185	193
				K.VFPAVEGR.V	N	30.72	873.471	8	3.8	437.744	2	9.94	3035	2	553	560
				K.LTTLGVNK.I	N	28.83	844.502	8	0.7	423.259	2	8.54	2681	2	221	228
				K.VVYDLSR.K	N	28.46	850.455	7	5.6	426.237	2	9.28	2873	2	472	478
				K.ETPVLSNPGPYLEFRDEVEELQKHVNKLTTLGVNK.I	Y	24.55	3993.08	35	-0.6	799.624	5	21.77	5802	1	194	228
2		5’-nucleotidase	Protobothrops flavoviridis	K.ASGNPILLNK.D	Y	47.18	1025.59	10	3.3	513.802	2	11.55	3341	2	246	255
				K.IIALGHSGFLEDQR.I	Y	41.67	1554.82	14	0.2	519.279	3	15.32	4234	2	158	171
				K.VGIIGYTTK.E	Y	41.4	950.544	9	4.9	476.281	2	12.46	3557	1	114	122
				R.YDAMALGNHEFDNGLAGV(sub L)LDPLLK.H	Y	23.37	2572.26	24	-14.7	858.416	3	22.9	6004	1	53	76	Mutation
3		5’-nucleotidase	Protobothrops elegans	K.IIALGHSGFLEDQR.I	N	57.01	1554.82	14	9.5	519.284	3	15.3	3913	2	229	242
				K.ASGNPILLNK.D	Y	50.06	1025.59	10	-2.3	513.8	2	11.36	2975	2	317	326
				K.VGIIGYTTK.E	Y	41.4	950.544	9	4.9	476.281	2	12.46	3557	1	185	193
				K.IINVGSEK.V	N	29.65	858.481	8	-0.3	430.248	2	8.22	2240	1	177	184
				G.SFELTILHTNDVHAR.V	Y	25.37	1751.9	15	6	584.976	3	16.04	4091	2	41	55
				R.YDAMALGNHEFDNGLAGV(sub L)LDPLLK.H	Y	23.37	2572.26	24	-14.7	858.416	3	22.9	6004	1	124	147	Mutation
4		5’-nucleotidase	Protobothrops flavoviridis	K.ASGNPILLNK.D	Y	47.18	1025.59	10	3.3	513.802	2	11.55	3341	2	320	329
				K.IIALGHSGFLEDQR.I	Y	41.67	1554.82	14	0.2	519.279	3	15.32	4234	2	232	245
				K.VGIIGYTTK.E	Y	41.4	950.544	9	4.9	476.281	2	12.46	3557	1	188	196
				R.YDAMALGNHEFDNGLAGV(sub L)LDPLLK.H	Y	23.37	2572.26	24	-14.7	858.416	3	22.9	6004	1	127	150	Mutation
5	Aminopeptidase	Aminopeptidase	Crotalus horridus	R.T(sub A)ALTC(+57.02)SQTPWILQR.Y	Y	49.54	1673.86	14	-3.4	837.932	2	16.39	4727	1	844	857	Carbamidomethylation; Mutation
				R.AQIIDDAFNLAR.A	Y	48.37	1345.7	12	-1.4	673.856	2	17.11	4912	2	673	684
				R.SAVYC(+57.02)SAIR.A	Y	38.56	1025.5	9	-0.5	513.755	2	9.08	2814	1	808	816	Carbamidomethylation
				R.RAPVISEADKLR.A	Y	35.3	1353.77	12	-40	452.247	3	9.12	2823	1	832	843
6		Aminopeptidase	Crotalus horridus	R.T(sub A)ALTC(+57.02)SQTPWILQR.Y	Y	49.54	1673.86	14	-3.4	837.932	2	16.39	4727	1	844	857	Carbamidomethylation; Mutation
				R.AQIIDDAFNLAR.A	Y	48.37	1345.7	12	-1.4	673.856	2	17.11	4912	2	673	684
				R.SAVYC(+57.02)SAIR.A	Y	38.56	1025.5	9	-0.5	513.755	2	9.08	2814	1	808	816	Carbamidomethylation
				R.RAPVISEADKLR.A	Y	35.3	1353.77	12	-40	452.247	3	9.12	2823	1	832	843
7	CRiSP	Cysteine-rich secretory protein LCCL domain-containing 2	Crotalus adamanteus	R.MV(sub D)VWGEVWENAVYLVC(+57.02)NYSPK.G	Y	76.89	2542.2	21	3.8	1272.11	2	18.43	5139	4	186	206	Carbamidomethylation; Mutation
				R.M(+41.03)DVWGEVWENAVYLVC(+57.02)NYSPK.G	Y	57.18	2599.19	21	8	1300.61	2	18.54	5165	1	186	206	Amidination of lysines or N-terminal amines with methyl acetimidate; Carbamidomethylation
				K.GNWIGEAPYK.N	Y	45.26	1133.55	10	3	567.784	2	9.56	2943	2	207	216
				R.SPGFH(+15.99)VQSWYDEVK.D	Y	43.82	1693.77	14	4.5	565.601	3	10.19	3112	1	126	139	Oxidation (HW)
				K.I(+175.04)GC(+57.02)AINVC(+57.02)KR.M	Y	35.17	1364.65	10	-25.5	455.878	3	6.22	2039	2	176	185	Naphthalene-2,3-dicarboxaldehyde; Carbamidomethylation
				K.RMV(sub D)VWGEVWENAVYLVC(+57.02)NYSPK.G	Y	28.84	2698.3	22	-2.4	900.44	3	17.45	4914	1	185	206	Carbamidomethylation; Mutation
				R.WDEELER.S	Y	25.53	975.43	7	5.2	488.725	2	7.8	2470	1	85	91
				R.SAESWAQ(sub H)QC(+57.02)IWDHGPASLLPC(sub S)IGQNLAVHWGR.H	Y	24.81	3586.7	32	18.2	897.698	4	18.46	5145	1	92	123	Carbamidomethylation; Mutation
				R.GEVYPSASNME(+57.02)YMRWD(+57.02)EELER.S	Y	24.2	2704.15	21	4.9	677.049	4	8.62	2698	1	71	91	Carbamidomethylation (DHKE, X@N-term)
8	CTL/Snaclec	Snaclec alboaggregin-D subunit alpha	Trimeresurus albolabris	R.SEWSDASSVSYENLIK.K	Y	48.17	1813.84	16	-1.8	907.924	2	16.79	4632	1	106	121
				R.YVWIGLR.I	N	38.36	905.512	7	3.9	453.765	2	16.84	4644	2	90	96
				A.DFDC(+57.02)PPGWSAYDRYC(+57.02)YQAFSEPK.T	Y	35.83	2858.17	23	-1.1	953.731	3	17.53	4805	3	24	46	Carbamidomethylation
				R.TWFNVYC(+57.02)AELNPFIC(+57.02)KFPPEC(+57.02)	Y	32.57	2691.2	21	-2.1	1346.6	2	22.92	6066	1	138	158	Carbamidomethylation
9		Snaclec rhodocetin subunit alpha	Calloselasma rhodostoma	R.SNLEWSDGSSISYENLYEPYMEK.C	Y	106.71	2740.19	23	1.1	1371.1	2	18.38	5186	5	79	101
				R.SNLEWSDGSSISYENLYEPYMEKC(+57.02)FLMDHQSGLPK.W	Y	96.78	4153.84	35	-2.5	1039.46	4	19.86	5540	7	79	113	Carbamidomethylation
				R.SNLEWSDGSSISYENLYEPYM(+15.99)EK.C	Y	84.7	2756.18	23	-3.4	1379.09	2	17.34	4929	4	79	101	Oxidation (M)
				K.WHTADC(+57.02)EEKNVFMC(+57.02)KFQLPR	Y	78.87	2595.18	20	-0.3	649.803	4	15.75	4527	2	114	133	Carbamidomethylation
				R.SNLEWSDGSSISYENLYEPYMEK(+43.01).C	Y	75.71	2783.19	23	-0.9	1392.6	2	17.57	4989	4	79	101	Carbamylation
				R.LEAVFVDMVMENNFENKIYR.S	Y	75.7	2460.18	20	0.6	821.068	3	21.31	5876	5	46	65
				K.EAHLVSMENRLEAVFVDMVMENNFENKIYR.S	Y	69.81	3626.73	30	-4.1	726.351	5	23.6	6403	4	36	65
				K.WHTADC(+57.02)EEKNVFMC(+57.02)K.F	Y	69.15	1953.82	15	2	652.281	3	10.96	3339	4	114	128	Carbamidomethylation
				R.LEAVFVDMVMENNFENK.I	Y	68.02	2027.93	17	-3.7	1014.97	2	21.08	5823	4	46	62
				R.SNLEWSDGSSISYENLYEPYMEK(+43.01)C(+57.02)FLMDHQSGLPK.W	Y	66.96	4196.84	35	-3.6	1050.21	4	18.83	5294	3	79	113	Carbamylation; Carbamidomethylation
				K.NVFMC(+57.02)KFQLPR	Y	66.63	1438.72	11	1.7	480.582	3	16.06	4604	4	123	133	Carbamidomethylation
				R.SNLEWSD(-18.01)GSSISYENLYEPYMEK.C	Y	64.81	2722.17	23	-3.5	1362.09	2	18.55	5228	4	79	101	Dehydration
				R.FC(+57.02)TEQEKEAHLVSMENRLEAVFVDMVMENNFENKIYR.S	Y	63.26	4549.12	37	-8.6	910.823	5	23.22	6315	4	29	65	Carbamidomethylation
				K.EAHLVSMENRLEAVFVDMVMENNFENK.I	Y	61.44	3194.48	27	4.4	799.632	4	23.61	6405	2	36	62
				DC(+57.02)PDGWSSTKSYC(+57.02)YRPFK.E	Y	59.94	2252.96	18	4.3	564.25	4	12.84	3807	4	1	18	Carbamidomethylation
				R.FC(+57.02)TEQEKEAHLVSMENR.L	Y	59.44	2106.95	17	0	703.323	3	10.22	3149	3	29	45	Carbamidomethylation
				R.S(+27.99)NLEWSDGSSISYENLYEPYMEK.C	Y	57.99	2768.18	23	3.3	1385.1	2	19.72	5507	1	79	101	Formylation
				K.C(+57.02)FLMDY(sub H)QSGLPKWHTADC(+57.02)EEK.N	Y	56.99	2614.13	21	-14.1	872.371	3	15.49	4462	5	102	122	Carbamidomethylation; Mutation
				R.SWIGLKIENKGQR.S	Y	56.35	1527.85	13	4.9	382.972	4	12.18	3641	7	66	78
				K.WHTADC(+57.02)EEKNVFMC(+57.02)K(+43.01).F	Y	55.64	1996.82	15	4.7	666.618	3	10.16	3135	4	114	128	Carbamidomethylation; Carbamylation
				K.WHTADC(+57.02)EEKNVFMC(+57.02)K(+43.01)FQLPR	Y	54.83	2638.19	20	-0.6	660.554	4	15.06	4353	2	114	133	Carbamidomethylation; Carbamylation
				K.N(+27.99)VFMC(+57.02)KFQLPR	Y	53.75	1466.72	11	-0.6	734.365	2	18.88	5308	2	123	133	Formylation; Carbamidomethylation
				R.LEAVFVDM(+15.99)VMENNFENKIYR.S	Y	53.14	2476.18	20	-4.4	826.396	3	19.58	5474	2	46	65	Oxidation (M)
				K.C(+57.02)FLMD(-18.01)HQ(+.98)SGLPKWHTADC(+57.02)EEK.N	Y	53.13	2571.1	21	-2.5	858.038	3	16.43	4702	4	102	122	Carbamidomethylation; Dehydration; Deamidation (NQ)
				R.S(+27.99)WIGLKIENKGQR.S	Y	52.25	1555.85	13	6.4	519.626	3	15.09	4360	2	66	78	Formylation
				K.WHTADC(+57.02)EEK.N	Y	52	1174.47	9	0.4	588.243	2	5.56	2006	4	114	122	Carbamidomethylation
				DC(+57.02)PDGWSSTKSYC(+57.02)YRPFKEK.K	Y	49.78	2510.1	20	-0.6	628.532	4	11.59	3495	6	1	20	Carbamidomethylation
				K.C(+57.02)FLMDY(sub H)QSGLPKWHTADC(+57.02)EEKNVFMC(+57.02)K.F	Y	49.16	3393.47	27	-10.1	679.695	5	16.71	4772	2	102	128	Carbamidomethylation; Mutation
				R.SWIGLKIEN(+.98)KGQR.S	Y	48.91	1528.84	13	1.8	510.62	3	12.62	3753	4	66	78	Deamidation (NQ)
				R.S(+27.99)WIGLKIENK.G	Y	48.79	1214.67	10	1.9	608.341	2	16.52	4724	2	66	75	Formylation
				K.KTWEEAERFC(+57.02)TEQEK.E	Y	48.63	1969.88	15	1.3	657.636	3	9.91	3076	2	21	35	Carbamidomethylation
				K.TWEEAERFC(+57.02)TEQEKEAHLVSMENR.L	Y	47.63	3008.34	24	3.6	753.095	4	14.21	4144	3	22	45	Carbamidomethylation
				K.SYC(+57.02)YRPFK.E	Y	47.1	1119.52	8	1.7	560.767	2	9.23	2912	3	11	18	Carbamidomethylation
				R.SWIGLKIENK.G	Y	47	1186.67	10	5.1	594.346	2	13.86	4058	9	66	75
				R.SNLEWSDGSSISYENLYE(+57.02)PYMEK.C	Y	46.84	2797.21	23	-1.9	1399.61	2	16.48	4714	1	79	101	Carbamidomethylation (DHKE, X@N-term)
				K.SYC(+57.02)YRPFKEK.K	Y	46.81	1376.65	10	1.2	689.335	2	8.06	2625	6	11	20	Carbamidomethylation
				K.C(+57.02)FLMD(-18.01)HQ(+.98)SGLPKWHTADC(+57.02)EEKNVFMC(+57.02)K.F	Y	46.11	3350.44	27	1.3	671.097	5	17.48	4965	2	102	128	Carbamidomethylation; Dehydration; Deamidation (NQ)
				DC(+57.02)PDGWSSTKSYC(+57.02)YRPFKEKK.T	Y	45.55	2638.19	21	5	660.559	4	10.33	3178	2	1	21	Carbamidomethylation
				K.EAHLVSMENR.L	Y	44.06	1184.56	10	3.5	395.862	3	8.04	2620	2	36	45
				DC(+57.02)PDGWSSTK.S	Y	43.89	1151.46	10	3.9	576.737	2	7.71	2534	3	1	10	Carbamidomethylation
				K.W(+27.99)HTADC(+57.02)EEK.N	Y	43.26	1202.47	9	-1.2	602.24	2	7.97	2602	1	114	122	Formylation; Carbamidomethylation
				K.C(+57.02)FLMDHQSGLPK.W	Y	43.05	1431.66	12	1.5	478.229	3	12.58	3741	2	102	113	Carbamidomethylation
				R.LEAVFVD(+43.04)MVMENNFENK.I	Y	42.96	2070.98	17	-20.5	1036.47	2	19.62	5483	1	46	62	Carboxyl modification with ethanolamine
				DC(+57.02)PD(-18.01)GWSSTKSYC(+57.02)YRPFKEK.K	Y	42.88	2492.09	20	1.9	624.031	4	12.02	3599	2	1	20	Carbamidomethylation; Dehydration
				R.SNLEWSDGSSISYENLYEPYMEKC(+57.02)FR(sub L)MDHQSGLPK.W	Y	42.32	4196.86	35	-3.6	1050.22	4	19.43	5439	1	79	113	Carbamidomethylation; Mutation
				K.WHL(sub T)ADC(+57.02)EEKNVFMC(+57.02)K.F	Y	41.13	1965.85	15	-12.8	492.464	4	11.98	3590	3	114	128	Carbamidomethylation; Mutation
				DC(+57.02)PDGWSSTKSY.C	Y	40.42	1401.55	12	3.3	701.785	2	10.16	3136	1	1	12	Carbamidomethylation
				R.SNLEWSDGSSISYENLYEPYME(+57.02)K.C	Y	39.49	2797.21	23	2.4	1399.61	2	16.49	4718	1	79	101	Carbamidomethylation (DHKE, X@N-term)
				R.LEAVFVDMVME(+43.04)NNFENKIYR.S	Y	36.4	2503.22	20	-18.2	835.4	3	20.01	5576	2	46	65	Carboxyl modification with ethanolamine
				K.SYC(+57.02)YRPFKEKK.T	Y	36.29	1504.75	11	2.7	502.592	3	6.97	2354	5	11	21	Carbamidomethylation
				K.N(+43.01)VFMC(+57.02)KFQLPR	Y	36.1	1481.73	11	2.1	494.917	3	15.13	4370	2	123	133	Carbamylation; Carbamidomethylation
				K.NVFM(+15.99)C(+57.02)K(+42.01)FQLPR	Y	36.02	1496.73	11	1.6	499.917	3	14.76	4276	1	123	133	Oxidation (M); Carbamidomethylation; Acetylation (K)
				K.NVFMC(+57.02)K(+43.01)FQLPR	Y	35.93	1481.73	11	2.5	741.873	2	15.23	4397	1	123	133	Carbamidomethylation; Carbamylation
				R.SNLEWSDGSSISYENLYEPYMEKC(+57.02)FLMDHQSGLPKWHTADC(+57.02)EEK.N	Y	34.73	5310.3	44	-9.1	1063.06	5	19.31	5409	3	79	122	Carbamidomethylation
				K.S(+27.99)YC(+57.02)YRPFK.E	Y	34.37	1147.51	8	0.3	574.764	2	11.72	3526	1	11	18	Formylation (Protein N-term); Carbamidomethylation
				W.SST(+161.07)KSYC(+57.02)YRPFK.E	Y	34.34	1683.79	12	-3.9	562.269	3	9.26	2919	1	7	18	Hexosamine; Carbamidomethylation
				S.NLEWSDGR(sub S)SISYENLYEPYMEKC(+57.02)FLMDHQSGLPK.W	Y	33.67	4135.88	34	-10.5	1034.97	4	19.92	5555	1	80	113	Carbamidomethylation; Mutation
				K.KTWEEAER.F	Y	33.64	1047.5	8	5.2	524.759	2	6.16	2152	3	21	28
				K.TWEEAERFC(+57.02)TEQ(+.98)EK.E	Y	32.48	1842.77	14	18.9	922.411	2	11.27	3410	1	22	35	Carbamidomethylation; Deamidation (NQ)
				K.IYRSWIGLKIENK.G	Y	32.02	1618.92	13	3.6	405.739	4	14.33	4172	3	63	75
				R.SNLEWSDGSSISYENLYEPYM(-48.00).E	Y	32.01	2435.04	21	-2.4	1218.53	2	19.28	5402	2	79	99	Homoserine lactone
				K.CFLMDHQSP(sub G)LPKWHTADC(+57.02)EEKNVFMC(+57.02)KFQLPR	Y	31.83	3991.85	32	-6.6	799.371	5	19.36	5421	2	102	133	Carbamidomethylation; Mutation
				DC(+57.02)PD(-18.01)GWSSTK.S	Y	31.65	1133.44	10	2.5	567.731	2	8.7	2780	2	1	10	Carbamidomethylation; Dehydration
				R.L(+57.02)EAVFVDMVMENNFENKIYR.S	Y	31.65	2517.2	20	7.1	630.312	4	17.33	4925	1	46	65	Carbamidomethylation (DHKE, X@N-term)
				M.ENRLEAVFVDMVMENNFENKIYR.S	Y	31.05	2859.37	23	1.8	715.851	4	22.33	6110	1	43	65
				K.IYRSWIGLK.I	Y	30.98	1134.65	9	3.9	379.227	3	13.65	4004	1	63	71
				R.FC(+57.02)TEQEKEAHLVSME(+43.04)NR.L	Y	30.72	2149.99	17	-18.1	538.495	4	9.18	2902	1	29	45	Carbamidomethylation; Carboxyl modification with ethanolamine
				K.K(+27.99)TWEEAER.F	Y	29.17	1075.49	8	2.5	538.755	2	8.18	2655	2	21	28	Formylation (Protein N-term)
				I.SYENLYEPYMEKCFLMDHQSGLPK.W	Y	29.06	2921.31	24	-3.4	731.332	4	15.24	4400	1	90	113
				K.FQLPR	Y	28.7	659.375	5	5.7	330.697	2	10.79	3292	4	129	133
				S.NLEWR(sub S)DGSSISYENLYEPYMEKC(+57.02)FLMDHQSGLPK.W	Y	28.53	4135.88	34	-16.2	1034.96	4	19.9	5549	1	80	113	Carbamidomethylation; Mutation
				Q.SGLPKWHTADC(+57.02)EEKNVFMC(+57.02)KFQLPR	Y	28.47	3077.47	25	6.8	616.505	5	16.07	4607	1	109	133	Carbamidomethylation
				K.IY(+164.06)RSWIGLKIENK.G	Y	28.04	1782.98	13	17.7	595.344	3	14.2	4142	1	63	75	O-Diisopropylphosphorylation
				K.TWEEAERFCTE(+57.02)QEK.E	Y	27.49	1841.79	14	-2.2	614.936	3	11.14	3380	1	22	35	Carbamidomethylation (DHKE, X@N-term)
				R.FC(+57.02)TEQEK.E	N	27.46	940.396	7	6.5	471.208	2	5.33	1952	2	29	35	Carbamidomethylation
				K.EKKTWEEAER.F	Y	26.91	1304.64	10	-1.4	435.885	3	6.1	2135	1	19	28
				K.T(+57.02)WEEAER.F	Y	26.87	976.425	7	7.5	489.223	2	7.05	2374	1	22	28	Carbamidomethylation (DHKE, X@N-term)
				R.LEAVFVD(+43.04)MVMENNFENKIYR.S	Y	26.41	2503.22	20	-14.3	835.403	3	20.22	5624	1	46	65	Carboxyl modification with ethanolamine
				K.NVFMC(+57.02)K.F	Y	26.23	797.356	6	3.2	399.687	2	8.68	2774	1	123	128	Carbamidomethylation
				K.WHR(sub T)ADC(+57.02)EEK.N	Y	25.82	1229.52	9	-31.3	410.836	3	6.89	2331	2	114	122	Carbamidomethylation; Mutation
				DC(+57.02)PDGWSSTKSYC(+57.02)YRP.F	Y	25.66	1977.8	16	0.9	660.274	3	11.8	3545	1	1	16	Carbamidomethylation
				K.TWEEAERFC(+57.02)TEQEK.E	Y	24.85	1841.79	14	-0.7	614.937	3	11.12	3375	1	22	35	Carbamidomethylation
				R.FC(+57.02)TEQEKEAH.L	Y	24.84	1277.53	10	1.2	639.775	2	5.57	2008	4	29	38	Carbamidomethylation
				K.SYC(+57.02)YRPFKEKKTWEEAER.F	Y	24.69	2406.14	18	5	482.238	5	9.33	2936	1	11	28	Carbamidomethylation
				K.N(+42.01)VFM(+15.99)C(+57.02)KFQLPR	Y	24.65	1496.73	11	2.8	499.918	3	14.78	4282	1	123	133	Acetylation (N-term); Oxidation (M); Carbamidomethylation
				K.C(+57.02)FLMDY(sub H)QSGLPK.W	Y	24.63	1457.67	12	-14.4	729.831	2	15.2	4388	3	102	113	Carbamidomethylation; Mutation
				R.F(+57.02)C(+57.02)TEQEK.E	N	24.62	997.418	7	-4	499.714	2	5.57	2007	1	29	35	Carbamidomethylation (DHKE, X@N-term); Carbamidomethylation
				R.FCTEQEKEAHLVSMENRLEE(sub A)VFVDMVMENNFENKIYR.S	Y	24.16	4550.1	37	-5.2	759.354	6	23.15	6299	1	29	65	Mutation
				K.KTWEEAE(+57.02)RFCTEQEK.E	Y	24.1	1969.88	15	4.7	493.481	4	9.88	3068	1	21	35	Carbamidomethylation (DHKE, X@N-term)
				K.C(+57.02)FLMDY(sub H)QSGLPKWHTADC(+57.02)EEKNVFMC(+57.02)KFQLPR	Y	24.05	4034.84	32	-7.7	673.475	6	18.6	5241	1	102	133	Carbamidomethylation; Mutation
				K.S(+27.99)YC(+57.02)YRPFKEKK.T	Y	23.84	1532.74	11	2.6	511.923	3	8.78	2799	1	11	21	Formylation (Protein N-term); Carbamidomethylation
				K.C(+57.02)FLMDH(+40.03)QSGLPK.W	Y	23.61	1471.7	12	-29.6	736.833	2	16.53	4727	1	102	113	Carbamidomethylation; Propionaldehyde +40
				K.C(+57.02)FLMD(-18.01)HQ(+.98)SGLPK.W	Y	23.42	1414.64	12	-0.4	708.326	2	16.56	4736	1	102	113	Carbamidomethylation; Dehydration; Deamidation (NQ)
				K.S(+27.99)YC(+57.02)YRPFKEK.K	Y	23.33	1404.65	10	-2.6	703.33	2	10.11	3123	2	11	20	Formylation (Protein N-term); Carbamidomethylation
				DC(+57.02)PD(-18.01)GWSSTKSYC(+57.02)YRPFKEKK.T	Y	22.91	2620.18	21	0.4	525.044	5	10.7	3269	2	1	21	Carbamidomethylation; Dehydration
				Y.CYRPFKEKKTWEEAER.F	Y	22.72	2099.03	16	-6.3	525.76	4	6.25	2176	1	13	28
				R.LEAVFVD(+43.99)MVMENNFENKIYR.S	Y	22	2504.17	20	8.6	835.738	3	20.25	5631	1	46	65	Carboxylation (DKW)
				K.C(+43.01)FLMDHQSGLPKWHTADC(+57.02)EEK.N	Y	21.82	2574.11	21	47.2	644.565	4	14.16	4132	1	102	122	Carbamylation; Carbamidomethylation
				K.EAHLVSME(+43.04)NR.L	Y	21.64	1227.6	10	-27.8	614.792	2	6.63	2267	1	36	45	Carboxyl modification with ethanolamine
				K.KTWE(+57.02)EAER.F	Y	21.34	1104.52	8	-0.7	553.267	2	6.41	2212	1	21	28	Carbamidomethylation (DHKE, X@N-term)
				K.KTWEE(+57.02)AER.F	Y	21.16	1104.52	8	-1	553.267	2	6.43	2216	1	21	28	Carbamidomethylation (DHKE, X@N-term)
10		Snaclec rhodocetin subunit beta	Calloselasma rhodostoma	R.NLKWTNGASVSYENLYEPYIRK.C	Y	87.69	2644.33	22	-1	882.449	3	16.25	4654	5	76	97
				K.ADC(+57.02)EEKNAFLC(+57.02)KFPKPH	Y	84.95	2089.97	17	0.3	697.665	3	12.01	3596	8	113	129	Carbamidomethylation
				R.NLKWTNGASVSYENLYEPYIR.K	Y	84.17	2516.23	21	1.4	1259.13	2	17.49	4967	5	76	96
				K.WTNGASVSYENLYEPYIRK.C	Y	83.88	2289.11	19	-0.6	1145.56	2	15.99	4587	6	79	97
				K.WTNGASVSYENLYEPYIR.K	Y	81.2	2161.01	18	-0.4	1081.51	2	17.36	4934	4	79	96
				R.KC(+57.02)FVVQPWEGK.S	Y	70.58	1376.69	11	1.8	689.354	2	12.6	3747	4	97	107	Carbamidomethylation
				R.NLKWTN(+.98)GASVSYENLYEPYIR.K	Y	68.46	2517.22	21	2	1259.62	2	17.97	5085	7	76	96	Deamidation (NQ)
				K.WTN(+.98)GASVSYENLYEPYIRK.C	Y	67.19	2290.09	19	-1.2	1146.05	2	16.22	4647	2	79	97	Deamidation (NQ)
				K.WN(sub T)NGASVSYENLYEPYIR.K	Y	66.49	2174.01	18	-2.9	1088.01	2	18.35	5180	5	79	96	Mutation
				K.WL(sub T)NGASVSYENLYEPYIR.K	Y	66.02	2173.05	18	-17.1	1087.51	2	18.01	5096	2	79	96	Mutation
				R.AWTGLTERNLKWTNGASVSYENLYEPYIR.K	Y	65.96	3430.69	29	-2.1	858.679	4	18.53	5223	2	68	96
				K.ADC(+57.02)EEKNAFLC(+57.02)K.F	Y	65.13	1483.64	12	-0.3	742.829	2	8.96	2843	4	113	124	Carbamidomethylation
				K.WTN(+.98)GASVSYENLYEPYIR.K	Y	64.39	2162	18	-0.3	1082	2	17.6	4995	4	79	96	Deamidation (NQ)
				K.WT(-18.01)N(+.98)GASVSYENLYEPYIR.K	Y	63.65	2143.99	18	-2	1073	2	18	5093	2	79	96	Dehydration; Deamidation (NQ)
				R.NLKWTN(+.98)GASVSYENLYEPYIRK.C	Y	63.15	2645.31	22	-0.7	882.778	3	16.71	4773	6	76	97	Deamidation (NQ)
				K.WTN(-17.03)GASVSYENLYEPYIRK.C	Y	62.54	2272.08	19	-4.2	758.364	3	16.44	4703	2	79	97	Ammonia-loss (N)
				R.N(+27.99)LKWTN(+.98)GASVSYENLYEPYIRK.C	Y	60.78	2673.31	22	-0.7	892.109	3	18.09	5116	2	76	97	Formylation; Deamidation (NQ)
				R.KC(+57.02)FVVQPWEGKSK.W	Y	60.72	1591.82	13	2	531.614	3	10.77	3285	4	97	109	Carbamidomethylation
				K.NAFLC(+57.02)KFPKPH	Y	59.29	1357.7	11	-1.2	679.855	2	11.57	3490	6	119	129	Carbamidomethylation
				R.N(+27.99)LKWTNGASVSYENLYEPYIR.K	Y	57.13	2544.23	21	-1.9	1273.12	2	19.28	5403	1	76	96	Formylation
				K.WTNGASVSYENLYEPYIRKC(+57.02)FVVQPWEGK.S	Y	56.97	3519.69	29	-3.1	880.928	4	19.23	5390	2	79	107	Carbamidomethylation
				K.WL(sub T)NGASVSYENLYEPYIRK.C	Y	56.76	2301.14	19	-15.5	768.043	3	16.45	4707	2	79	97	Mutation
				R.N(+27.99)LKWTN(+.98)GASVSYENLYEPYIR.K	Y	56.73	2545.21	21	-0.3	1273.61	2	19.47	5447	1	76	96	Formylation; Deamidation (NQ)
				DFRC(+57.02)PTTWSASK.L	Y	55.52	1454.66	12	2.5	728.34	2	11.38	3442	5	1	12	Carbamidomethylation
				K.WTN(-17.03)GASVSYENLYEPYIR.K	Y	52.95	2143.99	18	2.7	1073	2	18.01	5097	1	79	96	Ammonia-loss (N)
				K.N(+27.99)AFLC(+57.02)KFPKPH	Y	52.94	1385.69	11	1.4	462.905	3	14.92	4316	2	119	129	Formylation; Carbamidomethylation
				K.KTWIEAERFC(+57.02)AK.Q	Y	52.77	1537.77	12	0.9	769.894	2	11.4	3449	4	23	34	Carbamidomethylation
				K.LYC(+57.02)YKPFKEKK.T	Y	51.83	1502.8	11	1.3	501.94	3	7.88	2578	6	13	23	Carbamidomethylation
				K.WYKADC(+57.02)EEKNAFLC(+57.02)KFPKPH	Y	50.72	2567.21	20	-1.2	642.809	4	13.14	3881	10	110	129	Carbamidomethylation
				K.LYC(+57.02)YKPFKEK.K	Y	50.39	1374.7	10	3.4	459.242	3	9.03	2864	6	13	22	Carbamidomethylation
				K.C(+57.02)FVVQPWEGK.S	Y	50.09	1248.6	10	1.2	625.306	2	14.94	4322	2	98	107	Carbamidomethylation
				K.WYKADC(+57.02)EEK.N	Y	49.29	1227.52	9	-1.3	614.768	2	6.75	2296	3	110	118	Carbamidomethylation
				K.WR(sub T)NGASVSYENLYEPYIR.K	Y	49.1	2216.06	18	-25.8	1109.01	2	18.45	5205	4	79	96	Mutation
				K.SKWYKADC(+57.02)EEK.N	Y	48.44	1442.65	11	1.6	722.333	2	6.46	2224	5	108	118	Carbamidomethylation
				K.WN(sub T)NGASVSYENLYEPYIRK.C	Y	48.42	2302.1	19	-2.6	768.373	3	16.77	4785	3	79	97	Mutation
				R.AWTGLTERNLKWTN(+.98)GASVSYENLYEPYIR.K	Y	48.17	3431.68	29	-4.3	858.923	4	18.85	5300	2	68	96	Deamidation (NQ)
				R.NLKWT(-18.01)N(+.98)GASVSYENLYEPYIRK.C	Y	47.93	2627.3	22	-2.2	876.773	3	16.79	4792	1	76	97	Dehydration; Deamidation (NQ)
				K.N(+.98)AFLC(+57.02)KFPKPH	Y	47.82	1358.68	11	4.2	453.903	3	12.53	3730	4	119	129	Deamidation (NQ); Carbamidomethylation
				R.NLKWTN(-17.03)GASVSYENLYEPYIRK.C	Y	47.78	2627.3	22	-0.6	876.774	3	16.82	4797	2	76	97	Ammonia-loss (N)
				R.Y(+27.99)RAWTGLTER.N	Y	47.42	1279.63	10	0.6	640.823	2	14.97	4329	2	66	75	Formylation
				K.T(+27.99)WIEAERFC(+57.02)AK.Q	Y	46.96	1437.67	11	-1.6	719.842	2	15.9	4563	2	24	34	Formylation; Carbamidomethylation
				R.C(+57.02)PTTWSASK.L	Y	46.72	1036.46	9	1.7	519.24	2	7.25	2420	2	4	12	Carbamidomethylation
				R.YRAWTGLTER.N	Y	46.7	1251.64	10	1.2	626.826	2	10.81	3298	5	66	75
				R.NLKWTN(+.98)GAS(-18.01)VSYENLYEPYIR.K	Y	46.53	2499.21	21	-5	834.072	3	18.04	5104	1	76	96	Deamidation (NQ); Dehydration
				K.SKWYKADC(+57.02)EEKNAFLC(+57.02)K.F	Y	46.12	2176.01	17	3.3	545.011	4	10.43	3202	2	108	124	Carbamidomethylation
				R.NLKWT(-18.01)N(+.98)GASVSYENLYEPYIR.K	Y	46.04	2499.21	21	-2	834.075	3	18.06	5108	1	76	96	Dehydration; Deamidation (NQ)
				K.TWIEAERFC(+57.02)AK.Q	Y	45.82	1409.68	11	1	705.846	2	12.72	3777	7	24	34	Carbamidomethylation
				K.LYC(+57.02)YKPFK.E	Y	45.69	1117.56	8	1.5	559.79	2	10.47	3213	4	13	20	Carbamidomethylation
				K.W(+27.99)TNGASVSYENLYEPYIR.K	Y	44.04	2189.01	18	13.1	1095.52	2	19.97	5567	1	79	96	Formylation
				R.CH(sub P)TTWSASKLYC(+57.02)YKPFKEK.K	Y	41.34	2376.14	19	-6.4	793.049	3	15.79	4538	3	4	22	Carbamidomethylation; Mutation
				R.CH(sub P)TTWSASKLYC(+57.02)YKPFK.E	Y	41.05	2119	17	-4.3	707.338	3	17.07	4862	2	4	20	Carbamidomethylation; Mutation
				K.EK(+324.11)KTWIEAERFC(+57.02)AK.Q	Y	39.13	2119.01	14	0.8	707.346	3	12.82	3802	1	21	34	Lactosylation; Carbamidomethylation
				D(+27.99)FRC(+57.02)PTTWSASK.L	Y	38.74	1482.66	12	-5.2	742.332	2	13.05	3857	1	1	12	Formylation (Protein N-term); Carbamidomethylation
				K.EKK(+324.11)TWIEAERFC(+57.02)AK.Q	Y	38.63	2119.01	14	0.3	707.346	3	13.09	3868	1	21	34	Lactosylation; Carbamidomethylation
				R.N(-17.03)LKWTNGASVSYENLYEPYIRK.C	Y	38.27	2627.3	22	0.9	657.833	4	16.74	4779	2	76	97	Ammonia-loss (N)
				K.ADC(+57.02)EEKNAFLC(+57.02)K(+57.02)FPKPH	Y	38.21	2146.99	17	-3.1	537.754	4	11.92	3575	1	113	129	Carbamidomethylation; Carbamidomethylation (DHKE, X@N-term)
				R.AWTGLTERNLK.W	Y	38.08	1287.69	11	3.4	644.856	2	11.33	3425	2	68	78
				N.LK(+42.01)WT(+79.97)NGASVSYENLYEPYIR.K	Y	37.97	2524.17	20	3.6	842.399	3	18.07	5110	1	77	96	Acetylation (K); Phosphorylation (STY)
				K.KTWIEAER.F	Y	37.49	1031.54	8	3.6	516.779	2	8.55	2745	3	23	30
				R.NLKWTNGASVSYENLYEPY.I	Y	34.69	2247.05	19	-4.4	1124.53	2	17.34	4928	2	76	94
				R.AWTGLTER.N	Y	34.36	932.472	8	6.4	467.246	2	10.44	3206	2	68	75
				K.NAFLCK(+57.02)FPKPH	Y	34.29	1357.7	11	4.7	340.433	4	11.54	3482	2	119	129	Carbamidomethylation (DHKE, X@N-term)
				K.WR(sub T)NGASVSYENLYEPYIRK.C	Y	33.2	2344.16	19	-20.2	782.378	3	17.08	4863	2	79	97	Mutation
				K.W(+56.06)TNGASVSYENLYEPYIR.K	Y	32.98	2217.07	18	-33.7	1109.51	2	18.52	5222	3	79	96	Diethylation
				N.GASVSYENLYEPYIR.K	Y	32.68	1759.84	15	0.3	880.928	2	16.37	4685	2	82	96
				R.Y(+57.02)RAWTGLTER.N	Y	32.44	1308.66	10	22.5	437.236	3	11.73	3527	1	66	75	Carbamidomethylation (DHKE, X@N-term)
				R.NLKWTN(+.98)GASVSYENLYEPY.I	Y	32.14	2248.03	19	-1.5	1125.02	2	17.7	5019	1	76	94	Deamidation (NQ)
				K.WYKADC(+57.02)EEKNAFLC(+57.02)K.F	Y	31.94	1960.88	15	2.4	491.229	4	11.49	3471	2	110	124	Carbamidomethylation
				K.WYKADCE(+57.02)EK.N	Y	31.69	1227.52	9	3.4	410.183	3	6.75	2294	1	110	118	Carbamidomethylation (DHKE, X@N-term)
				K.S(+27.99)KWYKADC(+57.02)EEK.N	Y	31.44	1470.64	11	8.8	491.226	3	8.21	2662	1	108	118	Formylation; Carbamidomethylation
				K.L(+57.02)YC(+57.02)YKPFKEK.K	Y	30.36	1431.72	10	-6.7	478.245	3	9.51	2980	1	13	22	Carbamidomethylation (DHKE, X@N-term); Carbamidomethylation
				DFRC(+57.02)PTTWSASKLYC(+57.02)YKPFKEK.K	Y	28.72	2811.35	22	7	563.282	5	15.16	4378	1	1	22	Carbamidomethylation
				K.EKKTWIEAERFC(+57.02)AK.Q	Y	28.11	1794.91	14	2.6	449.736	4	10.35	3183	1	21	34	Carbamidomethylation
				K.K(+170.04)TWIEAERFC(+57.02)AK.Q	Y	27.43	1707.81	12	9.4	570.282	3	12.97	3839	2	23	34	Menadione quinone derivative; Carbamidomethylation
				K.C(+57.02)FVVQ(+.98)PWEGKS(-18.01)KWYKADC(+57.02)EEK.N	Y	25.32	2656.21	21	1.5	665.061	4	16.46	4709	1	98	118	Carbamidomethylation; Deamidation (NQ); Dehydration
				K.K(+57.02)TWIEAERFC(+57.02)AK.Q	Y	24.92	1594.79	12	-0.6	532.605	3	11.86	3557	1	23	34	Carbamidomethylation (DHKE, X@N-term); Carbamidomethylation
				P.TTWSASK.L	Y	24.59	779.381	7	3.9	390.7	2	6.05	2123	1	6	12
				K.FPKPH	Y	24.46	624.338	5	0.1	313.176	2	5.6	2015	2	125	129
				R.NLKWTNGASVSYENLYEPYIRKC(+57.02)FVVQPWEGK.S	Y	24.39	3874.91	32	3.3	775.993	5	19.13	5368	1	76	107	Carbamidomethylation
				Y.KP(+15.99)FKEKKTWIEAER.F	Y	24.37	1804.98	14	13.6	452.259	4	9.95	3086	1	17	30	Hydroxylation
				K.TW(+43.99)IEAERFC(+57.02)AK.Q	Y	23.16	1453.67	11	-8	485.559	3	13.01	3848	1	24	34	Carboxylation (DKW); Carbamidomethylation
				K.NAFLC(+57.02)K.F	N	23.04	751.369	6	6.6	376.694	2	8.13	2642	1	119	124	Carbamidomethylation
				K.WTNL(sub G)ASVSYENLYEPYIR.K	Y	22.75	2217.07	18	-37.4	1109.5	2	19.18	5379	1	79	96	Mutation
				K.WTNL(sub G)ASVSYENLYEPYIRK.C	Y	22.47	2345.17	19	-30.2	782.707	3	17.15	4880	1	79	97	Mutation
				L.K(+233.05)WTNGASVSYENLYEPYIRK.C	Y	22.41	2650.25	20	-12.2	663.562	4	16.74	4780	1	78	97	5-dimethylaminonaphthalene-1-sulfonyl
				K.WTH(sub N)GASA(sub V)SYENLYEPYIRK.C	Y	21.45	2284.09	19	-7.7	762.365	3	17.12	4874	1	79	97	Mutation
				K.CW(sub F)VVE(sub Q)PWEGKSKWYKADC(+57.02)EEK.N	Y	21.36	2656.21	21	2.2	665.061	4	16.47	4712	1	98	118	Carbamidomethylation; Mutation
				K.TWIEAER.F	Y	21.23	903.445	7	8.1	452.733	2	9.93	3080	1	24	30
				K.C(sub L)YCYKPFKEKKTWIEAERFC(+57.02)AK.Q	Y	21.12	2827.36	22	-2.5	707.847	4	12.98	3842	1	13	34	Carbamidomethylation; Mutation
11		Snaclec rhodocetin subunit gamma	Calloselasma rhodostoma	DFNC(+57.02)LPGWSAYDQHC(+57.02)YQAFNEPKTWDEAERFC(+57.02)TEQAKR.G	Y	81.66	4754.04	38	-2.4	951.814	5	17.87	4833	4	1	38	Carbamidomethylation
				K.RGHLVSIGSDGEADFVAQLVTNNIK.R	Y	77.68	2639.37	25	-2.6	660.847	4	20.03	5343	3	38	62
				DFNC(+57.02)LPGWSAYDQHC(+57.02)YQAFNEPK.T	Y	72.29	2846.19	23	-0.6	949.735	3	17.58	4766	2	1	23	Carbamidomethylation
				R.GHLVSIGSDGEADFVAQLVTNNIK.R	Y	71.7	2483.27	24	-1.2	828.761	3	20.91	5546	6	39	62
				DFNC(+57.02)LPGWSAYDQHC(+57.02)YQAFNEPKTWDEAERFC(+57.02)TEQAK.R	Y	68.38	4597.94	37	0.4	920.596	5	18.4	4964	2	1	37	Carbamidomethylation
				R.KWDYSDC(+57.02)QAKNPFVC(+57.02)KFPSEC(+57.02)	Y	58.03	2665.14	21	1.7	667.293	4	15.36	4244	4	115	135	Carbamidomethylation
				R.KEQQC(+57.02)SSEWSMG(sub S)ASIIYVNWNTGESQMC(+57.02)QGLAR.W	Y	53.17	3834.69	33	-8.4	1279.23	3	18.66	5024	1	77	109	Carbamidomethylation; Mutation
				R.KWDYSDC(+57.02)QAK.N	Y	52.5	1299.56	10	1.4	650.786	2	8.27	2579	4	115	124	Carbamidomethylation
				K.NPFVC(+57.02)KFPSEC(+57.02)	Y	51.65	1383.6	11	-0.6	692.804	2	13.91	3904	2	125	135	Carbamidomethylation
				K.RPELYVWIGLR.D	Y	51.21	1400.79	11	1.1	467.939	3	19.35	5183	4	63	73
				D.GEADFVAQLVTNNIK.R	Y	50.97	1617.84	15	-3.9	809.922	2	19.83	5296	1	48	62
				K.TWDEAERFC(+57.02)TEQAK.R	Y	46.84	1769.77	14	-1.8	885.89	2	11.88	3418	4	24	37	Carbamidomethylation
				K.TWDEAERFC(+57.02)TEQAKR.G	Y	43.75	1925.87	15	5.6	482.477	4	11.12	3242	4	24	38	Carbamidomethylation
				R.GHLVSIGS(-18.01)DGEADFVAQLVTNNIK.R	Y	43.36	2465.25	24	0.3	822.759	3	20.85	5534	1	39	62	Dehydration
				R.RKEQQC(+57.02)SSEWG(sub S)MSASIIYVNWNTGESQMC(+57.02)QGLAR.W	Y	40.99	3990.79	34	-8.6	998.695	4	18	4865	1	76	109	Carbamidomethylation; Mutation
				R.KEQQC(+57.02)SSEWST(sub M)SASIIYVNWNTGESQMC(+57.02)QGLAR.W	Y	39.21	3834.7	33	-14	1279.22	3	18.64	5018	1	77	109	Carbamidomethylation; Mutation
				R.RKEQQC(+57.02)SSEWSMG(sub S)ASIIYVNWNTGESQMC(+57.02)QGLAR.W	Y	38.26	3990.79	34	-5.6	998.698	4	17.97	4859	1	76	109	Carbamidomethylation; Mutation
				R.KEQQC(+57.02)SSEWG(sub S)MSASIIYVNWNTGESQMC(+57.02)QGLAR.W	Y	38.05	3834.69	33	-11.2	1279.22	3	18.62	5015	1	77	109	Carbamidomethylation; Mutation
				T.GESQMC(+57.02)QGLAR.W	Y	37.97	1235.54	11	-6.8	618.772	2	8.7	2679	2	99	109	Carbamidomethylation
				R.WTGFRKWDYSDC(+57.02)QAK.N	Y	36.89	1946.87	15	-5.9	649.961	3	13.08	3707	4	110	124	Carbamidomethylation
				R.FC(+57.02)TEQAKR.G	Y	35.66	1038.49	8	3.1	347.172	3	5.42	1920	3	31	38	Carbamidomethylation
				K.WDYSDC(+57.02)QAK.N	Y	33.19	1171.46	9	2.5	586.739	2	9.12	2777	1	116	124	Carbamidomethylation
				P.FVC(+57.02)KFPSEC(+57.02)	Y	32.08	1172.5	9	-0.6	587.257	2	11.98	3442	1	127	135	Carbamidomethylation
				K.NPFVC(+57.02)K.F	N	31.93	763.369	6	-3	382.69	2	8.42	2614	1	125	130	Carbamidomethylation
				R.KEQQCN(sub S)SEWSMSASIIYVNWNTGESQMC(+57.02)QGLAR.W	Y	29.07	3834.69	33	-8	1279.23	3	18.7	5032	1	77	109	Carbamidomethylation; Mutation
				L.YVWIGLR.D	N	28.74	905.512	7	0.6	453.764	2	17.01	4631	1	67	73
12		Snaclec rhodocetin subunit delta	Calloselasma rhodostoma	R.VFSELKTWEDAESFC(+57.02)YAQHK.G	Y	80.32	2474.12	20	0.1	825.714	3	16.92	4611	4	15	34	Carbamidomethylation
				R.LASIHSREEEAFVGKLASQTLK.Y	Y	62.74	2413.3	22	2.5	604.333	4	15.7	4322	2	38	59
				K.YTSMWLGLNNPWKEC(+57.02)K.W	Y	61.53	2025.94	16	-6.6	1013.97	2	18.49	4984	3	60	75	Carbamidomethylation
				K.YTSMWLGLNNPWK.E	Y	58.55	1608.78	13	-4.1	805.392	2	20.04	5345	2	60	72
				R.EEEAFVGKLASQTLK.Y	Y	54.02	1648.87	15	0.3	550.63	3	15.31	4232	4	45	59
				K.TWEDAESFC(+57.02)YAQHK.G	Y	53.08	1770.73	14	1.3	591.252	3	12.94	3674	2	21	34	Carbamidomethylation
				K.TDRIFWFNR.G	Y	51.7	1253.63	9	0.8	418.885	3	16.72	4563	3	102	110
				R.VFSELKTWEDAESFC(+57.02)YAQHKGSR.L	Y	50.86	2774.28	23	5	694.58	4	16.14	4427	4	15	37	Carbamidomethylation
				R.RPYC(+57.02)AVMVVKTDR.I	Y	50.31	1593.81	13	-8.5	532.273	3	10.4	3076	1	92	104	Carbamidomethylation
				K.TDRIFWFNRGC(+57.02)EK.T	Y	47.27	1727.82	13	6.5	432.965	4	14.54	4052	2	102	114	Carbamidomethylation
				R.RPYC(+57.02)AVMVVK.T	Y	46.12	1221.64	10	7.1	408.222	3	11.2	3260	4	92	101	Carbamidomethylation
				R.LASIHSREEEAFVGK.L	Y	43.53	1671.86	15	-3.9	558.291	3	10.6	3122	1	38	52
				K.VWLRRPYC(+57.02)AVMVVK.T	Y	41	1775.97	14	3.5	445.001	4	14.4	4018	2	88	101	Carbamidomethylation
				R.EEEAFVGK.L	Y	39.93	907.429	8	-0.8	454.721	2	8.29	2583	2	45	52
				K.LDYKVWLR.R	Y	38.19	1091.61	8	-1.9	364.877	3	15.21	4209	1	84	91
				K.TVSFVC(+57.02)K.F	Y	36.04	839.421	7	-4.4	420.716	2	9.75	2925	3	115	121	Carbamidomethylation
				K.WEWSDDAKLDYKVWLR.R	Y	32.19	2109.03	16	12.2	528.272	4	18.83	5063	2	76	91
				R.IFWFNR.G	Y	30.54	881.455	6	1.6	441.735	2	17.81	4821	2	105	110
				R.LASIHSR.E	Y	29.23	782.44	7	21.5	392.236	2	5.62	1965	2	38	44
				R.VFSH(sub E)LKTWEDAESFC(+57.02)YAQHK.G	Y	27.76	2482.14	20	-11.9	621.534	4	16.95	4619	1	15	34	Carbamidomethylation; Mutation
				K.LASQTLK.Y	Y	25.13	759.449	7	0.6	380.732	2	6.53	2174	1	53	59
				K.WEWSDDAKLDYK.V	Y	23.5	1554.7	12	3.5	519.242	3	15.08	4178	1	76	87
13		Snaclec rhodocytin subunit alpha	Calloselasma rhodostoma	K.EQQC(+57.02)SSEWSDGSSVSYENLIDLHTKK.C	Y	83.03	3026.36	26	-3	757.594	4	16.08	4413	3	80	105	Carbamidomethylation
				K.EQQC(+57.02)SSEWSDGSSVSYENLIDLHTK.K	Y	74.81	2898.26	25	-2.4	967.092	3	17.12	4658	2	80	104	Carbamidomethylation
				R.KWVNYYC(+57.02)EQMHAFVC(+57.02)K.L	Y	68.22	2161.95	16	8.3	721.664	3	15.78	4341	3	117	132	Carbamidomethylation
				K.WVNYYC(+57.02)EQMHAFVC(+57.02)K.L	Y	66.91	2033.86	15	-1.5	678.959	3	16.64	4544	2	118	132	Carbamidomethylation
				GLEDC(+57.02)DFGWSPYDQHC(+57.02)YQAFNEQKTWDEAEKFC(+57.02)R.A	Y	56.58	4315.77	34	-5.6	864.157	5	17.94	4852	2	1	34	Carbamidomethylation
				R.AQNKEQQC(+57.02)SSEWSDGSSVSYENLIDLHTKK.C	Y	53.49	3467.59	30	-2.3	867.903	4	15.47	4269	3	76	105	Carbamidomethylation
				GLEDC(+57.02)DFGWSPYDQHC(+57.02)YQAFNEQK.T	Y	53.08	2993.2	24	-1.5	998.74	3	17.08	4649	1	1	24	Carbamidomethylation
				R.AQNKEQQC(+57.02)SSEWSDGSSVSYENLIDLHTK.K	Y	52.44	3339.49	29	0.5	835.881	4	16.44	4497	3	76	104	Carbamidomethylation
				K.TWDEAEKFC(+57.02)R.A	Y	37.25	1340.58	10	2.5	447.869	3	11.28	3279	3	25	34	Carbamidomethylation
				D.YVWIGLR.A	N	28.74	905.512	7	0.6	453.764	2	17.01	4631	1	69	75
				K.KC(+57.02)GALEKLTGFRK.W	Y	25.86	1506.83	13	-7	377.713	4	11.34	3292	1	105	117	Carbamidomethylation
				G.LEDC(+57.02)DFGWSPYDQHC(+57.02)YQAFNEQKTWDEAEKFC(+57.02)R.A	Y	24.91	4258.75	33	5.8	852.763	5	17.69	4792	2	2	34	Carbamidomethylation
14		Snaclec rhodocytin subunit beta	Calloselasma rhodostoma	K.HSHLVSFQSAEEADFVVKLTRPR.L	Y	68.03	2652.38	23	4.6	531.485	5	16.63	4593	2	59	81
				R.LNYKDWQEQSEC(+57.02)LAFR.G	Y	61.39	2085.96	16	-2.3	696.325	3	16.06	4457	2	108	123	Carbamidomethylation
				K.ANLVWMGLSNIWHGC(+57.02)NWQWSDGAR.L	Y	58.85	2857.3	24	-2.9	953.437	3	23.14	6115	2	84	107	Carbamidomethylation
				R.GVHTEWLNMDC(+57.02)SSTC(+57.02)SFVC(+57.02)K.F	Y	58.3	2416.99	20	-8.8	806.664	3	16.21	4494	1	124	143	Carbamidomethylation
				A.DC(+57.02)PSGWSSYEGHC(+57.02)YKPFNEPK.N	N	49.47	2544.05	21	5.2	637.022	4	13.07	3747	4	24	44	Carbamidomethylation
				K.HSHLVSFQSAEEADFVVK.L	Y	48.01	2028.99	18	4	677.34	3	15.14	4236	3	59	76
				R.LKANLVWMGLSNIWHGC(+57.02)NWQWSDGAR.L	Y	39.84	3098.48	26	4.6	775.63	4	22.55	5980	2	82	107	Carbamidomethylation
				K.NWADAER.F	N	32.57	860.378	7	-1.3	431.196	2	7.89	2524	2	45	51
				K.NWADAERFC(+57.02)K.L	Y	31.62	1295.57	10	-4	432.863	3	11.47	3358	2	45	54	Carbamidomethylation
				A.DC(+57.02)PSGWSSYEGHC(+57.02)YKPFNEPKNWADAER.F	Y	27.15	3386.41	28	0	847.611	4	14.54	4098	1	24	51	Carbamidomethylation
15		C-type lectin 12a	Agkistrodon contortrix contortrix	R.EEEAFVGK.L	Y	46.26	907.429	8	19.2	454.73	2	8.24	2246	1	71	78
				K.TDRIFWFNR.G	Y	42.89	1253.63	9	9.2	418.888	3	16.76	4259	2	128	136
				R.LASIHSREEEAFVGKLASQTLK.F	Y	35.06	2413.3	22	0.9	604.332	4	15.77	4028	2	64	85
				R.LASIHSREEEAFVGK.L	Y	31.49	1671.86	15	6.5	558.297	3	10.47	2768	2	64	78
				R.LASIHSR.E	Y	29.42	782.44	7	7.5	392.23	2	5.58	1619	2	64	70
				K.LASQTLK.F	Y	24.7	759.449	7	4	380.733	2	6.29	1787	2	79	85
				K.VFSELK.N	Y	24.17	721.401	6	5.1	361.71	2	9.54	2550	1	41	46
16	Endonuclease	Endonuclease domain-containing protein	Ophiophagus hannah	K.SSTFTLTNIVPQL(sub F)IK.L	Y	32.67	1660.94	15	-0.8	831.477	2	21.81	5811	2	154	168	Mutation
				R.YQNLYR.F	Y	26.75	855.424	6	7	428.722	2	8.37	2634	1	54	59
17		Endonuclease domain-containing protein	Ophiophagus hannah	K.SSTFTLTNIVPQL(sub F)IK.L	Y	32.67	1660.94	15	-0.8	831.477	2	21.81	5811	2	134	148	Mutation
				C.YQNLYR.F	Y	26.75	855.424	6	7	428.722	2	8.37	2634	1	34	39
18		Deoxyribonuclease-2-alpha-like	Crotalus adamanteus	K.AIGNQLLFTEPHVYDYQVPGAFAR.D	Y	72.09	2705.36	24	-5	902.789	3	19.23	5464	2	171	194
				G.SISC(+57.02)YDDSGKPVDWFIVYKLPK.S	Y	41.33	2616.29	22	-1.1	655.08	4	19.14	5442	3	18	39	Carbamidomethylation
				R.TQGWVQGR.S	Y	39.88	930.467	8	1.7	466.242	2	7.57	2436	2	58	65
				R.HSSPVE(+57.02)GMR.Y	Y	25.39	1055.48	9	-2.3	528.747	2	5.75	1974	1	42	50	Carbamidomethylation (DHKE, X@N-term)
19	FMO	Amine oxidase	Ovophis okinavensis	K.SAGQLYEESLGKVVEELKR.T	N	82.84	2134.13	19	5.1	534.542	4	18.14	5362	13	170	188
				K.YPVKPSEEGKSAGQLYEESLGKVVEELKR.T	N	79.33	3248.69	29	5.4	650.749	5	17.14	5091	8	160	188
				K.SAGQLYEESLGKVVEELK.R	N	76.78	1978.03	18	2	990.022	2	18.76	5523	8	170	187
				K.YPVKPSEEGKSAGQLYEESLGKVVEELK.R	N	67.8	3092.59	28	1.2	774.156	4	17.53	5203	1	160	187
				K.DPGLLKYPVKPSEEGK.S	N	59.74	1755.94	16	1.2	586.322	3	11.64	3682	3	154	169
				K.YDTYSTKEYLLK.E	N	58.59	1522.76	12	2.8	508.594	3	11.89	3744	2	198	209
				K.SAGQLYEESLGK.V	N	58.33	1280.62	12	-0.1	641.32	2	11.23	3581	2	170	181
				D.PGLLKYPVKPSEEGKSAGQLYEESLGK.V	Y	57.82	2903.53	27	-3	726.887	4	13.77	4228	3	155	181
				D.PGLLKYPVKPSEEGK.S	N	57.27	1640.91	15	3.9	411.237	4	10.78	3473	7	155	169
				K.YPVKPSEEGKSAGQLYEESLGK.V	N	57.02	2395.19	22	5.1	599.808	4	11.89	3743	2	160	181
				K.HDDIFAYEKR.F	N	55.29	1292.61	10	-2.5	431.878	3	9.41	3144	2	241	250
				K.S(+27.99)AGQLYEESLGKVVEELKR.T	N	55.14	2162.12	19	4	721.717	3	20.07	5867	6	170	188	Formylation
				K.SAGQLYE(+57.02)ESLGKVVEELKR.T	N	52.62	2191.15	19	5.5	548.797	4	17.45	5177	4	170	188	Carbamidomethylation (DHKE, X@N-term)
				K.YPVKPSEEGK.S	N	52.08	1132.58	10	5.2	567.298	2	6.14	2356	4	160	169
				K.HDDIFAYEK.R	N	51.21	1136.51	9	2	569.265	2	11.13	3556	2	241	249
				K.S(+27.99)AGQLYEESLGKVVEELK.R	N	50.7	2006.02	18	2.2	1004.02	2	21.17	6132	4	170	187	Formylation
				K.YPVKPSEEGKSAG.Q	N	46.54	1347.67	13	0.4	450.23	3	6.42	2422	4	160	172
				K.SAGQLYE(+57.02)ESLGKVVE(+57.02)ELKR.T	N	43.92	2248.17	19	9.8	563.055	4	17.42	5171	1	170	188	Carbamidomethylation (DHKE, X@N-term)
				D.PGLLKYPVKPSEEGKSAGQLYEESLGKVVEELK.R	Y	43.63	3600.93	33	2.1	721.195	5	18.24	5390	4	155	187
				K.SAGQLYEESLGKVVEE(+57.02)LKR.T	N	42.96	2191.15	19	3.5	548.796	4	18.01	5326	4	170	188	Carbamidomethylation (DHKE, X@N-term)
				K.SAGQLYE(+57.02)ESLGKVVEELK.R	N	41.36	2035.05	18	-8.7	679.351	3	18.41	5433	2	170	187	Carbamidomethylation (DHKE, X@N-term)
				K.S(+27.99)AGQLYEESLGK.V	N	40.42	1308.62	12	5.2	655.321	2	13.97	4283	2	170	181	Formylation
				K.Y(+57.02)PVKPSEEGK.S	N	40.31	1189.6	10	-1.6	595.805	2	6.17	2363	4	160	169	Carbamidomethylation (DHKE, X@N-term)
				K.S(+57.02)AGQLYEESLGKVVEELK.R	N	40.27	2035.05	18	1.8	679.358	3	19.05	5597	3	170	187	Carbamidomethylation (DHKE, X@N-term)
				K.SAGQLYE(+6.01)ESLGKVVEELKR.T	N	39.81	2140.14	19	-17.1	714.373	3	17.99	5322	1	170	188	Replacement of proton by lithium
				K.S(+57.02)AGQLYEESLGKVVEELKR.T	N	39.69	2191.15	19	1.9	731.391	3	18.55	5468	2	170	188	Carbamidomethylation (DHKE, X@N-term)
				K.YDTYSTK.E	N	39.55	876.386	7	10.5	439.205	2	5.94	2307	1	198	204
				K.SAGQLYE(+57.02)ESLGK.V	N	39.16	1337.65	12	4.1	669.833	2	11.23	3580	2	170	181	Carbamidomethylation (DHKE, X@N-term)
				K.S(+27.99)AGQLYEE(+57.02)SLGKVVEELKR.T	N	38.56	2219.14	19	-3	740.72	3	19.75	5785	1	170	188	Formylation; Carbamidomethylation (DHKE, X@N-term)
				K.STTDLPSR.F	N	38.49	875.435	8	2.7	438.726	2	6.49	2440	2	364	371
				F.IESLKHDDIFAYEKR.F	N	38.49	1862.95	15	2.9	466.747	4	11.85	3733	2	236	250
				K.S(+27.99)AGQLYEESLGKVVEE(+57.02)LK.R	N	38.36	2063.04	18	-5.2	1032.52	2	21.19	6138	1	170	187	Formylation; Carbamidomethylation (DHKE, X@N-term)
				K.S(+57.02)AGQLYEE(+57.02)SLGKVVEELKR.T	N	38.3	2248.17	19	7.9	750.403	3	18.22	5384	2	170	188	Carbamidomethylation (DHKE, X@N-term)
				K.Y(+27.99)PVKPSEEGK.S	N	37.95	1160.57	10	-0.8	581.293	2	8.32	2879	2	160	169	Formylation
				A.G(+163.05)QLYEESLGKVVEELKR.T	N	37.63	2139.1	17	14	535.791	4	17.77	5269	1	172	188	Phenethyl isothiocyanate
				K.S(+27.05)AGQLYEESLGKVVEELKR.T	N	36.9	2161.17	19	-16.1	721.387	3	20.02	5855	2	170	188	Ethyl amino
				K.S(+27.99)AGQLYE(+57.02)ESLGKVVEELKR.T	N	36.74	2219.14	19	0.5	740.722	3	19.72	5778	1	170	188	Formylation; Carbamidomethylation (DHKE, X@N-term)
				E.VNKDPGM(sub L)LKYPVKPH(sub S)EEGKSAGQLYEESLGKVVEELKR.T	Y	35.53	4281.25	38	-21.2	536.152	8	17.87	5293	1	151	188	Mutation
				K.H(+27.99)DDIFAYEKR.F	N	34.82	1320.61	10	5.8	441.213	3	11.79	3720	1	241	250	Formylation
				K.SAGQLYEE(+57.02)SLGKVVE(+57.02)ELKR.T	N	34.71	2248.17	19	5.6	563.053	4	17.4	5166	1	170	188	Carbamidomethylation (DHKE, X@N-term)
				K.SAGQLYE(+14.02)E(+14.02)SLGKVVEELKR.T	N	34.29	2162.16	19	-14.1	541.539	4	18.7	5508	1	170	188	Methyl ester
				P.GLLKYPVKPSEEGK.S	N	33.89	1543.86	14	15.6	386.978	4	10.15	3325	2	156	169
				K.S(+27.99)AGQLYEESLGKVVEELK(+57.02)R.T	N	33.4	2219.14	19	2.1	740.723	3	20.5	5972	2	170	188	Formylation; Carbamidomethylation (DHKE, X@N-term)
				K.SAGQLY(-18.01)EES(+79.97)LGKVVEELKR.T	N	32.95	2196.08	19	2.6	733.037	3	18.4	5432	1	170	188	Dehydration; Phosphorylation (STY)
				K.YPVKPSEEGKSAGQLYEESLGKVR(sub V)EELKR.T	N	32.93	3305.73	29	3.3	662.154	5	17.42	5170	1	160	188	Mutation
				R.EEIQAFC(+57.02)YPSVIQK.W	Y	32.64	1710.83	14	21.1	571.295	3	13.05	4045	1	424	437	Carbamidomethylation
				K.S(+27.99)TTDLPSR.F	N	32.04	903.43	8	7.8	452.726	2	8.34	2885	2	364	371	Formylation
				R.I(+42.01)VREYIR.K	N	32.02	989.566	7	18.1	330.868	3	7.75	2743	1	115	121	Acetylation (N-term)
				E.GIHGGKSTTDLPSR.F	N	31.97	1424.74	14	5	475.922	3	6.7	2490	2	358	371
				K.Y(+79.97)PVKPS(+79.97)E(+14.02)EGKSAGQLYEESLGK.V	N	31.02	2569.14	22	56.4	643.328	4	11.33	3607	1	160	181	Phosphorylation (STY); Methyl ester
				A.FC(+57.02)YPSVIQK.W	N	30.7	1140.56	9	1	571.29	2	13.11	4062	1	429	437	Carbamidomethylation
				D.YEEFLEIAR.N	N	30.5	1168.58	9	2.4	585.297	2	15.32	4631	2	34	42
				R.N(+.98)GLKATSNPK.H	N	30.25	1029.55	10	-3.6	344.188	3	5.56	2197	3	43	52	Deamidation (NQ)
				K.Y(+57.02)PVKPSEEGK(+57.02).S	N	28.93	1246.62	10	-4	416.545	3	6.32	2398	2	160	169	Carbamidomethylation (DHKE, X@N-term)
				K.V(+57.02)VEELKR.T	N	28.46	928.534	7	2.9	310.519	3	6.97	2554	1	182	188	Carbamidomethylation (DHKE, X@N-term)
				K.S(+27.99)AGQLYEESLGKVVE(+57.02)ELKR.T	N	28.35	2219.14	19	-3.3	740.719	3	19.95	5837	1	170	188	Formylation; Carbamidomethylation (DHKE, X@N-term)
				K.STT(-18.01)DLPSR.F	N	27.38	857.424	8	-1.5	429.719	2	7.3	2634	1	364	371	Dehydration
				N.K(+27.99)DPGLLK.Y	N	27.01	797.465	7	0	399.74	2	8.6	2950	2	153	159	Formylation
				K.S(-15.01)AGQLYEESLGKVVEELKR.T	N	26.9	2119.12	19	-12.1	707.371	3	21.05	6103	3	170	188	ISD (z+2)-series
				R.IVRE(+57.02)YIR.K	N	26.76	1004.58	7	0.4	335.866	3	7.51	2686	2	115	121	Carbamidomethylation (DHKE, X@N-term)
				K.S(+57.02)TTDLPSR.F	N	26.54	932.456	8	-1.3	467.235	2	6.62	2472	1	364	371	Carbamidomethylation (DHKE, X@N-term)
				K.VVEELK.R	N	26.54	715.412	6	4.6	358.715	2	6.92	2542	1	182	187
				K.SAGQLYEE(+57.02)SLGKVVEELK.R	N	26.38	2035.05	18	-1.8	1018.53	2	18.51	5459	1	170	187	Carbamidomethylation (DHKE, X@N-term)
				R.IVREYIR.K	N	26.21	947.555	7	1.3	474.786	2	7.59	2706	3	115	121
				K.V(+27.99)VEELKR.T	N	26.1	899.508	7	3.8	450.763	2	11.32	3604	2	182	188	Formylation
				E.FLEIAR.N	N	25.89	747.428	6	4	374.723	2	11.95	3760	2	37	42
				S.EEGKS(+203.08)AGQLYEESLGK.V	N	25.76	1926.91	16	36.1	643.332	3	11.37	3617	1	166	181	HexNAcylation (ST)
				N.KDPGLLK.Y	N	25.58	769.47	7	7.7	385.745	2	6.82	2518	1	153	159
				R.VGEVNK(+42.01)DPGLLKYPVKPSEEGK.S	N	25.41	2424.29	22	13.4	485.872	5	12.02	3778	1	148	169	Acetylation (K)
				K.YPVKPSEEGKSAGQ.L	N	25.22	1475.73	14	0.1	492.916	3	6.56	2458	1	160	173
				S.AGQLY(+79.97)E(+14.02)ESLGKVVEELKR.T	N	25.19	2141.08	18	-47.2	714.666	3	17.96	5316	1	171	188	Phosphorylation (STY); Methyl ester
				K.YPVKPSEEGKSQ(sub A)GQLYEESLGKVVEELKR.T	N	25.08	3305.71	29	6	662.154	5	17.03	5060	1	160	188	Mutation
				D.DIFAYEKR.F	N	25	1040.53	8	6.1	347.852	3	11.28	3593	3	243	250
				K.S(+58.01)TTDLPSR.F	N	24.82	933.44	8	3.2	467.729	2	7.23	2615	1	364	371	Carboxymethyl (KW, X@N-term)
				K.S(+58.01)AGQLYEESLGKVVEELKR.T	N	24.47	2192.13	19	-1.1	731.717	3	19.16	5623	1	170	188	Carboxymethyl (KW, X@N-term)
				D.PGLLKYPVKPSE(+57.02)EGK.S	N	24	1697.94	15	3.7	425.493	4	10.78	3472	1	155	169	Carbamidomethylation (DHKE, X@N-term)
				K.YPVKPSEEGKSA.G	N	23.62	1290.65	12	0.5	431.223	3	6.59	2464	2	160	171
				K.VVEELKR.T	N	23.18	871.513	7	-2.7	436.762	2	6.33	2399	1	182	188
				R.I(+27.99)VREYIR.K	N	22.12	975.55	7	3.7	488.784	2	13.59	4181	1	115	121	Formylation
				D.YVIVC(+57.02)TTSR.A	N	21.92	1097.55	9	-0.6	549.784	2	9.49	3166	1	307	315	Carbamidomethylation
				K.STTD(-18.01)LPSR.F	N	21.81	857.424	8	2.7	429.721	2	7.26	2622	1	364	371	Dehydration
20		Amine oxidase	Python regius	K.YDTYSTKEYLIK.E	N	58.59	1522.76	12	2.8	508.594	3	11.89	3744	2	198	209
				N.PGLLKYPVKPSEEGK.T	N	57.27	1640.91	15	3.9	411.237	4	10.78	3473	7	155	169
				R.VWEVKKNPGLLKYPVKPSEEGK.T	Y	56.22	2524.41	22	5.9	632.112	4	9.13	3079	6	148	169
				K.YPVKPSEEGK.T	N	52.08	1132.58	10	5.2	567.298	2	6.14	2356	4	160	169
				K.Y(+57.02)PVKPSEEGK.T	N	40.31	1189.6	10	-1.6	595.805	2	6.17	2363	4	160	169	Carbamidomethylation (DHKE, X@N-term)
				K.YDTYSTK.E	N	39.55	876.386	7	10.5	439.205	2	5.94	2307	1	198	204
				K.STTDLPSR.F	N	38.49	875.435	8	2.7	438.726	2	6.49	2440	2	364	371
				K.Y(+27.99)PVKPSEEGK.T	N	37.95	1160.57	10	-0.8	581.293	2	8.32	2879	2	160	169	Formylation
				P.GLLKYPVKPSEEGK.T	N	33.89	1543.86	14	15.6	386.978	4	10.15	3325	2	156	169
				K.S(+27.99)TTDLPSR.F	N	32.04	903.43	8	7.8	452.726	2	8.34	2885	2	364	371	Formylation
				K.Y(+57.02)PVKPSEEGK(+57.02).T	N	28.93	1246.62	10	-4	416.545	3	6.32	2398	2	160	169	Carbamidomethylation (DHKE, X@N-term)
				K.V(+57.02)VEELKR.T	N	28.46	928.534	7	2.9	310.519	3	6.97	2554	1	182	188	Carbamidomethylation (DHKE, X@N-term)
				K.STT(-18.01)DLPSR.F	N	27.38	857.424	8	-1.5	429.719	2	7.3	2634	1	364	371	Dehydration
				K.S(+57.02)TTDLPSR.F	N	26.54	932.456	8	-1.3	467.235	2	6.62	2472	1	364	371	Carbamidomethylation (DHKE, X@N-term)
				K.VVEELK.R	N	26.54	715.412	6	4.6	358.715	2	6.92	2542	1	182	187
				K.V(+27.99)VEELKR.T	N	26.1	899.508	7	3.8	450.763	2	11.32	3604	2	182	188	Formylation
				K.N(+.98)PGLLK.Y	N	25.33	641.375	6	1.4	321.695	2	8.42	2904	2	154	159	Deamidation (NQ)
				K.VTVTYQ(+.98)TQ(+.98)AK.T	Y	25.08	1139.57	10	57.4	570.826	2	12.16	3816	1	289	298	Deamidation (NQ)
				K.S(+58.01)TTDLPSR.F	N	24.82	933.44	8	3.2	467.729	2	7.23	2615	1	364	371	Carboxymethyl (KW, X@N-term)
				N.PGLLKYPVKPSE(+57.02)EGK.T	N	24	1697.94	15	3.7	425.493	4	10.78	3472	1	155	169	Carbamidomethylation (DHKE, X@N-term)
				K.VVEELKR.T	N	23.18	871.513	7	-2.7	436.762	2	6.33	2399	1	182	188
				K.STTD(-18.01)LPSR.F	N	21.81	857.424	8	2.7	429.721	2	7.26	2622	1	364	371	Dehydration
				K.KN(+.98)PGLLK(+57.02)YPVKPSEEGK.T	Y	21.61	1941.06	17	4.3	648.029	3	10.05	3301	1	153	169	Deamidation (NQ); Carbamidomethylation (DHKE, X@N-term)
21		Amine oxidase	Pantherophis guttatus	K.YDTYSTKEYLIK.E	N	58.59	1522.76	12	2.8	508.594	3	11.89	3744	2	198	209
				K.YPVKPSEEGK.S	N	52.08	1132.58	10	5.2	567.298	2	6.14	2356	4	160	169
				K.Y(+57.02)PVKPSEEGK.S	N	40.31	1189.6	10	-1.6	595.805	2	6.17	2363	4	160	169	Carbamidomethylation (DHKE, X@N-term)
				K.YDTYSTK.E	N	39.55	876.386	7	10.5	439.205	2	5.94	2307	1	198	204
				K.STTDLPSR.F	N	38.49	875.435	8	2.7	438.726	2	6.49	2440	2	364	371
				K.Y(+27.99)PVKPSEEGK.S	N	37.95	1160.57	10	-0.8	581.293	2	8.32	2879	2	160	169	Formylation
				A.DGIHGGKSTTDLPSR.F	N	33.75	1539.76	15	2.3	514.263	3	7.21	2610	3	357	371
				K.S(+27.99)TTDLPSR.F	N	32.04	903.43	8	7.8	452.726	2	8.34	2885	2	364	371	Formylation
				D.GIHGGKSTTDLPSR.F	N	31.97	1424.74	14	5	475.922	3	6.7	2490	2	358	371
				D.YEEFLEIAR.N	N	30.5	1168.58	9	2.4	585.297	2	15.32	4631	2	34	42
				K.Y(+57.02)PVKPSEEGK(+57.02).S	N	28.93	1246.62	10	-4	416.545	3	6.32	2398	2	160	169	Carbamidomethylation (DHKE, X@N-term)
				K.STT(-18.01)DLPSR.F	N	27.38	857.424	8	-1.5	429.719	2	7.3	2634	1	364	371	Dehydration
				K.S(+57.02)TTDLPSR.F	N	26.54	932.456	8	-1.3	467.235	2	6.62	2472	1	364	371	Carbamidomethylation (DHKE, X@N-term)
				E.FLEIAR.N	N	25.89	747.428	6	4	374.723	2	11.95	3760	2	37	42
				K.S(+58.01)TTDLPSR.F	N	24.82	933.44	8	3.2	467.729	2	7.23	2615	1	364	371	Carboxymethyl (KW, X@N-term)
				K.K(+188.03)EIQALC(+57.02)YPSVIKK.W	Y	24.1	1863.97	14	-53	622.296	3	13.69	4206	1	424	437	Lipoyl; Carbamidomethylation
				K.YPVKPSEEGKSA.S	N	23.62	1290.65	12	0.5	431.223	3	6.59	2464	2	160	171
				R.FDEIIGGFDQLPIS(+79.97)M(+15.99)YK.A	Y	22.03	2067.93	17	8	690.322	3	14.31	4367	1	251	267	Phosphorylation (STY); Oxidation (M)
				K.STTD(-18.01)LPSR.F	N	21.81	857.424	8	2.7	429.721	2	7.26	2622	1	364	371	Dehydration
22		L-amino-acid oxidase	Calloselasma rhodostoma	K.HVVIVGAGMAGLSAAYVLAGAGHQVTVLEASERPGGR.V	Y	97.59	3599.9	37	2.8	900.985	4	19.92	5831	3	53	89
				R.DIQDKVHFNAQVIKIQQNDQK.V	Y	91.76	2508.31	21	-0.3	837.11	3	13.13	4067	7	268	288
				C.ADDRNPLAEC(+57.02)FQENDYEEFLEIAR.N	Y	83.52	2943.3	24	-6.1	982.101	3	19.76	5788	95	19	42	Carbamidomethylation
				K.SAGQLYEESLGKVVEELKR.T	N	82.84	2134.13	19	5.1	534.542	4	18.14	5362	13	170	188
				C.ADDRNPLAEC(+57.02)FQENDYEEFLEIARNGLK.A	Y	82.37	3355.54	28	0.9	839.893	4	20.57	5989	4	19	46	Carbamidomethylation
				K.IQQNDQKVTVVYETLSK.E	Y	81.41	1992.05	17	-1.3	997.032	2	13.07	4051	4	282	298
				R.LNEFSQENDNAWYFIKNIR.K	N	80.24	2400.15	19	-2.4	801.055	3	18.72	5513	2	127	145
				K.VTVVYETLSKETPSVTADYVIVC(+57.02)TTSR.A	Y	79.23	3017.53	27	3.4	1006.85	3	17.84	5285	8	289	315	Carbamidomethylation
				K.IQQNDQKVTVVYETLSKETPSVTADYVIVC(+57.02)TTSR.A	Y	78.59	3871.95	34	1.5	968.997	4	18.22	5383	5	282	315	Carbamidomethylation
				D.RNPLAEC(+57.02)FQENDYEEFLEIAR.N	Y	78.5	2642.21	21	-4	881.739	3	19.15	5622	2	22	42	Carbamidomethylation
				R.SGTKIFLTC(+57.02)TTKFWEDDGIHGGK.S	Y	78.26	2597.26	23	-1.3	650.321	4	15.56	4691	9	341	363	Carbamidomethylation
				R.IYFAGEYTAQAHGWIDSTIKSGLR.A	N	77.23	2683.34	24	4.1	671.845	4	18.14	5364	4	470	493
				K.SAGQLYEESLGKVVEELK.R	N	76.78	1978.03	18	2	990.022	2	18.76	5523	8	170	187
				D.DRNPLAEC(+57.02)FQENDYEEFLEIAR.N	Y	76.11	2757.23	22	4.9	920.09	3	19.6	5742	4	21	42	Carbamidomethylation
				R.LNEFSQENDNAWYFIK.N	N	75.49	2016.92	16	3.7	1009.47	2	17.57	5215	41	127	142
				K.DC(+57.02)ADIVFNDLSLIHQLPK.K	N	75.29	2097.06	18	-3.2	1049.53	2	20.19	5898	4	406	423	Carbamidomethylation
				A.DDRNPLAEC(+57.02)FQENDYEEFLEIAR.N	Y	75.27	2872.26	23	-5.4	958.422	3	20.17	5893	3	20	42	Carbamidomethylation
				K.IFLTC(+57.02)TTKFWEDDGIHGGKSTTDLPSR.F	Y	73.57	3081.49	27	0.3	617.305	5	15.74	4736	4	345	371	Carbamidomethylation
				M.AGLSAAYVLAGAGHQVTVLEASERPGGR.V	Y	72.02	2736.43	28	8.5	685.121	4	17.44	5176	3	62	89
				R.IYFAGEYTAQAHGWIDSTIK.S	N	70.26	2270.1	20	3	757.71	3	17.14	5092	18	470	489
				R.DIQDKVHFNAQVIKIQQNDQKVTVVYETLSK.E	Y	70.18	3627.93	31	-1.8	907.987	4	16.38	4896	4	268	298
				R.TYRNEEAGWYANLGPMRLPEK.H	Y	69.9	2494.21	21	-1.1	624.558	4	15.78	4746	3	92	112
				K.KDIQSFC(+57.02)YPSVIQK.W	Y	69.64	1711.86	14	0.4	856.938	2	13.19	4085	5	424	437	Carbamidomethylation
				R.KFDLRLNEFSQENDNAWYFIK.N	Y	69.38	2676.3	21	0.3	670.082	4	19.05	5598	4	122	142
				K.ETPSVTADYVIVC(+57.02)TTSR.A	Y	68.26	1897.91	17	2.5	949.964	2	14.89	4516	24	299	315	Carbamidomethylation
				R.FDEIVDGMDKLPTAMYR.D	Y	66.89	1999.94	17	2.7	667.655	3	17.05	5068	2	251	267
				R.NEEAGWYANLGPMRLPEKHR.I	Y	66.41	2367.15	20	5.9	592.799	4	14.6	4441	2	95	114
				A.DDRNPLAEC(+57.02)FQENDYEEFLEIARNGLK.A	Y	66.12	3284.5	27	0.4	822.134	4	21	6091	2	20	46	Carbamidomethylation
				K.KDIQSFC(+57.02)YPSVIQKWSLDK.Y	Y	65.72	2341.18	19	-0.9	781.399	3	16.91	5030	3	424	442	Carbamidomethylation
				R.DIQDKVHFNAQVIK.I	Y	65.06	1653.88	14	-3.3	827.946	2	12.54	3916	12	268	281
				K.Y(+43.01)AMGGITTFTPYQFQHFSDPLTASQGR.I	Y	64.68	3063.42	27	-1.6	1022.15	3	18.86	5549	2	443	469	Carbamylation
				R.VRTYRNEEAGWYANLGPMRLPEK.H	Y	63.9	2749.38	23	-7.2	550.879	5	15.08	4566	2	90	112
				R.SGTKIFLTC(+57.02)TTKFWEDDGIHGGKSTTDLPSR.F	Y	63.77	3454.68	31	-0.2	691.944	5	15.42	4656	2	341	371	Carbamidomethylation
				K.WSLDKYAMGGITTFTPYQFQHFSDPLTASQGR.I	Y	63.42	3649.73	32	-1.2	913.439	4	20.67	6013	2	438	469
				K.VHFNAQVIKIQQNDQK.V	Y	63.36	1909.02	16	6.7	478.265	4	11.71	3700	4	273	288
				K.HVVIVGAGMAGR(sub L)SAAYVLAGAGHQVTVLEASERPGGR.V	Y	62.89	3642.92	37	-4.6	911.732	4	19.16	5625	3	53	89	Mutation
				K.DC(+57.02)ADIVFNDLSLIHQLPKK.D	Y	61.48	2225.15	19	6.4	742.729	3	18.76	5525	4	406	424	Carbamidomethylation
				D.DRNPLAEC(+57.02)FQENDYEEFLEIARNGLK.A	Y	61.07	3169.48	26	-0.7	793.376	4	20.65	6008	1	21	46	Carbamidomethylation
				K.H(+57.02)VVIVGAGMAGLSAAYVLAGAGHQVTVLEASERPGGR.V	Y	60.98	3656.92	37	-5.6	915.232	4	21.37	6181	1	53	89	Carbamidomethylation (DHKE, X@N-term)
				K.DIQSFC(+57.02)YPSVIQK.W	Y	60.71	1583.77	13	-0.9	528.929	3	15.11	4572	5	425	437	Carbamidomethylation
				R.TYRNEEAGWYANLGPMRLPEKHR.I	Y	60.22	2787.37	23	1.9	558.482	5	13.85	4247	1	92	114
				M.GGITTFTPYQFQHFSDPLTASQGR.I	Y	60.12	2655.27	24	0.1	886.098	3	18.5	5456	8	446	469
				K.VTVVYETLSKETPSVTAD.Y	Y	59.5	1937.98	18	-5.3	969.994	2	14.99	4542	2	289	306
				C.ADDRNPLAEC(+57.02)FQENDYEEFLEIARN(-17.03)GLK.A	Y	58.8	3338.51	28	1.4	835.637	4	20.89	6065	7	19	46	Carbamidomethylation; Ammonia-loss (N)
				K.YDTYSTKEYLIK.E	N	58.59	1522.76	12	2.8	508.594	3	11.89	3744	2	198	209
				K.SAGQLYEESLGK.V	N	58.33	1280.62	12	-0.1	641.32	2	11.23	3581	2	170	181
				M.IGDLLNEDSGYYVSFIESLKHDDIFAYEKR.F	N	58.13	3535.71	30	-4.9	708.147	5	21.7	6258	2	221	250
				K.IFLTC(+57.02)TTKFWEDDGIHGGK.S	Y	57.51	2224.06	19	-0.9	557.022	4	16.21	4855	9	345	363	Carbamidomethylation
				K.K(+27.99)DIQSFC(+57.02)YPSVIQK.W	Y	57.17	1739.86	14	0.8	870.936	2	14.9	4518	3	424	437	Formylation; Carbamidomethylation
				K.WSLDK(+43.01)YAMGGITTFTPYQFQHFSDPLTASQGR.I	Y	55.85	3692.74	32	-8.9	924.183	4	19.76	5790	3	438	469	Carbamylation
				R.LIKFNPPLLPK.K	Y	55.51	1278.81	11	4.5	427.278	3	15.81	4754	16	319	329
				C.AD(-18.01)DRNPLAEC(+57.02)FQENDYEEFLEIAR.N	Y	55.4	2925.29	24	-0.2	976.103	3	19.48	5708	3	19	42	Dehydration; Carbamidomethylation
				K.HDDIFAYEKR.F	N	55.29	1292.61	10	-2.5	431.878	3	9.41	3144	2	241	250
				K.S(+27.99)AGQLYEESLGKVVEELKR.T	N	55.14	2162.12	19	4	721.717	3	20.07	5867	6	170	188	Formylation
				C.ADDRNPLAEC(+57.02)FQENDYEEFLEIARN(+.98)GLK.A	Y	55.04	3356.53	28	2.5	840.141	4	19.55	5727	5	19	46	Carbamidomethylation; Deamidation (NQ)
				R.LIKFNPPLLPK(+57.02).K	Y	54.88	1335.83	11	-0.5	668.921	2	15.97	4795	4	319	329	Carbamidomethylation (DHKE, X@N-term)
				R.L(+27.99)NEFSQENDNAWYFIK.N	N	54.01	2044.92	16	-1.8	1023.46	2	20.73	6029	2	127	142	Formylation
				K.H(+43.01)(+57.02)VVIVGAGMAGLSAAYVLAGAGHQVTVLEASERPGGR.V	Y	53.99	3699.93	37	-3.4	925.986	4	20	5849	4	53	89	Carbamylation; Carbamidomethylation (DHKE, X@N-term)
				K.FNPPLLPKKAHALR.S	Y	52.95	1600.96	14	4	401.248	4	11.47	3641	3	322	335
				R.SGTKIFLTC(+57.02)TTKFWEDD(+57.02)GIHGGK.S	Y	52.95	2654.28	23	0.6	664.578	4	15.51	4679	1	341	363	Carbamidomethylation; Carbamidomethylation (DHKE, X@N-term)
				K.DIQSFC(+57.02)YPSVIQKWSLDK.Y	Y	52.92	2213.08	18	-7.3	738.696	3	18.53	5463	2	425	442	Carbamidomethylation
				C.ADDRNPLAEC(+57.02)FQEND(-18.01)YEEFLEIAR.N	Y	52.86	2925.29	24	-3.9	976.099	3	20.61	6000	3	19	42	Carbamidomethylation; Dehydration
				K.KDPGLLKYPVKPSEAGK.S	N	52.85	1826.03	17	7.1	457.518	4	10.03	3295	2	153	169
				K.SAGQLYE(+57.02)ESLGKVVEELKR.T	N	52.62	2191.15	19	5.5	548.797	4	17.45	5177	4	170	188	Carbamidomethylation (DHKE, X@N-term)
				K.KD(+57.02)IQSFC(+57.02)YPSVIQK.W	Y	52.51	1768.88	14	-2	885.446	2	13.15	4073	2	424	437	Carbamidomethylation (DHKE, X@N-term); Carbamidomethylation
				K.DIQSFC(+57.02)YPSVIQK(+57.02).W	Y	52.41	1640.79	13	-1.5	821.399	2	15.15	4586	2	425	437	Carbamidomethylation; Carbamidomethylation (DHKE, X@N-term)
				Y.Q(-17.03)FQHFSDPLTASQGR.I	Y	51.46	1700.79	15	1.5	851.404	2	15.96	4794	2	455	469	Pyro-glu from Q
				K.H(+71.04)VVIVGAGMAGLSAAYVLAGAGHQVTVLEASERPGGR.V	Y	51.39	3670.94	37	-8.4	918.734	4	21.04	6101	2	53	89	Propionamide (K, X@N-term)
				R.LNEFSQE(+57.02)NDNAWYFIK.N	N	51.36	2073.94	16	-3.7	1037.97	2	17.5	5195	6	127	142	Carbamidomethylation (DHKE, X@N-term)
				K.HDDIFAYEK.R	N	51.21	1136.51	9	2	569.265	2	11.13	3556	2	241	249
				R.AVRLIKFNPPLLPK.K	Y	50.76	1605.01	14	2.3	536.013	3	15.95	4790	4	316	329
				K.S(+27.99)AGQLYEESLGKVVEELK.R	N	50.7	2006.02	18	2.2	1004.02	2	21.17	6132	4	170	187	Formylation
				C.AD(+57.02)DRNPLAEC(+57.02)FQENDYEEFLEIAR.N	Y	50.41	3000.32	24	-3.5	1001.11	3	19.45	5698	2	19	42	Carbamidomethylation (DHKE, X@N-term); Carbamidomethylation
				K.VTVVYETLSK.E	Y	49.97	1137.63	10	0.7	569.822	2	12.08	3796	2	289	298
				K.V(+57.02)TVVYETLSK.E	Y	49.54	1194.65	10	1.8	598.333	2	12.59	3928	2	289	298	Carbamidomethylation (DHKE, X@N-term)
				R.D(+27.99)IQDKVHFNAQVIKIQQNDQK.V	Y	49.47	2536.3	21	6.5	635.087	4	14.45	4402	1	268	288	Formylation
				K.IFLTC(+57.02)TTKFWEDD(-18.01)GIHGGK.S	Y	49.47	2206.05	19	0.6	552.521	4	16.77	4993	5	345	363	Carbamidomethylation; Dehydration
				R.SGTKIFLTC(+57.02)TTK.F	Y	48.93	1355.71	12	-4	678.861	2	10.43	3390	3	341	352	Carbamidomethylation
				R.TYRNEEAGWYANLGPMRLPEK(+43.01)HR.I	Y	48.65	2830.37	23	2.9	567.083	5	12.32	3856	4	92	114	Carbamylation
				C.ADDRNPLAEC(+57.02)FQE(+57.02)NDYEEFLEIAR.N	Y	48.61	3000.32	24	8.9	1001.12	3	19.62	5746	2	19	42	Carbamidomethylation; Carbamidomethylation (DHKE, X@N-term)
				R.S(+27.99)GTKIFLTC(+57.02)TTKFWEDDGIHGGK.S	Y	48.28	2625.25	23	2.4	657.322	4	17.49	5191	2	341	363	Formylation; Carbamidomethylation
				K.I(+27.99)FLTC(+57.02)TTKFWEDDGIHGGK.S	Y	48.16	2252.06	19	-1.9	751.692	3	19.88	5819	3	345	363	Formylation; Carbamidomethylation
				R.DIQD(-18.01)KVHFNAQVIKIQQNDQK.V	Y	48.09	2490.3	21	1.4	623.583	4	13.03	4038	2	268	288	Dehydration
				K.FWEDDGIHGGKSTTDLPSR.F	N	47.68	2116.98	19	3.2	530.254	4	11.67	3691	2	353	371
				K.D(+27.99)C(+57.02)ADIVFNDLSLIHQLPK.K	N	47.47	2125.05	18	-1	1063.53	2	21.7	6259	1	406	423	Formylation; Carbamidomethylation
				R.NEEAGWYANLGPMRLPEK.H	Y	47.4	2073.99	18	-5.3	692.335	3	16.71	4978	1	95	112
				R.LNEFSQEND(-18.01)NAWYFIK.N	N	47.31	1998.91	16	-3.4	1000.46	2	17.52	5201	2	127	142	Dehydration
				R.SGTKIFLTC(+57.02)TTKFWED(+57.02)DGIHGGK.S	Y	46.94	2654.28	23	-3.4	664.575	4	15.49	4673	1	341	363	Carbamidomethylation; Carbamidomethylation (DHKE, X@N-term)
				K.H(+43.01)VVIVGAGMAGLSAAYVLAGAGHQVTVLE(+57.02)ASERPGGR.V	Y	46.78	3699.93	37	-3.8	925.985	4	19.08	5604	1	53	89	Carbamylation; Carbamidomethylation (DHKE, X@N-term)
				R.LNEFSQEN(+.98)DNAWYFIK.N	N	46.72	2017.91	16	10.6	1009.97	2	18.21	5382	2	127	142	Deamidation (NQ)
				K.K(+57.02)DIQSFC(+57.02)YPSVIQK.W	Y	46.52	1768.88	14	2.6	590.636	3	13.09	4056	3	424	437	Carbamidomethylation (DHKE, X@N-term); Carbamidomethylation
				R.LNEFSQENDN(+.98)AWYFIK.N	N	46.49	2017.91	16	3.2	1009.96	2	18.28	5400	2	127	142	Deamidation (NQ)
				C.AD(-18.01)DRNPLAEC(+57.02)FQENDYEEFLEIARNGLK.A	Y	46.13	3337.53	28	3.6	835.393	4	20.39	5945	1	19	46	Dehydration; Carbamidomethylation
				K.VTVVYE(+57.02)TLSK.E	Y	45.82	1194.65	10	-2.7	598.33	2	12.04	3784	2	289	298	Carbamidomethylation (DHKE, X@N-term)
				R.LIKFNPPLLPKK.A	Y	45.17	1406.9	12	-3.6	469.973	3	14.32	4369	2	319	330
				K.RFDEIVDGMDKLPTAMYR.D	Y	44.96	2156.04	18	0.5	719.687	3	17.11	5082	1	250	267
				R.L(+57.02)IKFNPPLLPK.K	Y	44.95	1335.83	11	2.3	668.923	2	16.65	4964	4	319	329	Carbamidomethylation (DHKE, X@N-term)
				K.FWEDDGIHGGK.S	N	44.94	1259.56	11	4.7	420.862	3	12.96	4019	8	353	363
				K.VGEVKKDPGLLK.Y	N	44.91	1281.77	12	2.9	428.264	3	7.97	2795	4	148	159
				A.D(+42.01)(+57.02)DRNPLAEC(+57.02)FQENDYEEFLEIAR.N	Y	44.78	2971.29	23	3.7	991.442	3	20.92	6073	2	20	42	Acetylation (Protein N-term); Carbamidomethylation (DHKE, X@N-term); Carbamidomethylation
				K.V(+27.99)TVVYETLSK.E	Y	44.43	1165.62	10	10.5	583.825	2	18.81	5536	2	289	298	Formylation
				K.W(+42.01)SLD(+14.02)K(+42.01)YAMGGITTFTPYQFQHFSDPLTASQGR.I	Y	44.27	3747.77	32	-2.9	937.946	4	20.87	6061	2	438	469	Acetylation (N-term); Methyl ester; Acetylation (K)
				R.SGTK(+27.99)IFLTC(+57.02)TTKFWEDD(+57.02)GIHGGK.S	Y	44.12	2682.27	23	1.4	671.577	4	17.47	5185	1	341	363	Formylation; Carbamidomethylation; Carbamidomethylation (DHKE, X@N-term)
				K.SAGQLYE(+57.02)ESLGKVVE(+57.02)ELKR.T	N	43.92	2248.17	19	9.8	563.055	4	17.42	5171	1	170	188	Carbamidomethylation (DHKE, X@N-term)
				C.ADDRNPLAEC(+57.02)FQEN(+.98)DYEEFLEIAR.N	Y	43.88	2944.28	24	-0.3	982.434	3	19.49	5710	2	19	42	Carbamidomethylation; Deamidation (NQ)
				R.NEEAGWYANLGPMRLPEK(+43.01).H	Y	43.81	2117	18	2.7	706.676	3	14.75	4481	3	95	112	Carbamylation
				R.TYRNEEAGWYANLGPMRLPEK(+43.01).H	Y	43.72	2537.21	21	5.8	635.314	4	13.98	4284	4	92	112	Carbamylation
				Y.VLAGAGHQVTVLEASERPGGR.V	Y	43.6	2103.12	21	-2.3	526.786	4	11.57	3665	2	69	89
				K.H(+43.01)VVIVGAGMAGLSAAYVLAGAGH(+57.02)QVTVLEASERPGGR.V	Y	43.09	3699.93	37	0.9	925.99	4	19.01	5587	1	53	89	Carbamylation; Carbamidomethylation (DHKE, X@N-term)
				K.SAGQLYEESLGKVVEE(+57.02)LKR.T	N	42.96	2191.15	19	3.5	548.796	4	18.01	5326	4	170	188	Carbamidomethylation (DHKE, X@N-term)
				K.WSLDK(+31.99)Y(+79.97)AMGGITTFTPYQFQHFSDPLTASQGR.I	Y	42.65	3761.69	32	21.4	941.449	4	21.62	6239	1	438	469	Dihydroxy; Phosphorylation (STY)
				R.L(+27.99)IKFNPPLLPK.K	Y	42.46	1306.8	11	-2.1	654.407	2	19.45	5697	2	319	329	Formylation
				R.DIQDKVHFNAQVIKIQ(+.98)QNDQK.V	Y	42.32	2509.29	21	5.2	628.334	4	13.44	4144	1	268	288	Deamidation (NQ)
				R.L(+57.02)NEFSQENDNAWYFIK.N	N	42.32	2073.94	16	2.3	1037.98	2	18.08	5344	2	127	142	Carbamidomethylation (DHKE, X@N-term)
				D.IVFNDLSLIHQLPK.K	N	42.25	1635.93	14	-1.6	546.318	3	17.62	5231	2	410	423
				C.A(+57.02)DDRNPLAEC(+57.02)FQENDYE(+57.02)EFLEIAR.N	Y	42.22	3057.34	24	-6.1	1020.11	3	19.42	5691	2	19	42	Carbamidomethylation (DHKE, X@N-term); Carbamidomethylation
				K.DIQ(+.98)SFC(+57.02)YPSVIQK.W	Y	41.8	1584.75	13	0.8	793.383	2	15.59	4699	1	425	437	Deamidation (NQ); Carbamidomethylation
				R.NEEAGWYANLGPMR(+43.04).L	Y	41.64	1649.76	14	-21.3	825.871	2	13.96	4278	2	95	108	Carboxyl modification with ethanolamine
				R.LNE(+57.02)FSQENDNAWYFIK(+57.02).N	N	41.52	2130.96	16	-0.8	1066.49	2	17.61	5227	1	127	142	Carbamidomethylation (DHKE, X@N-term)
				K.Y(+43.01)AMGGITTFTPYQFQHFSD.P	Y	41.5	2252.98	19	-0.3	1127.5	2	18.09	5347	2	443	461	Carbamylation
				K.ET(-18.01)PSVTADYVIVC(+57.02)TTSR.A	Y	41.42	1879.9	17	-6.8	940.95	2	16.7	4976	2	299	315	Dehydration; Carbamidomethylation
				R.LNEFSQEN(-17.03)DNAWYFIK.N	N	41.4	1999.9	16	-3.3	1000.95	2	18.38	5426	2	127	142	Ammonia-loss (N)
				K.SAGQLYE(+57.02)ESLGKVVEELK.R	N	41.36	2035.05	18	-8.7	679.351	3	18.41	5433	2	170	187	Carbamidomethylation (DHKE, X@N-term)
				K.D(+57.02)C(+57.02)ADIVFNDLSLIHQLPK.K	N	41.27	2154.08	18	-1.6	719.032	3	20.7	6020	1	406	423	Carbamidomethylation (DHKE, X@N-term); Carbamidomethylation
				K.IFLTC(+57.02)TTKFWEDDGIH(+57.02)GGK.S	Y	40.99	2281.08	19	-4.5	761.365	3	16.14	4838	2	345	363	Carbamidomethylation; Carbamidomethylation (DHKE, X@N-term)
				K.DC(+57.02)ADIVFNDLSLIHQLPK(+57.02).K	N	40.9	2154.08	18	0.3	719.033	3	20.06	5864	1	406	423	Carbamidomethylation; Carbamidomethylation (DHKE, X@N-term)
				K.WSLDKYN(sub A)MGGITTFTPYQFQHFSDPLTASQGR.I	Y	40.77	3692.74	32	0.6	924.192	4	19.68	5767	1	438	469	Mutation
				R.SGTKIFLTC(+57.02)TTKFWEDD(-18.01)GIHGGK.S	Y	40.7	2579.25	23	-1	645.819	4	15.71	4728	6	341	363	Carbamidomethylation; Dehydration
				K.D(+27.99)IQSFC(+57.02)YPSVIQK.W	Y	40.65	1611.76	13	1.3	806.889	2	16.92	5031	1	425	437	Formylation; Carbamidomethylation
				R.TYRNEEAGWYANLGPMRLPEK(+43.01)H(+57.02)R.I	Y	40.61	2887.39	23	5.6	578.489	5	12.35	3865	1	92	114	Carbamylation; Carbamidomethylation (DHKE, X@N-term)
				C.ADDRNPLAEC(+57.02)FQEN(-17.03)DYEEFLEIAR.N	Y	40.59	2926.27	24	0.3	976.431	3	20.36	5939	3	19	42	Carbamidomethylation; Ammonia-loss (N)
				N.E(+226.08)FSQENDNAWYFIK.N	N	40.51	2015.87	14	11.4	1008.95	2	21.77	6275	2	129	142	Biotinylation
				K.S(+27.99)AGQLYEESLGK.V	N	40.42	1308.62	12	5.2	655.321	2	13.97	4283	2	170	181	Formylation
				C.ADDRNPLAEC(+57.02)FQEND(+57.02)YEEFLEIAR.N	Y	40.32	3000.32	24	-1.4	1001.11	3	19.9	5825	2	19	42	Carbamidomethylation; Carbamidomethylation (DHKE, X@N-term)
				K.S(+57.02)AGQLYEESLGKVVEELK.R	N	40.27	2035.05	18	1.8	679.358	3	19.05	5597	3	170	187	Carbamidomethylation (DHKE, X@N-term)
				C.ADDRNPLAE(+57.02)C(+57.02)FQENDYEEFLEIAR.N	Y	40	3000.32	24	0	1001.11	3	19.57	5734	1	19	42	Carbamidomethylation (DHKE, X@N-term); Carbamidomethylation
				R.NEEAGWYANLGPMRR(sub L)PEKHR.I	Y	39.85	2410.17	20	-6.4	804.393	3	12.83	3988	2	95	114	Mutation
				K.SAGQLYE(+6.01)ESLGKVVEELKR.T	N	39.81	2140.14	19	-17.1	714.373	3	17.99	5322	1	170	188	Replacement of proton by lithium
				K.S(+57.02)AGQLYEESLGKVVEELKR.T	N	39.69	2191.15	19	1.9	731.391	3	18.55	5468	2	170	188	Carbamidomethylation (DHKE, X@N-term)
				C.ADDRNPLAEC(+57.02)FQENDYEEF.L	Y	39.64	2360.95	19	-6.1	1181.47	2	17.19	5106	2	19	37	Carbamidomethylation
				D.P(+27.99)LTASQGR.I	Y	39.59	856.44	8	-3.9	429.226	2	8.41	2903	2	462	469	Formylation
				R.L(+27.99)NEFSQENDNAWYFIK(+57.02).N	N	39.56	2101.94	16	-26.6	1051.95	2	20.84	6054	1	127	142	Formylation; Carbamidomethylation (DHKE, X@N-term)
				K.YDTYSTK.E	N	39.55	876.386	7	10.5	439.205	2	5.94	2307	1	198	204
				K.I(+57.02)FLTC(+57.02)TTKFWEDDGIHGGK.S	Y	39.44	2281.08	19	-5.2	761.365	3	16.8	5001	2	345	363	Carbamidomethylation (DHKE, X@N-term); Carbamidomethylation
				K.SAGQLYE(+57.02)ESLGK.V	N	39.16	1337.65	12	4.1	669.833	2	11.23	3580	2	170	181	Carbamidomethylation (DHKE, X@N-term)
				K.IFLTC(+57.02)TTKFWEDDGIHGGK(+57.02).S	Y	39.16	2281.08	19	4.3	571.281	4	15.85	4764	2	345	363	Carbamidomethylation; Carbamidomethylation (DHKE, X@N-term)
				R.S(+27.99)GTKIFLTC(+57.02)TTK.F	Y	38.98	1383.71	12	-1	692.86	2	12.77	3973	3	341	352	Formylation; Carbamidomethylation
				K.S(+27.99)AGQLYEE(+57.02)SLGKVVEELKR.T	N	38.56	2219.14	19	-3	740.72	3	19.75	5785	1	170	188	Formylation; Carbamidomethylation (DHKE, X@N-term)
				K.STTDLPSR.F	N	38.49	875.435	8	2.7	438.726	2	6.49	2440	2	364	371
				F.IESLKHDDIFAYEKR.F	N	38.49	1862.95	15	2.9	466.747	4	11.85	3733	2	236	250
				K.S(+27.99)AGQLYEESLGKVVEE(+57.02)LK.R	N	38.36	2063.04	18	-5.2	1032.52	2	21.19	6138	1	170	187	Formylation; Carbamidomethylation (DHKE, X@N-term)
				K.YPVKPSEAGK.S	N	38.36	1074.57	10	-0.5	359.197	3	6.27	2387	4	160	169
				R.IYFAGEYTAQAHGWID(+57.02)STIKSGLR.A	N	38.32	2740.36	24	2.2	686.099	4	18.09	5346	2	470	493	Carbamidomethylation (DHKE, X@N-term)
				K.S(+57.02)AGQLYEE(+57.02)SLGKVVEELKR.T	N	38.3	2248.17	19	7.9	750.403	3	18.22	5384	2	170	188	Carbamidomethylation (DHKE, X@N-term)
				K.VHFNAQVIK.I	N	38.25	1054.59	9	2.1	528.304	2	10.22	3341	1	273	281
				R.SGTKIFLTC(+57.02)TTKFWE(+57.02)DDGIHGGK.S	Y	38.15	2654.28	23	1.5	664.578	4	15.46	4667	1	341	363	Carbamidomethylation; Carbamidomethylation (DHKE, X@N-term)
				C.ADD(-18.01)RNPLAEC(+57.02)FQENDYEEFLEIARNGLK.A	Y	37.96	3337.53	28	4.2	835.394	4	20.37	5940	1	19	46	Dehydration; Carbamidomethylation
				A.G(+163.05)QLYEESLGKVVEELKR.T	N	37.63	2139.1	17	14	535.791	4	17.77	5269	1	172	188	Phenethyl isothiocyanate
				R.VRTYRNEEAGWYANLGPMRLPEK(+43.01).H	Y	37.56	2792.38	23	1.4	559.484	5	13.51	4162	1	90	112	Carbamylation
				K.WSLDK(+43.01)YAMGGITTFTPYQFQHFSD.P	Y	37.48	2882.3	24	-5.3	961.769	3	19.42	5689	1	438	461	Carbamylation
				R.DIQDKVHFNAQVIN(sub K)IQQNDQK.V	Y	37.45	2494.26	21	1.4	624.572	4	14.03	4296	3	268	288	Mutation
				M.GGITTFTPYQFQHFSD.P	Y	37.09	1844.84	16	3	923.428	2	17.39	5163	2	446	461
				K.ETPSVTAD(+57.02)YVIVC(+57.02)TTSR.A	Y	37.08	1954.93	17	-3	978.47	2	14.85	4505	3	299	315	Carbamidomethylation (DHKE, X@N-term); Carbamidomethylation
				K.S(+27.05)AGQLYEESLGKVVEELKR.T	N	36.9	2161.17	19	-16.1	721.387	3	20.02	5855	2	170	188	Ethyl amino
				R.NEEAGWYANLGPMRLPEK(+43.01)HR.I	Y	36.89	2410.16	20	-2.3	804.392	3	12.81	3984	5	95	114	Carbamylation
				K.ATSNPKHVVR(sub I)VGAGMAGLSAAYVLAGAGHQVTVLEASERPGGR.V	Y	36.8	4241.22	43	-6.4	849.247	5	18.75	5520	1	47	89	Mutation
				R.IYFAGEYTAQAH(+57.02)GWIDSTIK.S	N	36.77	2327.12	20	-1.5	776.714	3	17.03	5062	2	470	489	Carbamidomethylation (DHKE, X@N-term)
				K.S(+27.99)AGQLYE(+57.02)ESLGKVVEELKR.T	N	36.74	2219.14	19	0.5	740.722	3	19.72	5778	1	170	188	Formylation; Carbamidomethylation (DHKE, X@N-term)
				K.IFLTC(+57.02)TTKFWED(-18.01)DGIHGGKSTTDLPSR.F	Y	36.7	3063.48	27	5.8	613.706	5	16.3	4877	1	345	371	Carbamidomethylation; Dehydration
				R.LNEFSQEN(+.98)D(-18.01)NAWYFIK.N	N	36.33	1999.9	16	-8	1000.95	2	18.32	5410	1	127	142	Deamidation (NQ); Dehydration
				K.FNPPLLPKK.A	Y	36.27	1052.64	9	1.7	351.887	3	12.02	3779	1	322	330
				K.E(+57.02)T(-18.01)PSVTADYVIVC(+57.02)TTSR.A	Y	36.25	1936.92	17	-7.2	969.46	2	16.6	4952	1	299	315	Carbamidomethylation (DHKE, X@N-term); Dehydration; Carbamidomethylation
				A.LDFKDC(+57.02)ADIVFNDLSLIHQLPK.K	Y	36.04	2600.33	22	-0.8	651.09	4	21.82	6287	1	402	423	Carbamidomethylation
				R.LNEFSQENDNAWYFIK(+57.02).N	N	36.03	2073.94	16	-4.2	1037.97	2	17.76	5267	1	127	142	Carbamidomethylation (DHKE, X@N-term)
				R.FDEIVDGMDK(+43.01)LPTAMYR.D	Y	35.6	2042.94	17	-15	681.978	3	15.25	4613	3	251	267	Carbamylation
				K.F(+57.02)NPPLLPK.K	Y	35.46	981.565	8	2.6	491.791	2	14.57	4433	2	322	329	Carbamidomethylation (DHKE, X@N-term)
				K.FNPPLLPK(+57.02).K	Y	35.41	981.565	8	-0.4	491.789	2	14	4289	2	322	329	Carbamidomethylation (DHKE, X@N-term)
				R.SGTKIFLTC(+57.02)TTKFWED(-18.01)DGIHGGK.S	Y	35.39	2579.25	23	3.9	516.859	5	15.71	4729	4	341	363	Carbamidomethylation; Dehydration
				C.ADDRNPLAEC(+57.02)FQEND.Y	Y	35.39	1792.73	15	3.5	897.376	2	13.46	4150	2	19	33	Carbamidomethylation
				N.DQKVTVVYETLSK.E	Y	35.06	1508.81	13	-2.8	755.409	2	12.88	4001	4	286	298
				K.F(+27.99)WEDDGIHGGK.S	N	35.02	1287.55	11	4.4	644.786	2	14.43	4396	2	353	363	Formylation
				R.LNEFSQEND(-18.01)N(+.98)AWYFIK.N	N	35.01	1999.9	16	-5.3	1000.95	2	18.34	5415	1	127	142	Dehydration; Deamidation (NQ)
				K.WS(+79.97)LDKY(+31.99)AMGGITTFTPYQFQHFSDPLTASQGR.I	Y	34.99	3761.69	32	18.9	941.447	4	21.6	6235	1	438	469	Phosphorylation (STY); Dihydroxy
				C.ADD(-18.01)RNPLAEC(+57.02)FQENDYEEFLEIAR.N	Y	34.91	2925.29	24	-0.8	976.102	3	19.83	5807	1	19	42	Dehydration; Carbamidomethylation
				K.H(+27.99)DDIFAYEKR.F	N	34.82	1320.61	10	5.8	441.213	3	11.79	3720	1	241	250	Formylation
				K.FNPPLLPK.K	Y	34.78	924.543	8	-4.5	463.277	2	13.83	4243	3	322	329
				L.DFKDC(+57.02)ADIVFNDLSLIHQLPK.K	Y	34.76	2487.25	21	-2.8	830.087	3	21.4	6188	3	403	423	Carbamidomethylation
				R.IYFAGEYTAQAHGWIDS(-18.01)TIK.S	N	34.74	2252.09	20	2	751.706	3	16.92	5032	1	470	489	Dehydration
				K.SAGQLYEE(+57.02)SLGKVVE(+57.02)ELKR.T	N	34.71	2248.17	19	5.6	563.053	4	17.4	5166	1	170	188	Carbamidomethylation (DHKE, X@N-term)
				H.GGH(sub K)STTDLPSR.F	N	34.48	1126.54	11	-63	564.24	2	9.16	3084	2	361	371	Mutation
				D.IQSFC(+57.02)YPSVIQK.W	Y	34.32	1468.74	12	-1.4	735.375	2	14.26	4354	2	426	437	Carbamidomethylation
				K.SAGQLYE(+14.02)E(+14.02)SLGKVVEELKR.T	N	34.29	2162.16	19	-14.1	541.539	4	18.7	5508	1	170	188	Methyl ester
				R.LIK(-1.03)FNPPLLPK.K	Y	33.93	1277.77	11	2.1	639.896	2	21.96	6324	4	319	329	Lysine oxidation to aminoadipic semialdehyde
				D.DGIHGGKSTTDLPSR.F	N	33.75	1539.76	15	2.3	514.263	3	7.21	2610	3	357	371
				K.KVGEVKKDPGLLK.Y	Y	33.6	1409.86	13	4.4	353.474	4	7.29	2633	2	147	159
				K.S(+27.99)AGQLYEESLGKVVEELK(+57.02)R.T	N	33.4	2219.14	19	2.1	740.723	3	20.5	5972	2	170	188	Formylation; Carbamidomethylation (DHKE, X@N-term)
				R.DIQDK(+57.02)VHFNAQVIK.I	Y	33.19	1710.91	14	0.8	428.734	4	12.09	3797	1	268	281	Carbamidomethylation (DHKE, X@N-term)
				A.DDRNPLAE(+57.02)C(+57.02)FQENDYEEFLEIAR.N	Y	33.18	2929.28	23	0.6	977.435	3	19.98	5844	2	20	42	Carbamidomethylation (DHKE, X@N-term); Carbamidomethylation
				K.SAGQLY(-18.01)EES(+79.97)LGKVVEELKR.T	N	32.95	2196.08	19	2.6	733.037	3	18.4	5432	1	170	188	Dehydration; Phosphorylation (STY)
				R.VRTYRNEEAGWYANLGPMR(-42.02).L	Y	32.89	2240.08	19	-18.3	561.017	4	13.57	4177	2	90	108	Ornithine from Arginine
				R.DIQD(-18.01)KVHFNAQVIK.I	Y	32.84	1635.87	14	-1.4	546.298	3	12.41	3881	3	268	281	Dehydration
				K.ETPSVTADYVIVC(+57.02)TTSRAVR.L	Y	32.75	2224.12	20	-5.9	742.375	3	15.64	4711	2	299	318	Carbamidomethylation
				R.LNEFSQEND(+57.02)NAWYFIK.N	N	32.71	2073.94	16	3.3	1037.98	2	35.9	9651	2	127	142	Carbamidomethylation (DHKE, X@N-term)
				Q.SFC(+57.02)YPSVIQK.W	Y	32.55	1227.6	10	-0.1	614.805	2	13.22	4092	1	428	437	Carbamidomethylation
				K.WSLDKYAMGGIR(sub T)TFTPYQFQHFSDPLTASQGR.I	Y	32.43	3704.78	32	-10.8	927.193	4	20.16	5891	1	438	469	Mutation
				R.VRTYRNEEAGWYANLGPMRR(sub L)PEK.H	Y	32.39	2792.39	23	-0.7	699.105	4	13.49	4157	1	90	112	Mutation
				R.AARDVNLASENPSG.I	Y	32.36	1399.67	14	0.8	700.842	2	8.29	2872	2	494	507
				C.ADDRNPLAEC(+57.02)FQENDYEEFLE(+57.02)IAR.N	Y	32.22	3000.32	24	-1.6	1001.11	3	20.37	5941	1	19	42	Carbamidomethylation; Carbamidomethylation (DHKE, X@N-term)
				R.D(+27.99)IQDKVHFNAQVIK.I	Y	32.18	1681.88	14	-20.5	561.622	3	14.19	4337	1	268	281	Formylation
				R.TYRNEEAGWYANLGPM(-48.00).R	Y	32.06	1822.83	16	3.3	912.424	2	15.15	4585	2	92	107	Homoserine lactone
				K.S(+27.99)TTDLPSR.F	N	32.04	903.43	8	7.8	452.726	2	8.34	2885	2	364	371	Formylation
				R.I(+42.01)VREYIR.K	N	32.02	989.566	7	18.1	330.868	3	7.75	2743	1	115	121	Acetylation (N-term)
				D.KVHFNAQVIK.I	N	32.01	1182.69	10	4	395.238	3	8.75	2987	2	272	281
				D.GIHGGKSTTDLPSR.F	N	31.97	1424.74	14	5	475.922	3	6.7	2490	2	358	371
				R.TYRNEEAGWYANLGPMR(+43.04).L	Y	31.93	2069.97	17	-16.4	690.987	3	13.26	4102	2	92	108	Carboxyl modification with ethanolamine
				R.DVNLASENPSG.I	Y	31.48	1101.49	11	2.5	551.756	2	9.65	3202	3	497	507
				K.F(+57.02)WEDDGIHGGK.S	N	31.43	1316.58	11	2.8	439.868	3	11.24	3583	1	353	363	Carbamidomethylation (DHKE, X@N-term)
				K.FWEDDGIHGN(sub G)K.S	N	31.26	1316.58	11	-5	659.293	2	9.7	3216	2	353	363	Mutation
				V.FNDLSLIH(+57.02)Q(+.98)LPKKDIQSFC(+57.02)YPSVIQK.W	Y	31.13	3175.64	26	-32.5	794.891	4	15.11	4573	1	412	437	Carbamidomethylation (DHKE, X@N-term); Deamidation (NQ); Carbamidomethylation
				R.LNEFSQ(+.98)ENDNAWYFIK.N	N	31.12	2017.91	16	-0.1	1009.96	2	38.1	10341	1	127	142	Deamidation (NQ)
				R.LNE(+57.02)FSQENDNAWYFIK.N	N	31.11	2073.94	16	4.4	1037.98	2	35.31	9513	1	127	142	Carbamidomethylation (DHKE, X@N-term)
				D.Q(-17.03)KVTVVYETLSK.E	Y	31.03	1376.76	12	-2.9	689.383	2	14.17	4332	2	287	298	Pyro-glu from Q
				R.LIK(+27.99)FNPPLLPK.K	Y	30.95	1306.8	11	-2.2	654.407	2	17.99	5323	2	319	329	Formylation
				A.YVLAGAGHQVTVLEASERPGGR.V	Y	30.86	2266.18	22	-3.3	567.551	4	13.05	4044	1	68	89
				K.DIQSFC(+57.02)YPSVIQKWSLDKYAM(-48.00).G	Y	30.74	2530.22	21	-10	844.406	3	19.31	5661	3	425	445	Carbamidomethylation; Homoserine lactone
				S.FC(+57.02)YPSVIQK.W	N	30.7	1140.56	9	1	571.29	2	13.11	4062	1	429	437	Carbamidomethylation
				K.RFDEIVDGMDK(+43.01)LPTAMYR.D	Y	30.7	2199.05	18	-5.8	734.018	3	15.09	4567	2	250	267	Carbamylation
				D.YEEFLEIAR.N	N	30.5	1168.58	9	2.4	585.297	2	15.32	4631	2	34	42
				C.ADDRNPLAEC(+57.02)FQENDYEEFLEIARN.G	Y	30.33	3057.34	25	8.8	1020.13	3	19.86	5814	2	19	43	Carbamidomethylation
				R.N(+.98)GLKATSNPK.H	N	30.25	1029.55	10	-3.6	344.188	3	5.56	2197	3	43	52	Deamidation (NQ)
				R.TYRNEE(+57.02)AGWYAN(+.98)LGPMRLPEKHR.I	Y	30.08	2845.37	23	3.9	570.084	5	11.82	3727	1	92	114	Carbamidomethylation (DHKE, X@N-term); Deamidation (NQ)
				R.D(+57.02)IQDKVHFNAQVIK.I	Y	29.95	1710.91	14	3.2	428.735	4	12.07	3793	1	268	281	Carbamidomethylation (DHKE, X@N-term)
				R.T(+57.02)YRNEEAGWYANLGPMRLPEK(+43.01).H	Y	29.81	2594.23	21	-0.1	649.566	4	13.89	4259	1	92	112	Carbamidomethylation (DHKE, X@N-term); Carbamylation
				R.DIQDKVHFNAQVIKIQQND.Q	Y	29.77	2252.15	19	-2.8	751.723	3	14.24	4350	2	268	286
				R.VRTYRNEEAGWYANLGPML(sub R).L	Y	29.32	2239.08	19	-16.9	560.769	4	13.61	4188	1	90	108	Mutation
				K.VTVVYETLSKETPSVTAD(+57.02)YVIVC(+57.02)TTSR.A	Y	29.32	3074.55	27	0	1025.86	3	17.94	5310	1	289	315	Carbamidomethylation (DHKE, X@N-term); Carbamidomethylation
				N.DLSLIHQLPKK.D	N	29.31	1290.77	11	6.7	431.265	3	12.34	3863	2	414	424
				C.ADDRNPLAEC(+57.02)FQE(+57.02)NDYEE(+57.02)FLEIAR.N	Y	29.18	3057.34	24	-1	1020.12	3	19.56	5730	1	19	42	Carbamidomethylation; Carbamidomethylation (DHKE, X@N-term)
				R.FDEIVDGR(sub M)DKLPTAMYR.D	Y	29.14	2025	17	-30.8	675.986	3	15.5	4676	2	251	267	Mutation
				C.ADDRNPLAEC(+57.02)FQEND(+57.02)YEEFLEIARNGLK.A	Y	29.09	3412.56	28	3.2	854.151	4	20.34	5934	1	19	46	Carbamidomethylation; Carbamidomethylation (DHKE, X@N-term)
				R.NP(+421.07)LAEC(+57.02)FQENDYEEFLEIAR.N	Y	28.88	2907.18	20	31.4	970.097	3	19.58	5736	2	23	42	Fluorescein-5-thiosemicarbazide; Carbamidomethylation
				K.V(+57.02)VEELKR.T	N	28.46	928.534	7	2.9	310.519	3	6.97	2554	1	182	188	Carbamidomethylation (DHKE, X@N-term)
				K.S(+27.99)AGQLYEESLGKVVE(+57.02)ELKR.T	N	28.35	2219.14	19	-3.3	740.719	3	19.95	5837	1	170	188	Formylation; Carbamidomethylation (DHKE, X@N-term)
				R.S(+57.02)GTKIFLTC(+57.02)TTKFWEDDGIHGGK.S	Y	28.12	2654.28	23	-2.3	664.576	4	16.28	4872	1	341	363	Carbamidomethylation (DHKE, X@N-term); Carbamidomethylation
				K.IFLTC(+57.02)TTKFWEDD.G	Y	28.07	1674.76	13	8.1	838.394	2	17.91	5304	1	345	357	Carbamidomethylation
				K.ETPSVTADYVIVC(+57.02)TTSRAVRLIKFNPPLLPK.K	Y	27.78	3484.91	31	-0.3	697.989	5	21.73	6265	2	299	329	Carbamidomethylation
				R.LN(-17.03)EFSQENDNAWYFIK.N	N	27.44	1999.9	16	0.8	1000.96	2	19.23	5643	1	127	142	Ammonia-loss (N)
				C.ADDRNPLAEC(+57.02)FQENDYEEFLEIARN(+.98)GLKATSNPK.H	Y	27.38	3954.83	34	4.2	791.977	5	18.89	5557	1	19	52	Carbamidomethylation; Deamidation (NQ)
				K.STT(-18.01)DLPSR.F	N	27.38	857.424	8	-1.5	429.719	2	7.3	2634	1	364	371	Dehydration
				R.DIQDKVH(+57.02)FNAQVIK.I	Y	27.37	1710.91	14	5.5	571.312	3	12.67	3947	1	268	281	Carbamidomethylation (DHKE, X@N-term)
				D.KVHFNAQVIKIQQNDQK.V	Y	27.09	2037.11	17	6	510.288	4	10.83	3485	1	272	288
				E.DDGIHGGKSTTDLPSR.F	N	27.07	1654.79	16	6.8	552.608	3	7.52	2688	2	356	371
				K.K(+27.99)DPGLLK.Y	N	27.01	797.465	7	0	399.74	2	8.6	2950	2	153	159	Formylation
				H.QLPKKDIQS(+79.96)FC(+57.02)YPSVIQK.W	Y	26.97	2258.11	18	40.6	753.74	3	13.25	4099	1	420	437	Sulfation; Carbamidomethylation
				R.TYRNEE(+57.02)AGWYANLGPMRLPEK(+43.01).H	Y	26.97	2594.23	21	3.2	649.568	4	13.91	4265	1	92	112	Carbamidomethylation (DHKE, X@N-term); Carbamylation
				K.S(-15.01)AGQLYEESLGKVVEELKR.T	N	26.9	2119.12	19	-12.1	707.371	3	21.05	6103	3	170	188	ISD (z+2)-series
				R.IVRE(+57.02)YIR.K	N	26.76	1004.58	7	0.4	335.866	3	7.51	2686	2	115	121	Carbamidomethylation (DHKE, X@N-term)
				K.S(+57.02)TTDLPSR.F	N	26.54	932.456	8	-1.3	467.235	2	6.62	2472	1	364	371	Carbamidomethylation (DHKE, X@N-term)
				K.VVEELK.R	N	26.54	715.412	6	4.6	358.715	2	6.92	2542	1	182	187
				R.VRTYRNEEAGWYANLGPMR(-43.05).L	Y	26.39	2239.05	19	-19.4	560.758	4	13.58	4180	1	90	108	Arginine oxidation to glutamic semialdehyde
				K.SAGQLYEE(+57.02)SLGKVVEELK.R	N	26.38	2035.05	18	-1.8	1018.53	2	18.51	5459	1	170	187	Carbamidomethylation (DHKE, X@N-term)
				R.IVREYIR.K	N	26.21	947.555	7	1.3	474.786	2	7.59	2706	3	115	121
				R.LNEFSQENDNAWY(+94.97)FIKN.I	N	26.11	2225.93	17	-15.4	1113.96	2	17.26	5127	3	127	143	Aminotyrosine with sulfation
				K.V(+27.99)VEELKR.T	N	26.1	899.508	7	3.8	450.763	2	11.32	3604	2	182	188	Formylation
				K.IFLTC(+57.02)TTKFWEDDGIT(sub H)GGK.S	Y	25.96	2188.05	19	-6.5	730.353	3	16.81	5005	2	345	363	Carbamidomethylation; Mutation
				E.FLEIAR.N	N	25.89	747.428	6	4	374.723	2	11.95	3760	2	37	42
				K.WN(sub S)LDR(sub K)YAMGGITTFTPYQFQHFSD.P	Y	25.78	2894.31	24	-1.6	965.777	3	19.85	5812	1	438	461	Mutation
				D.PGLLKYPVKPSEAGK.S	N	25.76	1582.91	15	2.3	396.735	4	10.9	3502	1	155	169
				A.DDRNPLAEC(+57.02)FQEND(+57.02)YEEFLEIAR.N	Y	25.6	2929.28	23	-4.8	977.43	3	20.03	5857	1	20	42	Carbamidomethylation; Carbamidomethylation (DHKE, X@N-term)
				K.KDPGLLK.Y	N	25.58	769.47	7	7.7	385.745	2	6.82	2518	1	153	159
				S.AGQLY(+79.97)E(+14.02)ESLGKVVEELKR.T	N	25.19	2141.08	18	-47.2	714.666	3	17.96	5316	1	171	188	Phosphorylation (STY); Methyl ester
				K.WSLDK.Y	N	25.17	647.328	5	2.1	324.672	2	9.36	3133	1	438	442
				D.DIFAYEKR.F	N	25	1040.53	8	6.1	347.852	3	11.28	3593	3	243	250
				M.DKLPTAMYR.D	Y	24.96	1093.56	9	-1.1	365.526	3	9.53	3175	1	259	267
				K.S(+58.01)TTDLPSR.F	N	24.82	933.44	8	3.2	467.729	2	7.23	2615	1	364	371	Carboxymethyl (KW, X@N-term)
				K.IFLTC(+57.02)TTK.F	Y	24.62	982.516	8	0.7	492.265	2	11.06	3541	2	345	352	Carbamidomethylation
				K.S(+58.01)AGQLYEESLGKVVEELKR.T	N	24.47	2192.13	19	-1.1	731.717	3	19.16	5623	1	170	188	Carboxymethyl (KW, X@N-term)
				K.KDPGLLKYPVKPSEW(sub A)GK.S	N	24.44	1941.07	17	-5.4	486.273	4	9.65	3204	1	153	169	Mutation
				R.FDEIVDGMD(+43.99)K(+42.01)LPTAMYR.D	Y	24.4	2085.94	17	4.4	696.323	3	13.8	4235	5	251	267	Carboxylation (DKW); Acetylation (K)
				K.HVVIVGN(sub A)GMAGLSAAYVLAGAGHQVTVLEASERPGGR.V	Y	24.3	3642.91	37	1.1	729.589	5	19.18	5629	1	53	89	Mutation
				K.WSLDR(sub K)YAMN(sub G)GV(sub I)TTFTPYQFQHFSDPLTASQGR.I	Y	23.96	3720.74	32	-8.8	1241.24	3	21.5	6211	1	438	469	Mutation
				Y.GIGDDANFFQALDFKDC(+57.02)ADIVFNDLSLIHQLPK.K	Y	23.89	3735.82	33	-1.5	934.962	4	25.96	7274	1	391	423	Carbamidomethylation
				M.GGITTFTPYQFQH(+57.02)FSDPLTASQGR.I	Y	23.67	2712.29	24	-1.1	905.104	3	18.5	5458	1	446	469	Carbamidomethylation (DHKE, X@N-term)
				C.ADDRNPLAEC(+57.02)FQENDYE(+57.02)EFLEIAR.N	Y	23.65	3000.32	24	-3	1001.11	3	20.24	5909	1	19	42	Carbamidomethylation; Carbamidomethylation (DHKE, X@N-term)
				Q.ND(+88.00)QKVTVVYETLSK.E	Y	23.59	1710.85	14	49.2	571.319	3	12.1	3802	1	285	298	3-sulfanylpropanoyl
				R.KFDLR.L	N	23.32	677.386	5	2.9	339.701	2	7.28	2628	2	122	126
				D.PLTASQGR.I	Y	23.25	828.445	8	-1.1	415.229	2	5.22	2069	2	462	469
				R.IYFAGEYTAQQ(sub A)HGWIDSTIKSGLR.A	N	23.22	2740.36	24	-0.2	686.097	4	18.06	5340	1	470	493	Mutation
				K.VVEELKR.T	N	23.18	871.513	7	-2.7	436.762	2	6.33	2399	1	182	188
				K.IFLTC(+57.02)TTKFWEDD(-18.01)GIH(+57.02)GGK.S	Y	22.95	2263.07	19	2.4	566.777	4	16.53	4933	1	345	363	Carbamidomethylation; Dehydration; Carbamidomethylation (DHKE, X@N-term)
				N.DQKVT(+203.08)VVYETLSK.E	Y	22.94	1711.89	13	6.9	571.64	3	12.18	3821	2	286	298	HexNAcylation (ST)
				K.KDIQS(-18.01)FC(+57.02)YPSVIQK.W	Y	22.9	1693.85	14	9.9	565.63	3	14.49	4411	1	424	437	Dehydration; Carbamidomethylation
				R.LNEFSQENDNAWY(+136.03)FIK.N	N	22.87	2152.95	16	4.9	1077.49	2	18.34	5416	1	127	142	O-Diethylphosphorylation
				R.T(+27.99)YRNEEAGWYANLGPMRLPEK(+42.01)HR.I	Y	22.71	2857.37	23	8.1	715.356	4	13.67	4201	1	92	114	Formylation; Acetylation (K)
				K.RFDEIVDGMD(+43.99)K(+42.01)LPTAMYR.D	Y	22.5	2242.04	18	10.8	561.523	4	13.95	4276	1	250	267	Carboxylation (DKW); Acetylation (K)
				K.FWEDD(+57.02)GIHGGK.S	N	22.46	1316.58	11	7.3	439.87	3	9.6	3191	1	353	363	Carbamidomethylation (DHKE, X@N-term)
				R.I(+27.99)VREYIR.K	N	22.12	975.55	7	3.7	488.784	2	13.59	4181	1	115	121	Formylation
				K.IFLTC(+57.02)TTK(+57.02).F	Y	22.11	1039.54	8	1.9	520.777	2	11.18	3570	1	345	352	Carbamidomethylation; Carbamidomethylation (DHKE, X@N-term)
				D.YVIVC(+57.02)TTSR.A	N	21.92	1097.55	9	-0.6	549.784	2	9.49	3166	1	307	315	Carbamidomethylation
				L.IKFNPPLLPK.K	Y	21.83	1165.72	10	4.4	389.583	3	14.8	4493	1	320	329
				K.STTD(-18.01)LPSR.F	N	21.81	857.424	8	2.7	429.721	2	7.26	2622	1	364	371	Dehydration
				M.AGLSAAYVLAGAGHQVTVLE(+57.02)ASERPGGR.V	Y	21.79	2793.45	28	-1.1	699.37	4	17.37	5159	1	62	89	Carbamidomethylation (DHKE, X@N-term)
				R.VRTYRNEEAGWYANLGPMR(+43.04).L	Y	21.75	2325.14	19	-16	582.284	4	12.55	3919	1	90	108	Carboxyl modification with ethanolamine
				R.NEEAGWYANLGPMRLPE(+57.02)K(+43.01).H	Y	21.68	2174.02	18	0.2	725.681	3	14.67	4459	1	95	112	Carbamidomethylation (DHKE, X@N-term); Carbamylation
				R.KKVGEVKKDPGLLK.Y	Y	21.63	1537.96	14	7.8	385.499	4	6.45	2430	1	146	159
				K.WSLDK(+54.01)YAMGGITTFTPYQFQHFSDPLTASQGR.I	Y	21.24	3703.74	32	-1.1	926.941	4	20.14	5885	1	438	469	MDA adduct +54
				R.LIM(sub K)FNPPLLPK.K	Y	21.2	1281.75	11	50.9	428.28	3	16.13	4835	1	319	329	Mutation
23		L-amino-acid oxidase	Bothriechis schlegelii	K.SAGQLYEESLGKVVEELKR.T	N	82.84	2134.13	19	5.1	534.542	4	18.14	5362	13	154	172
				Q.YPVKPSEEGKSAGQLYEESLGKVVEELKR.T	N	79.33	3248.69	29	5.4	650.749	5	17.14	5091	8	144	172
				K.SAGQLYEESLGKVVEELK.R	N	76.78	1978.03	18	2	990.022	2	18.76	5523	8	154	171
				R.VGEVKKDPGLLQYPVKPSEEGK.S	Y	72.72	2396.29	22	16.6	600.091	4	10.06	3304	6	132	153
				Q.YPVKPSEEGKSAGQLYEESLGKVVEELK.R	N	67.8	3092.59	28	1.2	774.156	4	17.53	5203	1	144	171
				K.KDPGLLQYPVKPSEEGKSAGQLYEESLGKVVEELK(+156.12).R	Y	64.31	4000.13	35	6.5	801.038	5	17.31	5140	3	137	171	4-hydroxynonenal (HNE)
				D.PGLLQYPVKPSEEGKSAGQLYEESLGKVVEELKR.T	Y	63.67	3756.99	34	11.8	627.18	6	17.71	5254	6	139	172
				K.DPGLLQYPVKPSEEGKSAGQLYEESLGKVVEELKR.T	Y	62.83	3872.02	35	5	646.347	6	18.41	5434	2	138	172
				K.KDPGLLQYPVKPSEEGK.S	Y	59.53	1884	17	19.7	472.016	4	9.4	3142	13	137	153
				K.YDTYSTKEYLIK.E	N	58.59	1522.76	12	2.8	508.594	3	11.89	3744	2	182	193
				K.SAGQLYEESLGK.V	N	58.33	1280.62	12	-0.1	641.32	2	11.23	3581	2	154	165
				K.DPGLLQYPVKPSEEGK.S	N	57.11	1755.9	16	22.6	586.322	3	11.62	3677	1	138	153
				Q.YPVKPSEEGKSAGQLYEESLGK.V	N	57.02	2395.19	22	5.1	599.808	4	11.89	3743	2	144	165
				K.S(+27.99)AGQLYEESLGKVVEELKR.T	N	55.14	2162.12	19	4	721.717	3	20.07	5867	6	154	172	Formylation
				K.SAGQLYE(+57.02)ESLGKVVEELKR.T	N	52.62	2191.15	19	5.5	548.797	4	17.45	5177	4	154	172	Carbamidomethylation (DHKE, X@N-term)
				Q.YPVKPSEEGK.S	N	52.08	1132.58	10	5.2	567.298	2	6.14	2356	4	144	153
				K.S(+27.99)AGQLYEESLGKVVEELK.R	N	50.7	2006.02	18	2.2	1004.02	2	21.17	6132	4	154	171	Formylation
				E.VKKDPGLLQYPVKPSEEGK.S	Y	49.9	2111.16	19	24.5	423.25	5	8.85	3011	2	135	153
				D.PGLLQYPVKPSEEGK.S	N	49.34	1640.88	15	25.3	411.237	4	10.85	3490	4	139	153
				K.FWEDDGIHGGKSTTDLPSR.F	N	47.68	2116.98	19	3.2	530.254	4	11.67	3691	2	337	355
				Q.YPVKPSEEGKSAG.Q	N	46.54	1347.67	13	0.4	450.23	3	6.42	2422	4	144	156
				K.KDPGLLQYPVKPSEEGKSAGQLYEESLGK.V	Y	46.04	3146.61	29	14.5	630.339	5	13.42	4139	2	137	165
				K.FWEDDGIHGGK.S	N	44.94	1259.56	11	4.7	420.862	3	12.96	4019	8	337	347
				K.SAGQLYE(+57.02)ESLGKVVE(+57.02)ELKR.T	N	43.92	2248.17	19	9.8	563.055	4	17.42	5171	1	154	172	Carbamidomethylation (DHKE, X@N-term)
				K.SAGQLYEESLGKVVEE(+57.02)LKR.T	N	42.96	2191.15	19	3.5	548.796	4	18.01	5326	4	154	172	Carbamidomethylation (DHKE, X@N-term)
				P.GLLQYPVKPSEEGK.S	N	41.79	1543.82	14	25.5	386.973	4	9.52	3173	3	140	153
				K.SAGQLYE(+57.02)ESLGKVVEELK.R	N	41.36	2035.05	18	-8.7	679.351	3	18.41	5433	2	154	171	Carbamidomethylation (DHKE, X@N-term)
				K.S(+27.99)AGQLYEESLGK.V	N	40.42	1308.62	12	5.2	655.321	2	13.97	4283	2	154	165	Formylation
				Q.Y(+57.02)PVKPSEEGK.S	N	40.31	1189.6	10	-1.6	595.805	2	6.17	2363	4	144	153	Carbamidomethylation (DHKE, X@N-term)
				K.S(+57.02)AGQLYEESLGKVVEELK.R	N	40.27	2035.05	18	1.8	679.358	3	19.05	5597	3	154	171	Carbamidomethylation (DHKE, X@N-term)
				K.SAGQLYE(+6.01)ESLGKVVEELKR.T	N	39.81	2140.14	19	-17.1	714.373	3	17.99	5322	1	154	172	Replacement of proton by lithium
				K.S(+57.02)AGQLYEESLGKVVEELKR.T	N	39.69	2191.15	19	1.9	731.391	3	18.55	5468	2	154	172	Carbamidomethylation (DHKE, X@N-term)
				K.YDTYSTK.E	N	39.55	876.386	7	10.5	439.205	2	5.94	2307	1	182	188
				K.SAGQLYE(+57.02)ESLGK.V	N	39.16	1337.65	12	4.1	669.833	2	11.23	3580	2	154	165	Carbamidomethylation (DHKE, X@N-term)
				K.S(+27.99)AGQLYEE(+57.02)SLGKVVEELKR.T	N	38.56	2219.14	19	-3	740.72	3	19.75	5785	1	154	172	Formylation; Carbamidomethylation (DHKE, X@N-term)
				K.STTDLPSR.F	N	38.49	875.435	8	2.7	438.726	2	6.49	2440	2	348	355
				K.S(+27.99)AGQLYEESLGKVVEE(+57.02)LK.R	N	38.36	2063.04	18	-5.2	1032.52	2	21.19	6138	1	154	171	Formylation; Carbamidomethylation (DHKE, X@N-term)
				K.S(+57.02)AGQLYEE(+57.02)SLGKVVEELKR.T	N	38.3	2248.17	19	7.9	750.403	3	18.22	5384	2	154	172	Carbamidomethylation (DHKE, X@N-term)
				K.K(+57.02)DPGLLQYPVKPSEEGK.S	Y	38.08	1941.02	17	24.3	486.274	4	10.19	3334	1	137	153	Carbamidomethylation (DHKE, X@N-term)
				Q.Y(+27.99)PVKPSEEGK.S	N	37.95	1160.57	10	-0.8	581.293	2	8.32	2879	2	144	153	Formylation
				A.G(+163.05)QLYEESLGKVVEELKR.T	N	37.63	2139.1	17	14	535.791	4	17.77	5269	1	156	172	Phenethyl isothiocyanate
				K.S(+27.05)AGQLYEESLGKVVEELKR.T	N	36.9	2161.17	19	-16.1	721.387	3	20.02	5855	2	154	172	Ethyl amino
				K.S(+27.99)AGQLYE(+57.02)ESLGKVVEELKR.T	N	36.74	2219.14	19	0.5	740.722	3	19.72	5778	1	154	172	Formylation; Carbamidomethylation (DHKE, X@N-term)
				K.F(+27.99)WEDDGIHGGK.S	N	35.02	1287.55	11	4.4	644.786	2	14.43	4396	2	337	347	Formylation
				K.SAGQLYEE(+57.02)SLGKVVE(+57.02)ELKR.T	N	34.71	2248.17	19	5.6	563.053	4	17.4	5166	1	154	172	Carbamidomethylation (DHKE, X@N-term)
				H.GGH(sub K)STTDLPSR.F	N	34.48	1126.54	11	-63	564.24	2	9.16	3084	2	345	355	Mutation
				K.SAGQLYE(+14.02)E(+14.02)SLGKVVEELKR.T	N	34.29	2162.16	19	-14.1	541.539	4	18.7	5508	1	154	172	Methyl ester
				K.K(+27.99)DPGLLQYPVKPSEEGK.S	Y	34.18	1911.99	17	20.5	479.016	4	11.47	3640	3	137	153	Formylation
				K.KD(+57.02)PGLLQYPVKPSEEGK.S	Y	34.09	1941.02	17	21.9	486.273	4	10.17	3328	3	137	153	Carbamidomethylation (DHKE, X@N-term)
				D.DGIHGGKSTTDLPSR.F	N	33.75	1539.76	15	2.3	514.263	3	7.21	2610	3	341	355
				K.S(+27.99)AGQLYEESLGKVVEELK(+57.02)R.T	N	33.4	2219.14	19	2.1	740.723	3	20.5	5972	2	154	172	Formylation; Carbamidomethylation (DHKE, X@N-term)
				K.SAGQLY(-18.01)EES(+79.97)LGKVVEELKR.T	N	32.95	2196.08	19	2.6	733.037	3	18.4	5432	1	154	172	Dehydration; Phosphorylation (STY)
				Q.YPVKPSEEGKSAGQLYEESLGKVR(sub V)EELKR.T	N	32.93	3305.73	29	3.3	662.154	5	17.42	5170	1	144	172	Mutation
				K.S(+27.99)TTDLPSR.F	N	32.04	903.43	8	7.8	452.726	2	8.34	2885	2	348	355	Formylation
				D.GIHGGKSTTDLPSR.F	N	31.97	1424.74	14	5	475.922	3	6.7	2490	2	342	355
				K.F(+57.02)WEDDGIHGGK.S	N	31.43	1316.58	11	2.8	439.868	3	11.24	3583	1	337	347	Carbamidomethylation (DHKE, X@N-term)
				K.FWEDDGIHGN(sub G)K.S	N	31.26	1316.58	11	-5	659.293	2	9.7	3216	2	337	347	Mutation
				K.KDPGLLQYPVKPSEE(+57.02)GK.S	Y	30.65	1941.02	17	20.7	486.272	4	9.62	3196	2	137	153	Carbamidomethylation (DHKE, X@N-term)
				D.YEEFLEIAR.N	N	30.5	1168.58	9	2.4	585.297	2	15.32	4631	2	18	26
				R.N(+.98)GLKATSNPK.H	N	30.25	1029.55	10	-3.6	344.188	3	5.56	2197	3	27	36	Deamidation (NQ)
				Q.LNEFSQENENY(sub A)WYFIK.N	N	30.19	2122.96	16	-1.9	1062.49	2	18.93	5568	2	111	126	Mutation
				Q.Y(+57.02)PVKPSEEGK(+57.02).S	N	28.93	1246.62	10	-4	416.545	3	6.32	2398	2	144	153	Carbamidomethylation (DHKE, X@N-term)
				K.KDPGLLQY(+117.00)PVKPSEEGKSAGQLYEESLGKVVEELK.R	Y	28.71	3961.01	35	10.5	991.271	4	18.78	5530	1	137	171	Phospho-propargylamine
				K.V(+57.02)VEELKR.T	N	28.46	928.534	7	2.9	310.519	3	6.97	2554	1	166	172	Carbamidomethylation (DHKE, X@N-term)
				K.S(+27.99)AGQLYEESLGKVVE(+57.02)ELKR.T	N	28.35	2219.14	19	-3.3	740.719	3	19.95	5837	1	154	172	Formylation; Carbamidomethylation (DHKE, X@N-term)
				K.STT(-18.01)DLPSR.F	N	27.38	857.424	8	-1.5	429.719	2	7.3	2634	1	348	355	Dehydration
				E.DDGIHGGKSTTDLPSR.F	N	27.07	1654.79	16	6.8	552.608	3	7.52	2688	2	340	355
				K.S(-15.01)AGQLYEESLGKVVEELKR.T	N	26.9	2119.12	19	-12.1	707.371	3	21.05	6103	3	154	172	ISD (z+2)-series
				K.S(+57.02)TTDLPSR.F	N	26.54	932.456	8	-1.3	467.235	2	6.62	2472	1	348	355	Carbamidomethylation (DHKE, X@N-term)
				K.VVEELK.R	N	26.54	715.412	6	4.6	358.715	2	6.92	2542	1	166	171
				K.SAGQLYEE(+57.02)SLGKVVEELK.R	N	26.38	2035.05	18	-1.8	1018.53	2	18.51	5459	1	154	171	Carbamidomethylation (DHKE, X@N-term)
				K.V(+27.99)VEELKR.T	N	26.1	899.508	7	3.8	450.763	2	11.32	3604	2	166	172	Formylation
				E.FLEIAR.N	N	25.89	747.428	6	4	374.723	2	11.95	3760	2	21	26
				S.EEGKS(+203.08)AGQLYEESLGK.V	N	25.76	1926.91	16	36.1	643.332	3	11.37	3617	1	150	165	HexNAcylation (ST)
				Q.YPVKPSEEGKSAGQ.L	N	25.22	1475.73	14	0.1	492.916	3	6.56	2458	1	144	157
				S.AGQLY(+79.97)E(+14.02)ESLGKVVEELKR.T	N	25.19	2141.08	18	-47.2	714.666	3	17.96	5316	1	155	172	Phosphorylation (STY); Methyl ester
				R.WSLDK.Y	N	25.17	647.328	5	2.1	324.672	2	9.36	3133	1	422	426
				Q.YPVKPSEEGKSQ(sub A)GQLYEESLGKVVEELKR.T	N	25.08	3305.71	29	6	662.154	5	17.03	5060	1	144	172	Mutation
				K.S(+58.01)TTDLPSR.F	N	24.82	933.44	8	3.2	467.729	2	7.23	2615	1	348	355	Carboxymethyl (KW, X@N-term)
				F.Q(+57.02)E(+57.02)TDYEEFLEIAR.N	Y	24.54	1755.8	13	47.9	586.3	3	15.35	4640	1	14	26	Carbamidomethylation (DHKE, X@N-term)
				K.S(+58.01)AGQLYEESLGKVVEELKR.T	N	24.47	2192.13	19	-1.1	731.717	3	19.16	5623	1	154	172	Carboxymethyl (KW, X@N-term)
				K.KD(+57.02)PGLLQYPVKPSE(+57.02)EGK.S	Y	24.29	1998.04	17	19.2	500.527	4	10.1	3312	2	137	153	Carbamidomethylation (DHKE, X@N-term)
				K.KDPGLLQYPVKPSEEGKSAGQLYEESLGKVVEELKR.T	Y	23.81	4000.12	36	4.3	572.455	7	17.23	5118	2	137	172
				Q.YPVKPSEEGKSA.G	N	23.62	1290.65	12	0.5	431.223	3	6.59	2464	2	144	155
				K.VVEELKR.T	N	23.18	871.513	7	-2.7	436.762	2	6.33	2399	1	166	172
				D.PGLLQYPVKPSEEGK(+57.02).S	N	22.76	1697.9	15	24.9	425.493	4	10.8	3478	1	139	153	Carbamidomethylation (DHKE, X@N-term)
				K.FWEDD(+57.02)GIHGGK.S	N	22.46	1316.58	11	7.3	439.87	3	9.6	3191	1	337	347	Carbamidomethylation (DHKE, X@N-term)
				D.YVIVC(+57.02)TTSR.A	N	21.92	1097.55	9	-0.6	549.784	2	9.49	3166	1	291	299	Carbamidomethylation
				K.STTD(-18.01)LPSR.F	N	21.81	857.424	8	2.7	429.721	2	7.26	2622	1	348	355	Dehydration
				R.KQ(sub R)VGEVKKDPGLLQYPVKPSEEGK.S	Y	21.54	2652.45	24	32.9	443.097	6	8.53	2932	1	130	153	Mutation
24		L-amino-acid oxidase	Trimeresurus stejnegeri	K.YDTYSTKEYLIK.E	N	58.59	1522.76	12	2.8	508.594	3	11.89	3744	2	198	209
				K.HDDIFAYEKR.F	N	55.29	1292.61	10	-2.5	431.878	3	9.41	3144	2	241	250
				K.YPVKPSEEGK.S	N	52.08	1132.58	10	5.2	567.298	2	6.14	2356	4	160	169
				K.HDDIFAYEK.R	N	51.21	1136.51	9	2	569.265	2	11.13	3556	2	241	249
				K.Y(+57.02)PVKPSEEGK.S	N	40.31	1189.6	10	-1.6	595.805	2	6.17	2363	4	160	169	Carbamidomethylation (DHKE, X@N-term)
				K.YDTYSTK.E	N	39.55	876.386	7	10.5	439.205	2	5.94	2307	1	198	204
				K.STTDLPSR.F	N	38.49	875.435	8	2.7	438.726	2	6.49	2440	2	364	371
				K.VHFNAQVIK.I	N	38.25	1054.59	9	2.1	528.304	2	10.22	3341	1	273	281
				K.Y(+27.99)PVKPSEEGK.S	N	37.95	1160.57	10	-0.8	581.293	2	8.32	2879	2	160	169	Formylation
				K.H(+27.99)DDIFAYEKR.F	N	34.82	1320.61	10	5.8	441.213	3	11.79	3720	1	241	250	Formylation
				K.S(+27.99)TTDLPSR.F	N	32.04	903.43	8	7.8	452.726	2	8.34	2885	2	364	371	Formylation
				R.I(+42.01)VREYIR.K	N	32.02	989.566	7	18.1	330.868	3	7.75	2743	1	115	121	Acetylation (N-term)
				E.KVHFNAQVIK.I	N	32.01	1182.69	10	4	395.238	3	8.75	2987	2	272	281
				E.GIHGGKSTTDLPSR.F	N	31.97	1424.74	14	5	475.922	3	6.7	2490	2	358	371
				K.K(+57.02)D(+14.02)PGVLKYPVKPSEEGK.S	N	31.56	1941.06	17	-0.3	486.271	4	9.08	3066	1	153	169	Carbamidomethylation (DHKE, X@N-term); Methyl ester
				D.YEEFLEIAR.N	N	30.5	1168.58	9	2.4	585.297	2	15.32	4631	2	34	42
				R.N(+.98)GLKATSNPK.H	N	30.25	1029.55	10	-3.6	344.188	3	5.56	2197	3	43	52	Deamidation (NQ)
				K.Y(+57.02)PVKPSEEGK(+57.02).S	N	28.93	1246.62	10	-4	416.545	3	6.32	2398	2	160	169	Carbamidomethylation (DHKE, X@N-term)
				R.FDEIVDGMDKLPTN(sub S)MYR.A	Y	28.05	2042.94	17	1.7	681.99	3	15.87	4769	4	251	267	Mutation
				K.STT(-18.01)DLPSR.F	N	27.38	857.424	8	-1.5	429.719	2	7.3	2634	1	364	371	Dehydration
				R.IVRE(+57.02)YIR.K	N	26.76	1004.58	7	0.4	335.866	3	7.51	2686	2	115	121	Carbamidomethylation (DHKE, X@N-term)
				K.S(+57.02)TTDLPSR.F	N	26.54	932.456	8	-1.3	467.235	2	6.62	2472	1	364	371	Carbamidomethylation (DHKE, X@N-term)
				R.IVREYIR.K	N	26.21	947.555	7	1.3	474.786	2	7.59	2706	3	115	121
				E.FLEIAR.N	N	25.89	747.428	6	4	374.723	2	11.95	3760	2	37	42
				D.DIFAYEKR.F	N	25	1040.53	8	6.1	347.852	3	11.28	3593	3	243	250
				K.S(+58.01)TTDLPSR.F	N	24.82	933.44	8	3.2	467.729	2	7.23	2615	1	364	371	Carboxymethyl (KW, X@N-term)
				R.AIEE(+57.02)KVHFNAQVIK.I	Y	24.23	1681.92	14	-27.2	561.63	3	14.22	4345	1	268	281	Carbamidomethylation (DHKE, X@N-term)
				K.YPVKPSEEGKSA.E	N	23.62	1290.65	12	0.5	431.223	3	6.59	2464	2	160	171
				R.I(+27.99)VREYIR.K	N	22.12	975.55	7	3.7	488.784	2	13.59	4181	1	115	121	Formylation
				D.YVIVC(+57.02)TTSR.A	N	21.92	1097.55	9	-0.6	549.784	2	9.49	3166	1	307	315	Carbamidomethylation
				K.STTD(-18.01)LPSR.F	N	21.81	857.424	8	2.7	429.721	2	7.26	2622	1	364	371	Dehydration
25		L-amino-acid oxidase	Lachesis muta	Q.YPVKPSEEGKSAGQLYEESLGK.V	N	60.59	2395.19	22	4.7	599.808	4	12.15	3592	2	160	181
				K.SAGQLYEESLGK.V	N	60.19	1280.62	12	2.7	641.321	2	11.28	3375	2	170	181
				E.DPGLLQYPVKPSEEGK.S	N	51.67	1755.9	16	21.1	586.321	3	11.73	3491	1	154	169
				Q.YPVKPSEEGK.S	N	51.25	1132.58	10	2	567.297	2	5.93	2021	4	160	169
				Q.YPVKPSEEGKSAG.Q	N	48.42	1347.67	13	0.3	674.841	2	6.21	2094	4	160	172
				K.YDTYSTKEYLLK.E	N	44.37	1522.76	12	0.5	508.593	3	12.15	3593	2	198	209
				K.STTDLPSR.F	N	43.15	875.435	8	8.2	438.728	2	6.26	2109	5	364	371
				K.YDTYSTK.E	N	42.02	876.386	7	1.5	439.201	2	5.61	1942	2	198	204
				K.S(+27.99)AGQLYEESLGK.V	N	35.3	1308.62	12	-3.1	655.315	2	14.27	4157	1	170	181	Formylation
				Q.YPVKPSEE(+57.02)GK.S	N	34.67	1189.6	10	3.6	595.808	2	6.17	2082	2	160	169	Carbamidomethylation (DHKE, X@N-term)
				K.SAGQLYE(+57.02)ESLGK.V	N	32.14	1337.65	12	-0.1	669.83	2	11.32	3384	1	170	181	Carbamidomethylation (DHKE, X@N-term)
				K.SAGQLYEE(+57.02)SLGK.V	N	32.01	1337.65	12	5.3	669.834	2	11.34	3390	1	170	181	Carbamidomethylation (DHKE, X@N-term)
				R.IVREYIR.K	N	31.38	947.555	7	4.3	474.787	2	7.61	2447	2	115	121
				K.NGLRATSNPK.H	Y	30.55	1056.57	10	-10.2	529.286	2	5.87	2003	1	43	52
				R.I(+42.01)VREYIR.K	N	28.76	989.566	7	31.4	330.873	3	7.69	2469	2	115	121	Acetylation (N-term)
				K.STTD(-18.01)LPSR.F	N	27	857.424	8	4.9	429.721	2	7.3	2368	2	364	371	Dehydration
				Q.Y(+57.02)PVKPSEEGK.S	N	26.96	1189.6	10	4.7	397.542	3	6	2040	2	160	169	Carbamidomethylation (DHKE, X@N-term)
				K.SAGQLYEESLGKVR(sub A)EELKR.T	Y	26.53	2191.16	19	-4	731.391	3	18.49	5279	1	170	188	Mutation
				R.S(+27.99)VHYR.S	N	25.07	688.329	5	6.9	345.174	2	5.76	1977	1	336	340	Formylation
				R.WSLDK.Y	N	23.37	647.328	5	5.2	324.673	2	9.26	2866	1	438	442
				D.YVIVC(+57.02)TTSR.A	N	23.19	1097.55	9	5.1	549.787	2	9.56	2945	1	307	315	Carbamidomethylation
				S.TTDLPSR.F	N	22.81	788.403	7	3.1	395.21	2	6.25	2106	1	365	371
				K.STTD(+57.02)LPSR.F	N	22.48	932.456	8	-1.9	467.235	2	6.51	2175	1	364	371	Carbamidomethylation (DHKE, X@N-term)
26		L-amino-acid oxidase	Bungarus fasciatus	K.YPVKPSEEGK.S	N	46.62	1132.58	10	4.7	378.534	3	5.95	2013	4	161	170
				K.STTDLPSR.F	N	40.29	875.435	8	32	438.739	2	6.31	2109	3	365	372
				K.YPVKPSEEG.K	N	37.47	1004.48	9	2.7	503.249	2	7.01	2285	2	161	169
				I.HGGKSTTDLPSR.F	N	30.55	1254.63	12	4.3	419.22	3	5.45	1889	1	361	372
				K.WSLDK.Y	N	27.02	647.328	5	1.5	324.672	2	9.14	2830	1	439	443
				R.IYFAGEYTATVHGWLDSTIK.S	Y	26.53	2271.12	20	-11.5	758.039	3	37.57	9859	1	471	490
				K.KDF(sub P)GVFKYPVKPSEEGK.S	Y	26.39	1954.02	17	-27.6	391.8	5	6.02	2032	2	154	170	Mutation
				K.YDTYSTKEYLIK.E	N	26.04	1522.76	12	-0.8	508.592	3	12.26	3605	1	199	210
				K.EYLIK.E	N	24.23	664.38	5	5.9	333.199	2	9.02	2794	2	206	210
				S.TTDLPSR.F	N	22.85	788.403	7	4.9	395.211	2	6.21	2079	2	366	372
27	NGF	Venom nerve growth factor	Bothrops jararacussu	K.ALTMEGNQASWR.F	N	58.53	1362.63	12	1.4	682.326	2	10.2	3401	2	210	221
				R.IDTAC(+57.02)VC(+57.02)VISR.K	Y	50.26	1292.62	11	0.3	647.318	2	10.49	3480	3	225	235	Carbamidomethylation
				K.C(+57.02)RN(-17.03)PNPVPTGC(+57.02)R.G	Y	35.85	1409.63	12	3.9	705.825	2	6.94	2409	2	179	190	Carbamidomethylation; Ammonia-loss (N)
28		Nerve growth factor	Protobothrops flavoviridis	R.HWNSYC(+57.02)TTTHTFVR.A	Y	88.36	1808.81	14	4	603.945	3	9.67	3178	2	196	209	Carbamidomethylation
				R.ALTMEGNQASWR.F	Y	64.15	1362.63	12	2	682.326	2	11.16	3593	3	210	221
				R.H(+27.99)WNSYC(+57.02)TTTHTFVR.A	Y	62.76	1836.8	14	3.3	613.276	3	11.94	3805	1	196	209	Formylation; Carbamidomethylation
				R.IDTAC(+57.02)VC(+57.02)VISR.K	Y	62.31	1292.62	11	1.2	647.319	2	11.27	3631	2	225	235	Carbamidomethylation
				R.FIRIDTAC(+57.02)VC(+57.02)VISR.K	Y	59.3	1708.88	14	1.4	570.633	3	14.66	4543	1	222	235	Carbamidomethylation
				K.C(+57.02)RN(-17.03)PNPVPTGC(+57.02)R.G	Y	43.34	1409.63	12	3.2	705.824	2	7.45	2567	2	179	190	Carbamidomethylation; Ammonia-loss (N)
29		Nerve growth factor	Protobothrops flavoviridis	R.HWNSYC(+57.02)TTTHTFVR.A	Y	88.36	1808.81	14	4	603.945	3	9.67	3178	2	248	261	Carbamidomethylation
				R.ALTMEGNQASWR.F	Y	64.15	1362.63	12	2	682.326	2	11.16	3593	3	262	273
				R.H(+27.99)WNSYC(+57.02)TTTHTFVR.A	Y	62.76	1836.8	14	3.3	613.276	3	11.94	3805	1	248	261	Formylation; Carbamidomethylation
				R.IDTAC(+57.02)VC(+57.02)VISR.K	Y	62.31	1292.62	11	1.2	647.319	2	11.27	3631	2	277	287	Carbamidomethylation
				R.FIRIDTAC(+57.02)VC(+57.02)VISR.K	Y	59.3	1708.88	14	1.4	570.633	3	14.66	4543	1	274	287	Carbamidomethylation
				K.C(+57.02)RN(-17.03)PNPVPTGC(+57.02)R.G	Y	43.34	1409.63	12	3.2	705.824	2	7.45	2567	2	231	242	Carbamidomethylation; Ammonia-loss (N)
30		BATXNGF1	Bothrops atrox	K.ALTMEGNQASWR.F	N	58.53	1362.63	12	1.4	682.326	2	10.2	3401	2	210	221
				R.IDTAC(+57.02)VC(+57.02)VISR.K	Y	50.26	1292.62	11	0.3	647.318	2	10.49	3480	3	225	235	Carbamidomethylation
				K.C(+57.02)RN(-17.03)PNPVPTGC(+57.02)R.G	Y	35.85	1409.63	12	3.9	705.825	2	6.94	2409	2	179	190	Carbamidomethylation; Ammonia-loss (N)
31	PDE	Cadam 10_PDE-1	Crotalus adamanteus	R.VRDVELLTGLNFYSGLKQPLPETLQLK.T	N	73.1	3070.71	27	1.2	768.685	4	21.35	5648	4	773	799
				K.YISAYSQDILMPLWSSYTIYR.S	N	58.78	2569.26	21	-5.8	1285.63	2	23.85	6222	5	565	585
				K.VLSFILPHRPDNSESC(+57.02)ADTSPENLWVEER.I	Y	58.55	3396.6	29	-1.8	850.157	4	18.78	5051	2	737	765	Carbamidomethylation
				K.IPIPTHYFVVLTSC(+57.02)ENQINTPLNC(+57.02)LGPLK.V	N	57.09	3337.72	29	2.1	1113.58	3	22.21	5846	5	708	736	Carbamidomethylation
				R.DVELLTGLNFYSGLKQPLPETLQLK.T	N	50.26	2815.54	25	-4.5	939.515	3	22.72	5962	4	775	799
				K.AATYFWPGSEVK.I	N	40.69	1354.66	12	1.8	678.336	2	16.34	4475	2	205	216
				R.VRDVELLTGLNFYSGLK.Q	N	40.45	1923.05	17	3.8	642.025	3	20.17	5375	1	773	789
				K.ALQMADQ(sub R)TLGMLMEGLK.Q	N	40.1	1848.91	17	-1.9	925.463	2	22.92	6009	4	280	296	Mutation
				K.ALQMADQ(sub R)TLGMLMEGLKQR.N	N	39.14	2133.07	19	-1	712.031	3	21.69	5726	3	280	298	Mutation
				R.LWNYFHTL(sub T)LIPK.Y	N	30.1	1543.86	12	2.1	515.627	3	20.24	5391	2	658	669	Mutation
				R.VTEVLS(sub K)WLDLPK.A	N	23.91	1398.78	12	-5.5	700.391	2	21.32	5642	1	238	249	Mutation
				L.KVLSFILPHRPDNSESC(+57.02)ADTSPENLWVEER.I	Y	22.4	3524.7	30	-16	882.168	4	18.72	5037	1	736	765	Carbamidomethylation
32		Ectonucleotide pyrophosphatase/phosphodiesterase family member 3	Micrurus fulvius	K.AATYFWPGSEVK.I	N	46.41	1354.66	12	0.3	678.335	2	16.3	4495	2	246	257
				R.NPAWWGGQPIWN(+28.03)TATYQGLK.A	N	41.91	2315.15	20	-6.2	1158.57	2	21.14	5650	2	226	245	Dimethylation
				R.LNLNDQAK.T	N	30.22	914.482	8	-9	458.244	2	7.88	2505	1	569	576
				K.TFLPIFVNSVN(-.98)	Y	21.91	1248.69	11	-17.5	625.34	2	19.33	5221	2	843	853	Amidation
				K.SLQMADRTLGMLMEGLKQR.N	Y	20.02	2177.11	19	-17	726.699	3	20.43	5482	1	321	339
33		Ectonucleotide pyrophosphatase/phosphodiesterase family member 3	Crotalus horridus	R.VRDVELLTGLNFYSGLKQPLPETLQLK.T	N	73.1	3070.71	27	1.2	768.685	4	21.35	5648	4	790	816
				K.YISAYSQDILMPLWSSYTIYR.S	N	58.78	2569.26	21	-5.8	1285.63	2	23.85	6222	5	582	602
				K.VLSFILPHRPDNSESC(+57.02)ADTSPENLWVEER.I	Y	58.55	3396.6	29	-1.8	850.157	4	18.78	5051	2	754	782	Carbamidomethylation
				K.IPIPTHYFVVLTSC(+57.02)ENQINTPLNC(+57.02)LGPLK.V	N	57.09	3337.72	29	2.1	1113.58	3	22.21	5846	5	725	753	Carbamidomethylation
				R.DVELLTGLNFYSGLKQPLPETLQLK.T	N	50.26	2815.54	25	-4.5	939.515	3	22.72	5962	4	792	816
				K.AATYFWPGSEVK.I	N	40.69	1354.66	12	1.8	678.336	2	16.34	4475	2	222	233
				R.VRDVELLTGLNFYSGLK.Q	N	40.45	1923.05	17	3.8	642.025	3	20.17	5375	1	790	806
				K.ALQMADQ(sub R)TLGMLMEGLK.Q	N	40.1	1848.91	17	-1.9	925.463	2	22.92	6009	4	297	313	Mutation
				K.ALQMADQ(sub R)TLGMLMEGLKQR.N	N	39.14	2133.07	19	-1	712.031	3	21.69	5726	3	297	315	Mutation
				R.LWNYFHTL(sub T)LIPK.Y	N	30.1	1543.86	12	2.1	515.627	3	20.24	5391	2	675	686	Mutation
				R.VTEVLS(sub K)WLDLPK.A	N	23.91	1398.78	12	-5.5	700.391	2	21.32	5642	1	255	266	Mutation
				L.KVLSFILPHRPDNSESC(+57.02)ADTSPENLWVEER.I	Y	22.4	3524.7	30	-16	882.168	4	18.72	5037	1	753	782	Carbamidomethylation
34		Phosphodiesterase	Protobothrops flavoviridis	R.VRDVELLTGLNFYSGLKQPLPETLQLK.T	N	94.84	3070.71	27	1.3	768.685	4	21.05	5633	4	774	800
				R.VRDVELLTGLNFYSGLK.Q	N	63.39	1923.05	17	1.3	642.024	3	19.94	5376	2	774	790
				K.IPIPTHYFVVLTSC(+57.02)ENQINTPLNC(+57.02)LGPLK.V	N	61.72	3337.72	29	-3.9	1113.58	3	21.87	5825	5	709	737	Carbamidomethylation
				K.YISAYSQDILMPLWSSYTIYR.S	N	61.34	2569.26	21	-1.6	1285.63	2	23.45	6187	7	566	586
				K.VLSFILPHRPDNSESC(+57.02)ADTSPENLWVEER.I	N	58.77	3396.6	29	-8.6	850.151	4	18.67	5079	3	738	766	Carbamidomethylation
				R.DVELLTGLNFYSGLKQPLPETLQLK.T	N	57.32	2815.54	25	-2.4	939.517	3	22.41	5949	2	776	800
				K.AATYFWPGSEVK.I	N	49.27	1354.66	12	-4.8	678.332	2	16.18	4486	2	206	217
				K.Q(-17.03)PLPETLQLK.T	N	42.36	1148.64	10	2.8	575.331	2	17.22	4732	2	791	800	Pyro-glu from Q
				R.DVELLTGLNFYSGLK.Q	N	40.13	1667.88	15	-8	834.939	2	21.38	5712	2	776	790
				K.AERPDFYTLYIEEPDTTGHKYGPVSGEIIL(sub K).A	Y	36.21	3409.67	30	-12.3	853.415	4	17.67	4839	1	251	280	Mutation
				K.NPFYTPSPAK.E	N	35.41	1120.56	10	3.9	561.287	2	11.57	3383	2	484	493
				R.LWNYFHTL(sub T)LIPK.Y	N	30.83	1543.86	12	1.6	772.936	2	20.09	5410	2	659	670	Mutation
				K.NEVTSFENIEVYNLMC(+57.02)D(-18.01)LLK.L	N	30.11	2412.13	20	12.1	1207.09	2	28.12	7552	1	446	465	Carbamidomethylation; Dehydration
				R.AGYLEA(sub T)WDSLMPNINKLK.T	N	28.68	2062.06	18	-2.4	688.357	3	21.29	5691	3	111	128	Mutation
				K.AERPDFYTLYIEEPDTTGHKF(sub Y)GPVSGEIIK.A	Y	22.67	3408.69	30	-21.1	853.161	4	17.65	4835	1	251	280	Mutation
				K.GGTHGYDNEFK.S	N	20.81	1223.52	11	7.5	408.851	3	7.8	2502	1	419	429
				R.AGF(sub Y)LETWDSLMPNINKLK.T	N	19.46	2076.07	18	0.7	693.032	3	22.42	5950	1	111	128	Mutation
35		Phosphodiesterase	Protobothrops flavoviridis	R.VRDVELLTGLNFYSGLKQPLPETLQLK.T	N	94.84	3070.71	27	1.3	768.685	4	21.05	5633	4	773	799
				R.VRDVELLTGLNFYSGLK.Q	N	63.39	1923.05	17	1.3	642.024	3	19.94	5376	2	773	789
				K.IPIPTHYFVVLTSC(+57.02)ENQINTPLNC(+57.02)LGPLK.V	N	61.72	3337.72	29	-3.9	1113.58	3	21.87	5825	5	708	736	Carbamidomethylation
				K.YISAYSQDILMPLWSSYTIYR.S	N	61.34	2569.26	21	-1.6	1285.63	2	23.45	6187	7	565	585
				K.VLSFILPHRPDNSESC(+57.02)ADTSPENLWVEER.I	N	58.77	3396.6	29	-8.6	850.151	4	18.67	5079	3	737	765	Carbamidomethylation
				R.DVELLTGLNFYSGLKQPLPETLQLK.T	N	57.32	2815.54	25	-2.4	939.517	3	22.41	5949	2	775	799
				K.AATYFWPGSEVK.I	N	49.27	1354.66	12	-4.8	678.332	2	16.18	4486	2	205	216
				K.Q(-17.03)PLPETLQLK.T	N	42.36	1148.64	10	2.8	575.331	2	17.22	4732	2	790	799	Pyro-glu from Q
				R.DVELLTGLNFYSGLK.Q	N	40.13	1667.88	15	-8	834.939	2	21.38	5712	2	775	789
				K.AERPDFYTLYIEEPDTTGHKYGPVSGEIIL(sub K).A	Y	36.21	3409.67	30	-12.3	853.415	4	17.67	4839	1	250	279	Mutation
				K.NPFYTPSPAK.E	N	35.41	1120.56	10	3.9	561.287	2	11.57	3383	2	483	492
				R.LWNYFHTL(sub T)LIPK.Y	N	30.83	1543.86	12	1.6	772.936	2	20.09	5410	2	658	669	Mutation
				K.NEVTSFENIEVYNLMC(+57.02)D(-18.01)LLK.L	N	30.11	2412.13	20	12.1	1207.09	2	28.12	7552	1	445	464	Carbamidomethylation; Dehydration
				R.AGYLEA(sub T)WDSLMPNINKLK.T	N	28.68	2062.06	18	-2.4	688.357	3	21.29	5691	3	110	127	Mutation
				K.AERPDFYTLYIEEPDTTGHKF(sub Y)GPVSGEIIK.A	Y	22.67	3408.69	30	-21.1	853.161	4	17.65	4835	1	250	279	Mutation
				K.GGTHGYDNEFK.S	N	20.81	1223.52	11	7.5	408.851	3	7.8	2502	1	418	428
				R.AGF(sub Y)LETWDSLMPNINKLK.T	N	19.46	2076.07	18	0.7	693.032	3	22.42	5950	1	110	127	Mutation
36		Phosphodiesterase	Protobothrops flavoviridis	R.VRDVELLTGLNFYSGLKQPLPETLQLK.T	N	94.84	3070.71	27	1.3	768.685	4	21.05	5633	4	815	841
				R.VRDVELLTGLNFYSGLK.Q	N	63.39	1923.05	17	1.3	642.024	3	19.94	5376	2	815	831
				K.IPIPTHYFVVLTSC(+57.02)ENQINTPLNC(+57.02)LGPLK.V	N	61.72	3337.72	29	-3.9	1113.58	3	21.87	5825	5	750	778	Carbamidomethylation
				K.YISAYSQDILMPLWSSYTIYR.S	N	61.34	2569.26	21	-1.6	1285.63	2	23.45	6187	7	607	627
				K.VLSFILPHRPDNSESC(+57.02)ADTSPENLWVEER.I	N	58.77	3396.6	29	-8.6	850.151	4	18.67	5079	3	779	807	Carbamidomethylation
				R.DVELLTGLNFYSGLKQPLPETLQLK.T	N	57.32	2815.54	25	-2.4	939.517	3	22.41	5949	2	817	841
				K.AATYFWPGSEVK.I	N	49.27	1354.66	12	-4.8	678.332	2	16.18	4486	2	247	258
				K.Q(-17.03)PLPETLQLK.T	N	42.36	1148.64	10	2.8	575.331	2	17.22	4732	2	832	841	Pyro-glu from Q
				R.DVELLTGLNFYSGLK.Q	N	40.13	1667.88	15	-8	834.939	2	21.38	5712	2	817	831
				K.AERPDFYTLYIEEPDTTGHKYGPVSGEIIL(sub K).A	Y	36.21	3409.67	30	-12.3	853.415	4	17.67	4839	1	292	321	Mutation
				K.NPFYTPSPAK.E	N	35.41	1120.56	10	3.9	561.287	2	11.57	3383	2	525	534
				R.LWNYFHTL(sub T)LIPK.Y	N	30.83	1543.86	12	1.6	772.936	2	20.09	5410	2	700	711	Mutation
				K.NEVTSFENIEVYNLMC(+57.02)D(-18.01)LLK.L	N	30.11	2412.13	20	12.1	1207.09	2	28.12	7552	1	487	506	Carbamidomethylation; Dehydration
				R.AGYLEA(sub T)WDSLMPNINKLK.T	N	28.68	2062.06	18	-2.4	688.357	3	21.29	5691	3	152	169	Mutation
				K.AERPDFYTLYIEEPDTTGHKF(sub Y)GPVSGEIIK.A	Y	22.67	3408.69	30	-21.1	853.161	4	17.65	4835	1	292	321	Mutation
				K.GGTHGYDNEFK.S	N	20.81	1223.52	11	7.5	408.851	3	7.8	2502	1	460	470
				R.AGF(sub Y)LETWDSLMPNINKLK.T	N	19.46	2076.07	18	0.7	693.032	3	22.42	5950	1	152	169	Mutation
37		Phosphodiesterase	Protobothrops flavoviridis	R.VRDVELLTGLNFYSGLKQPLPETLQLK.T	N	94.84	3070.71	27	1.3	768.685	4	21.05	5633	4	814	840
				R.VRDVELLTGLNFYSGLK.Q	N	63.39	1923.05	17	1.3	642.024	3	19.94	5376	2	814	830
				K.IPIPTHYFVVLTSC(+57.02)ENQINTPLNC(+57.02)LGPLK.V	N	61.72	3337.72	29	-3.9	1113.58	3	21.87	5825	5	749	777	Carbamidomethylation
				K.YISAYSQDILMPLWSSYTIYR.S	N	61.34	2569.26	21	-1.6	1285.63	2	23.45	6187	7	606	626
				K.VLSFILPHRPDNSESC(+57.02)ADTSPENLWVEER.I	N	58.77	3396.6	29	-8.6	850.151	4	18.67	5079	3	778	806	Carbamidomethylation
				R.DVELLTGLNFYSGLKQPLPETLQLK.T	N	57.32	2815.54	25	-2.4	939.517	3	22.41	5949	2	816	840
				K.AATYFWPGSEVK.I	N	49.27	1354.66	12	-4.8	678.332	2	16.18	4486	2	246	257
				K.Q(-17.03)PLPETLQLK.T	N	42.36	1148.64	10	2.8	575.331	2	17.22	4732	2	831	840	Pyro-glu from Q
				R.DVELLTGLNFYSGLK.Q	N	40.13	1667.88	15	-8	834.939	2	21.38	5712	2	816	830
				K.AERPDFYTLYIEEPDTTGHKYGPVSGEIIL(sub K).A	Y	36.21	3409.67	30	-12.3	853.415	4	17.67	4839	1	291	320	Mutation
				K.NPFYTPSPAK.E	N	35.41	1120.56	10	3.9	561.287	2	11.57	3383	2	524	533
				R.LWNYFHTL(sub T)LIPK.Y	N	30.83	1543.86	12	1.6	772.936	2	20.09	5410	2	699	710	Mutation
				K.NEVTSFENIEVYNLMC(+57.02)D(-18.01)LLK.L	N	30.11	2412.13	20	12.1	1207.09	2	28.12	7552	1	486	505	Carbamidomethylation; Dehydration
				R.AGYLEA(sub T)WDSLMPNINKLK.T	N	28.68	2062.06	18	-2.4	688.357	3	21.29	5691	3	151	168	Mutation
				K.AERPDFYTLYIEEPDTTGHKF(sub Y)GPVSGEIIK.A	Y	22.67	3408.69	30	-21.1	853.161	4	17.65	4835	1	291	320	Mutation
				K.GGTHGYDNEFK.S	N	20.81	1223.52	11	7.5	408.851	3	7.8	2502	1	459	469
				R.AGF(sub Y)LETWDSLMPNINKLK.T	N	19.46	2076.07	18	0.7	693.032	3	22.42	5950	1	151	168	Mutation
38		Phosphodiesterase	Micrurus fulvius	K.AATYFWPGSEVK.I	N	46.41	1354.66	12	0.3	678.335	2	16.3	4495	2	243	254
				R.NPAWWGGQPIWN(+28.03)TATYQGLK.A	N	41.91	2315.15	20	-6.2	1158.57	2	21.14	5650	2	223	242	Dimethylation
				R.LNLNDQAK.T	N	30.22	914.482	8	-9	458.244	2	7.88	2505	1	566	573
				K.TFLPIFVNSVN(-.98)	Y	21.91	1248.69	11	-17.5	625.34	2	19.33	5221	2	840	850	Amidation
				K.SLQMADRTLGMLMEGLKQR.N	Y	20.02	2177.11	19	-17	726.699	3	20.43	5482	1	318	336
39		Phosphodiesterase	Micrurus tener	K.AATYFWPGSEVK.I	N	46.41	1354.66	12	0.3	678.335	2	16.3	4495	2	246	257
				R.NPAWWGGQPIWN(+28.03)TATYQGLK.A	N	41.91	2315.15	20	-6.2	1158.57	2	21.14	5650	2	226	245	Dimethylation
				R.LNLNDQAK.T	N	30.22	914.482	8	-9	458.244	2	7.88	2505	1	569	576
				K.TFLPIFVNSVN(-.98)	Y	21.91	1248.69	11	-17.5	625.34	2	19.33	5221	2	843	853	Amidation
				K.SLQMADRTLGMLMEGLKQR.N	Y	20.02	2177.11	19	-17	726.699	3	20.43	5482	1	321	339
40		Phosphodiesterase	Micrurus fulvius	K.AATYFWPGSEVK.I	N	46.41	1354.66	12	0.3	678.335	2	16.3	4495	2	243	254
				R.NPAWWGGQPIWN(+28.03)TATYQGLK.A	N	41.91	2315.15	20	-6.2	1158.57	2	21.14	5650	2	223	242	Dimethylation
				R.LNLNDQAK.T	N	30.22	914.482	8	-9	458.244	2	7.88	2505	1	566	573
				K.TFLPIFVNSVN(-.98)	Y	21.91	1248.69	11	-17.5	625.34	2	19.33	5221	2	840	850	Amidation
				K.SLQMADRTLGMLMEGLKQR.N	Y	20.02	2177.11	19	-17	726.699	3	20.43	5482	1	318	336
41		Phosphodiesterase	Crotalus adamanteus	R.VRDVELLTGLNFYSGLKQPLPETLQLK.T	N	73.1	3070.71	27	1.2	768.685	4	21.35	5648	4	814	840
				K.YISAYSQDILMPLWSSYTIYR.S	N	58.78	2569.26	21	-5.8	1285.63	2	23.85	6222	5	606	626
				K.VLSFILPHRPDNSESC(+57.02)ADTSPENLWVEER.I	Y	58.55	3396.6	29	-1.8	850.157	4	18.78	5051	2	778	806	Carbamidomethylation
				K.IPIPTHYFVVLTSC(+57.02)ENQINTPLNC(+57.02)LGPLK.V	N	57.09	3337.72	29	2.1	1113.58	3	22.21	5846	5	749	777	Carbamidomethylation
				R.DVELLTGLNFYSGLKQPLPETLQLK.T	N	50.26	2815.54	25	-4.5	939.515	3	22.72	5962	4	816	840
				K.AATYFWPGSEVK.I	N	40.69	1354.66	12	1.8	678.336	2	16.34	4475	2	246	257
				R.VRDVELLTGLNFYSGLK.Q	N	40.45	1923.05	17	3.8	642.025	3	20.17	5375	1	814	830
				K.ALQMADQ(sub R)TLGMLMEGLK.Q	N	40.1	1848.91	17	-1.9	925.463	2	22.92	6009	4	321	337	Mutation
				K.ALQMADQ(sub R)TLGMLMEGLKQR.N	N	39.14	2133.07	19	-1	712.031	3	21.69	5726	3	321	339	Mutation
				R.LWNYFHTL(sub T)LIPK.Y	N	30.1	1543.86	12	2.1	515.627	3	20.24	5391	2	699	710	Mutation
				R.VTEVLS(sub K)WLDLPK.A	N	23.91	1398.78	12	-5.5	700.391	2	21.32	5642	1	279	290	Mutation
				L.KVLSFILPHRPDNSESC(+57.02)ADTSPENLWVEER.I	Y	22.4	3524.7	30	-16	882.168	4	18.72	5037	1	777	806	Carbamidomethylation
42		Phosphodiesterase	Crotalus horridus	R.VRDVELLTGLNFYSGLKQPLPETLQLK.T	N	73.1	3070.71	27	1.2	768.685	4	21.35	5648	4	814	840
				K.YISAYSQDILMPLWSSYTIYR.S	N	58.78	2569.26	21	-5.8	1285.63	2	23.85	6222	5	606	626
				K.VLSFILPHRPDNSESC(+57.02)ADTSPENLWVEER.I	Y	58.55	3396.6	29	-1.8	850.157	4	18.78	5051	2	778	806	Carbamidomethylation
				K.IPIPTHYFVVLTSC(+57.02)ENQINTPLNC(+57.02)LGPLK.V	N	57.09	3337.72	29	2.1	1113.58	3	22.21	5846	5	749	777	Carbamidomethylation
				R.DVELLTGLNFYSGLKQPLPETLQLK.T	N	50.26	2815.54	25	-4.5	939.515	3	22.72	5962	4	816	840
				K.AATYFWPGSEVK.I	N	40.69	1354.66	12	1.8	678.336	2	16.34	4475	2	246	257
				R.VRDVELLTGLNFYSGLK.Q	N	40.45	1923.05	17	3.8	642.025	3	20.17	5375	1	814	830
				K.ALQMADQ(sub R)TLGMLMEGLK.Q	N	40.1	1848.91	17	-1.9	925.463	2	22.92	6009	4	321	337	Mutation
				K.ALQMADQ(sub R)TLGMLMEGLKQR.N	N	39.14	2133.07	19	-1	712.031	3	21.69	5726	3	321	339	Mutation
				R.LWNYFHTL(sub T)LIPK.Y	N	30.1	1543.86	12	2.1	515.627	3	20.24	5391	2	699	710	Mutation
				R.VTEVLS(sub K)WLDLPK.A	N	23.91	1398.78	12	-5.5	700.391	2	21.32	5642	1	279	290	Mutation
				L.KVLSFILPHRPDNSESC(+57.02)ADTSPENLWVEER.I	Y	22.4	3524.7	30	-16	882.168	4	18.72	5037	1	777	806	Carbamidomethylation
43		Phosphodiesterase	Sistrurus miliarius barbouri	R.VRDVELLTGLNFYSGLKQPLPETLQLK.T	N	73.1	3070.71	27	1.2	768.685	4	21.35	5648	4	773	799
				K.YISAYSQDILMPLWSSYTIYR.S	N	58.78	2569.26	21	-5.8	1285.63	2	23.85	6222	5	565	585
				K.VLSFILPHRPDNSESC(+57.02)ADTSPENLWVEER.I	Y	58.55	3396.6	29	-1.8	850.157	4	18.78	5051	2	737	765	Carbamidomethylation
				K.IPIPTHYFVVLTSC(+57.02)ENQINTPLNC(+57.02)LGPLK.V	N	57.09	3337.72	29	2.1	1113.58	3	22.21	5846	5	708	736	Carbamidomethylation
				R.DVELLTGLNFYSGLKQPLPETLQLK.T	N	50.26	2815.54	25	-4.5	939.515	3	22.72	5962	4	775	799
				K.AATYFWPGSEVK.I	N	40.69	1354.66	12	1.8	678.336	2	16.34	4475	2	205	216
				R.VRDVELLTGLNFYSGLK.Q	N	40.45	1923.05	17	3.8	642.025	3	20.17	5375	1	773	789
				K.ALQMADQ(sub R)TLGMLMEGLK.Q	N	40.1	1848.91	17	-1.9	925.463	2	22.92	6009	4	280	296	Mutation
				K.ALQMADQ(sub R)TLGMLMEGLKQR.N	N	39.14	2133.07	19	-1	712.031	3	21.69	5726	3	280	298	Mutation
				R.LWNYFHTL(sub T)LIPK.Y	N	30.1	1543.86	12	2.1	515.627	3	20.24	5391	2	658	669	Mutation
				R.VTEVLS(sub K)WLDLPK.A	N	23.91	1398.78	12	-5.5	700.391	2	21.32	5642	1	238	249	Mutation
				L.KVLSFILPHRPDNSESC(+57.02)ADTSPENLWVEER.I	Y	22.4	3524.7	30	-16	882.168	4	18.72	5037	1	736	765	Carbamidomethylation
44		Phosphodiesterase	Micrurus tener	R.NPAWWGGQPIWNTV(sub A)TYQGLK.A	Y	41.48	2315.15	20	0.4	1158.58	2	21.3	5637	3	226	245	Mutation
				K.AATYFWPGSEVK.I	N	40.69	1354.66	12	1.8	678.336	2	16.34	4475	2	246	257
				R.LNLNDQAK.T	Y	35.14	914.482	8	2.1	458.249	2	8.03	2522	1	569	576
45		Phosphodiesterase	Macropisthodon rudis	K.RLHYVNNVR.I	N	43.26	1169.64	9	0.5	390.888	3	6.7	2283	2	376	384
				K.NPAWWGGQPIWNTV(sub A)TYQGLK.V	Y	40.96	2315.15	20	0	1158.58	2	21.04	5813	1	176	195	Mutation
				R.LNLNDQAK.K	Y	38.7	914.482	8	2	458.249	2	7.47	2475	2	519	526
				K.NPAWWGGQPIWN(+28.03)TATYQGLK.V	Y	35.8	2315.15	20	-5	1158.58	2	21.01	5806	1	176	195	Dimethylation
46		Phosphodiesterase	Macrovipera lebetina	R.VRDVELLTGLNFYSGLKQPLPETLQLK.T	N	75.96	3070.71	27	-2.1	768.682	4	15.2	4389	5	814	840
				R.DVELLTGLNFYSGLKQPLPETLQLK.T	N	38.6	2815.54	25	-1.5	939.518	3	16.05	4589	2	816	840
				T.NPAWWGGQPIWN(sub H)TVTYQGLK.A	Y	37.97	2315.15	20	-5.2	1158.58	2	15.25	4402	2	226	245	Mutation
				K.GKNEVTSFENIEVYNLMC(+57.02)D(-18.01)LLK.L	Y	31.88	2597.25	22	3.6	866.761	3	18.03	5046	1	484	505	Carbamidomethylation; Dehydration
47		Venom phosphodiesterase 1	Crotalus adamanteus	R.VRDVELLTGLNFYSGLKQPLPETLQLK.T	N	73.1	3070.71	27	1.2	768.685	4	21.35	5648	4	814	840
				K.YISAYSQDILMPLWSSYTIYR.S	N	58.78	2569.26	21	-5.8	1285.63	2	23.85	6222	5	606	626
				K.VLSFILPHRPDNSESC(+57.02)ADTSPENLWVEER.I	Y	58.55	3396.6	29	-1.8	850.157	4	18.78	5051	2	778	806	Carbamidomethylation
				K.IPIPTHYFVVLTSC(+57.02)ENQINTPLNC(+57.02)LGPLK.V	N	57.09	3337.72	29	2.1	1113.58	3	22.21	5846	5	749	777	Carbamidomethylation
				R.DVELLTGLNFYSGLKQPLPETLQLK.T	N	50.26	2815.54	25	-4.5	939.515	3	22.72	5962	4	816	840
				K.AATYFWPGSEVK.I	N	40.69	1354.66	12	1.8	678.336	2	16.34	4475	2	246	257
				R.VRDVELLTGLNFYSGLK.Q	N	40.45	1923.05	17	3.8	642.025	3	20.17	5375	1	814	830
				K.ALQMADQ(sub R)TLGMLMEGLK.Q	N	40.1	1848.91	17	-1.9	925.463	2	22.92	6009	4	321	337	Mutation
				K.ALQMADQ(sub R)TLGMLMEGLKQR.N	N	39.14	2133.07	19	-1	712.031	3	21.69	5726	3	321	339	Mutation
				R.LWNYFHTL(sub T)LIPK.Y	N	30.1	1543.86	12	2.1	515.627	3	20.24	5391	2	699	710	Mutation
				R.VTEVLS(sub K)WLDLPK.A	N	23.91	1398.78	12	-5.5	700.391	2	21.32	5642	1	279	290	Mutation
				L.KVLSFILPHRPDNSESC(+57.02)ADTSPENLWVEER.I	Y	22.4	3524.7	30	-16	882.168	4	18.72	5037	1	777	806	Carbamidomethylation
48		Venom phosphodiesterase 2	Crotalus adamanteus	R.VRDVELLTGLNFYSGLKQPLPETLQLK.T	N	73.1	3070.71	27	1.2	768.685	4	21.35	5648	4	773	799
				K.YISAYSQDILMPLWSSYTIYR.S	N	58.78	2569.26	21	-5.8	1285.63	2	23.85	6222	5	565	585
				K.VLSFILPHRPDNSESC(+57.02)ADTSPENLWVEER.I	Y	58.55	3396.6	29	-1.8	850.157	4	18.78	5051	2	737	765	Carbamidomethylation
				K.IPIPTHYFVVLTSC(+57.02)ENQINTPLNC(+57.02)LGPLK.V	N	57.09	3337.72	29	2.1	1113.58	3	22.21	5846	5	708	736	Carbamidomethylation
				R.DVELLTGLNFYSGLKQPLPETLQLK.T	N	50.26	2815.54	25	-4.5	939.515	3	22.72	5962	4	775	799
				K.AATYFWPGSEVK.I	N	40.69	1354.66	12	1.8	678.336	2	16.34	4475	2	205	216
				R.VRDVELLTGLNFYSGLK.Q	N	40.45	1923.05	17	3.8	642.025	3	20.17	5375	1	773	789
				K.ALQMADQ(sub R)TLGMLMEGLK.Q	N	40.1	1848.91	17	-1.9	925.463	2	22.92	6009	4	280	296	Mutation
				K.ALQMADQ(sub R)TLGMLMEGLKQR.N	N	39.14	2133.07	19	-1	712.031	3	21.69	5726	3	280	298	Mutation
				R.LWNYFHTL(sub T)LIPK.Y	N	30.1	1543.86	12	2.1	515.627	3	20.24	5391	2	658	669	Mutation
				R.VTEVLS(sub K)WLDLPK.A	N	23.91	1398.78	12	-5.5	700.391	2	21.32	5642	1	238	249	Mutation
				L.KVLSFILPHRPDNSESC(+57.02)ADTSPENLWVEER.I	Y	22.4	3524.7	30	-16	882.168	4	18.72	5037	1	736	765	Carbamidomethylation
Table S3. Cont.

## Sheet: CR GF... Data (Protein 49-99)
No	Protein Family	Protein Description	Species	Peptides	Uniq	-10lgP	Mass	Length	ppm	m/z	z	RT	Scan	#Spec	Start	End	PTM
49	PLA2	Acidic phospholipase A2	Calloselasma rhodostoma	G.SLVQFETLIMK.L	Y	43.56	1307.72	11	1.3	654.866	2	20.23	5627	2	4	14
				G.SLVQFETLIMKLAK.R	Y	37.14	1619.93	14	-1.2	540.984	3	23.18	6305	1	4	17
				R.C(+43.01)C(+57.02)FVHDC(+57.02)C(+57.02)YGK.V	N	31.27	1490.52	11	-4	746.264	2	11.92	3574	1	46	56	Carbamylation; Carbamidomethylation
				D.P(sub R)CCFVHDC(+57.02)C(+57.02)YGK.V	Y	21.36	1487.55	12	-26.9	744.76	2	11.9	3567	1	45	56	Carbamidomethylation; Mutation
50		Acidic phospholipase A2	Calloselasma rhodostoma	K.TATYSYTEENDGIVC(+57.02)GGDDPC(+57.02)KK.Q	N	70.78	2579.08	23	-4.1	860.697	3	11.26	3291	30	64	86	Carbamidomethylation
				K.QVC(+57.02)EC(+57.02)DRVAAMC(+57.02)FR.D	N	53.37	1800.75	14	4.1	601.261	3	12.56	3601	2	87	100	Carbamidomethylation
				R.DNKDTYDSDKYWKLPPQK.C	N	53.23	2240.07	18	6.2	561.029	4	12.25	3523	2	101	118
				K.LPPQKC(+57.02)QEDPEPC(+57.02)	N	48.76	1596.69	13	-6.7	799.347	2	7.88	2506	4	114	126	Carbamidomethylation
				K.Q(-17.03)VC(+57.02)EC(+57.02)DRVAAMC(+57.02)FR.D	N	48.3	1783.73	14	0.5	595.583	3	14.59	4090	4	87	100	Pyro-glu from Q; Carbamidomethylation
				D.P(sub R)CCFVHDC(+57.02)C(+57.02)YGKVTNC(+57.02)NPK.T	N	46.97	2300.93	19	-16.3	767.97	3	12.38	3560	2	45	63	Carbamidomethylation; Mutation
				R.C(+57.02)C(+57.02)FVHDC(+57.02)C(+57.02)YGK.V	N	41.16	1504.54	11	3.2	502.521	3	9.07	2782	2	46	56	Carbamidomethylation
				K.TATYSYTEEND(-18.01)GIVC(+57.02)GGDDPC(+57.02)KK.Q	N	40.64	2561.07	23	-4.9	854.693	3	11.59	3369	2	64	86	Dehydration; Carbamidomethylation
				K.TATYSYTEENDGIVC(+57.02)GGDDPC(+57.02)KKQVC(+57.02)EC(+57.02)DR.V	N	38.94	3526.44	30	-2.4	882.615	4	11.34	3309	1	64	93	Carbamidomethylation
				D.GIVC(+57.02)GGDDPC(+57.02)KK.Q	N	38.38	1304.59	12	-2.2	653.298	2	7.2	2345	1	75	86	Carbamidomethylation
				G.SLVQFETMIMK.L	Y	37.49	1325.67	11	-0.1	663.843	2	19.69	5307	2	4	14
				K.TATYSYTEENDGIVC(+57.02)GGDDPC(+57.02)K(+57.02)K.Q	N	36.79	2636.1	23	-10	879.699	3	11.35	3310	1	64	86	Carbamidomethylation; Carbamidomethylation (DHKE, X@N-term)
				G.SLVQFETMIMKLAK.R	Y	35.52	1637.89	14	-3.3	819.949	2	22.67	6004	3	4	17
				R.DNKDTYDSDKYWK.L	N	30.79	1676.73	13	-0.6	559.918	3	9.69	2927	2	101	113
				G.SLVQFETMR(sub I)MK.L	Y	28.12	1368.69	11	-6.3	685.348	2	17.95	4891	1	4	14	Mutation
				G.SLVQFETMIMKLAKR.S	Y	27.04	1793.99	15	1.7	599.005	3	21.31	5690	3	4	18
				G.SLVQFETMIMK(+43.01).L	Y	26.59	1368.68	11	4.2	685.349	2	17.93	4888	1	4	14	Carbamylation
				K.N(sub D)TYDSDKYWK.L	N	26.28	1318.58	10	2.6	660.301	2	9.9	2975	1	104	113	Mutation
				R.DNKDTYN(sub D)SDKYWK.L	N	22.97	1675.75	13	2.6	559.591	3	9.3	2836	2	101	113	Mutation
				R.C(+57.02)C(+57.02)FVHDC(+57.02)C(+57.02)Y(-18.01)GK.V	N	22.12	1486.53	11	-0.1	744.27	2	11.65	3381	1	46	56	Carbamidomethylation; Dehydration
				K.VTNC(+57.02)NPK.T	N	20.18	831.391	7	-6.6	416.7	2	2.39	901	1	57	63	Carbamidomethylation
51		Acidic phospholipase A2	Calloselasma rhodostoma	K.AAAYSYTIENGGIVC(+57.02)GGDDPC(+57.02)KK.Q	Y	92.24	2445.09	23	-2.6	1223.55	2	13.22	3783	38	77	99	Carbamidomethylation
				K.AAAYSYTIENGGIVC(+57.02)GGDDPC(+57.02)K.K	Y	81.34	2317	22	-3.8	1159.5	2	14.1	3994	1	77	98	Carbamidomethylation
				K.QTGLFSYSFYGC(+57.02)YC(+57.02)GWGGHGRPQDPTDR.C	Y	79.96	3268.39	28	3.6	818.107	4	18.02	4923	4	31	58	Carbamidomethylation
				R.AAAMC(+57.02)FRDNLDTYNYAKYWK.F	Y	76.01	2500.13	20	0.2	834.384	3	16.77	4626	4	107	126	Carbamidomethylation
				K.VTNC(+57.02)DPKAAAYSYTIENGGIVC(+57.02)GGDDPC(+57.02)KK.Q	Y	74.2	3259.46	30	-2.2	815.87	4	13.57	3867	2	70	99	Carbamidomethylation
				K.AAAYSYTIENGGIVC(+57.02)GGDDPC(+57.02)KKQIC(+57.02)EC(+57.02)DR.A	Y	73.87	3406.47	30	-1.2	852.623	4	13.18	3772	3	77	106	Carbamidomethylation
				R.DNLDTYNYAKYWK.F	Y	69.37	1692.78	13	-2	847.395	2	15.26	4265	4	114	126
				K.Q(-17.03)IC(+57.02)EC(+57.02)DRAAAMC(+57.02)FRDNLDTYNYAKYWK.F	Y	66.87	3444.48	27	-3.6	862.124	4	18.1	4944	2	100	126	Pyro-glu from Q; Carbamidomethylation
				R.AAAMC(+57.02)FRDNLDTYNYAK.Y	Y	62.36	2022.89	17	-2.6	1012.45	2	14.07	3987	7	107	123	Carbamidomethylation
				K.Q(-17.03)TGLFSYSFYGC(+57.02)YC(+57.02)GWGGHGRPQDPTDR.C	Y	61.26	3251.36	28	-3.2	1084.79	3	19.8	5343	2	31	58	Pyro-glu from Q; Carbamidomethylation
				R.C(+57.02)C(+57.02)FVHDC(+57.02)C(+57.02)YGK.V	N	60.88	1504.54	11	-0.1	502.519	3	9.07	2799	2	59	69	Carbamidomethylation
				R.C(+57.02)(+27.99)C(+57.02)FVHDC(+57.02)C(+57.02)YGK.V	N	56.54	1532.53	11	1.3	767.274	2	11.39	3341	3	59	69	Carbamidomethylation; Formylation
				K.FSAKDC(+57.02)QEESDPC(+57.02)	Y	56.26	1571.59	13	3.3	786.803	2	7.76	2493	4	127	139	Carbamidomethylation
				K.AAAYSYTIENGGIVC(+57.02)GGDDPC(+57.02)K(+57.02)K.Q	Y	54.51	2502.12	23	-2.8	835.043	3	13.18	3773	1	77	99	Carbamidomethylation; Carbamidomethylation (DHKE, X@N-term)
				K.AAAYSYTIEN(+.98)GGIVC(+57.02)GGDDPC(+57.02)KK.Q	Y	53.72	2446.08	23	2.3	1224.05	2	13.37	3820	5	77	99	Deamidation (NQ); Carbamidomethylation
				K.QIC(+57.02)EC(+57.02)DRAAAMC(+57.02)FR.D	Y	53.22	1786.74	14	1.6	596.587	3	11.67	3406	2	100	113	Carbamidomethylation
				G.HLLQFETMIIKMTK.Q	Y	51.55	1731.94	14	3.4	578.323	3	19.62	5301	6	17	30
				K.YWKFSAKDC(+57.02)QEESDPC(+57.02)	Y	51.26	2048.82	16	1.6	1025.42	2	11.69	3411	4	124	139	Carbamidomethylation
				G.HLLQFETMIIK.M	Y	49.77	1371.76	11	4.1	686.889	2	18.07	4935	4	17	27
				E.GHLLQFETMIIK.M	Y	46.95	1428.78	12	-3.3	715.395	2	19.73	5325	2	16	27
				G.H(+27.99)LLQFETMIIKMTK.Q	Y	46.92	1759.94	14	1.5	587.654	3	22.47	5963	2	17	30	Formylation (Protein N-term)
				K.Q(-17.03)IC(+57.02)EC(+57.02)DRAAAMC(+57.02)FR.D	Y	46.87	1769.71	14	-1.9	885.861	2	14.02	3975	2	100	113	Pyro-glu from Q; Carbamidomethylation
				R.AAAM(+15.99)C(+57.02)FRDNLDTYNYAK.Y	Y	46.33	2038.89	17	2.3	680.638	3	12.54	3617	2	107	123	Oxidation (M); Carbamidomethylation
				K.QIC(+57.02)EC(+57.02)DRAAAMC(+57.02)FRDNLDTYNYAK.Y	Y	46.11	2984.27	24	-4.1	995.759	3	14.6	4110	3	100	123	Carbamidomethylation
				K.AAAYSYTIEN(+.98)GGIVC(+57.02)GGDDPC(+57.02)K.K	Y	45.05	2317.98	22	2.9	1160	2	14.17	4011	2	77	98	Deamidation (NQ); Carbamidomethylation
				K.AAAYSYTIENGGIVC(+57.02)GGDD.P	Y	44.6	1931.82	19	-1.5	966.916	2	15	4203	3	77	95	Carbamidomethylation
				K.Q(-17.03)IC(+57.02)EC(+57.02)DRAAAMC(+57.02)FRDNLDTYNYAK.Y	Y	43.32	2967.24	24	-2.6	990.085	3	16.13	4473	2	100	123	Pyro-glu from Q; Carbamidomethylation
				R.A(+43.01)AAMC(+57.02)FRDNLDTYNYAK.Y	Y	43.15	2065.9	17	0.1	689.64	3	12.89	3705	5	107	123	Carbamylation; Carbamidomethylation
				R.DNLDTYNYAK.Y	Y	42.82	1215.54	10	0	608.778	2	9.97	3010	2	114	123
				K.AAAYSYTIEN(-17.03)GGIVC(+57.02)GGDDPC(+57.02)KK.Q	Y	42.64	2428.07	23	-1.9	810.362	3	14.12	3999	2	77	99	Ammonia-loss (N); Carbamidomethylation
				G.HLLQFETMIIK(+43.01)MTK.Q	Y	42.54	1774.95	14	0.6	592.657	3	17.54	4809	2	17	30	Carbamylation
				K.QIC(+57.02)EC(+57.02)DRP(sub A)AAMC(+57.02)FRDNLDTYNYAK.Y	Y	42.52	3010.28	24	-14.3	1004.42	3	15.68	4365	2	100	123	Carbamidomethylation; Mutation
				Y.SYTIENGGIVC(+57.02)GGDDPC(+57.02)KK.Q	Y	42.06	2068.92	19	-5.2	690.644	3	11.7	3412	2	81	99	Carbamidomethylation
				R.AAAMC(+57.02)FRDNR(sub L)DTYNYAKYWK.F	Y	41.11	2543.15	20	-3.6	848.72	3	15.96	4433	1	107	126	Carbamidomethylation; Mutation
				R.A(+43.01)AAMC(+57.02)FRDNLDTYNYAKYWK.F	Y	39.16	2543.14	20	1.5	636.792	4	15.95	4431	3	107	126	Carbamylation; Carbamidomethylation
				R.AAAMC(+57.02)FRD(-18.01)NLDTYNYAK.Y	Y	38.91	2004.88	17	-1.2	669.301	3	14.4	4065	2	107	123	Carbamidomethylation; Dehydration
				D.PKAAAYSYTIENGGIVC(+57.02)GGDDPC(+57.02)KK.Q	Y	38.84	2670.24	25	0.4	668.568	4	12.64	3645	2	75	99	Carbamidomethylation
				K.QTGLQ(sub F)SYSFYGC(+57.02)YC(+57.02)GWGGHGRPQDPTDR.C	Y	38.79	3249.38	28	-18.1	1084.11	3	19.74	5328	1	31	58	Carbamidomethylation; Mutation
				E.GHLLQFETMIIKMTK.Q	Y	38.71	1788.96	15	-9.5	597.323	3	21.27	5686	1	16	30
				Y.TIENGGIVC(+57.02)GGDDPC(+57.02)KK.Q	Y	37.18	1818.82	17	2.8	607.284	3	9.45	2890	2	83	99	Carbamidomethylation
				K.FSAKDC(+57.02)QEESD.P	Y	36.02	1314.5	11	1	658.26	2	6.29	2145	2	127	137	Carbamidomethylation
				K.QIC(+57.02)EC(+57.02)DR.A	N	35.61	979.385	7	-1.3	490.699	2	4.99	1847	2	100	106	Carbamidomethylation
				Y.TIENGGIVC(+57.02)GGDDPC(+57.02)K.K	Y	35.28	1690.73	16	-7.4	846.365	2	10.43	3118	2	83	98	Carbamidomethylation
				G.H(+27.99)LLQFETMIIK.M	Y	34.51	1399.75	11	5	700.888	2	20.81	5577	3	17	27	Formylation (Protein N-term)
				K.A(+298.19)AAYSYTIENGGIVC(+57.02)GGDDPC(+57.02)KK.Q	Y	33.34	2743.29	23	-17.9	915.42	3	13.23	3785	2	77	99	Levuglandinyl-lysine anhyropyrrole adduct; Carbamidomethylation
				M.C(+57.02)FRDN(-17.03)LDTYNYAKYWK.F	Y	33.26	2138.95	16	5.4	713.995	3	17.88	4889	2	111	126	Carbamidomethylation; Ammonia-loss (N)
				R.AAAM(+15.99)C(+57.02)FR.D	Y	32.98	841.357	7	-2.9	421.685	2	6.58	2214	2	107	113	Oxidation (M); Carbamidomethylation
				M.C(+57.02)FRDN(-17.03)LDTYNYAK.Y	Y	32.61	1661.71	13	-1.5	831.863	2	15.18	4246	2	111	123	Carbamidomethylation; Ammonia-loss (N)
				K.QIC(+57.02)EC(+57.02)DRAAAMC(+57.02)FRDNLDTYNYAKYWK.F	Y	31.83	3461.5	27	3.7	693.311	5	16.86	4648	1	100	126	Carbamidomethylation
				K.KQICECDRP(sub A)AAMCFRDNLDTYNYAK.Y	Y	31.82	2967.31	25	-25.8	990.086	3	16.22	4497	1	99	123	Mutation
				K.YWKFSAKDC(+57.02)QEESD.P	Y	31.38	1791.74	14	6.9	896.884	2	11.35	3330	3	124	137	Carbamidomethylation
				K.KQICECDRAAP(sub A)MCFRDNLDTYNYAKYWK.F	Y	31.37	3444.55	28	-19.9	862.128	4	18.26	4983	2	99	126	Mutation
				R.AAAMC(+57.02)FR.D	Y	30.96	825.362	7	2.9	413.69	2	9.4	2877	2	107	113	Carbamidomethylation
				K.QIC(+57.02)EC(+57.02)DRAAP(sub A)MC(+57.02)FRDNLDTYNYAKYWK.F	Y	30.85	3487.52	27	-13.5	872.876	4	17.73	4853	2	100	126	Carbamidomethylation; Mutation
				K.Q(-17.03)IC(+57.02)EC(+57.02)DRAAAM(+15.99)C(+57.02)FRDNLDTYNYAK.Y	Y	30.8	2983.24	24	-2.7	995.416	3	15.48	4318	1	100	123	Pyro-glu from Q; Carbamidomethylation; Oxidation (M)
				K.AAAYSYTIENGGIVC(+57.02)GGDD(-18.01)PC(+57.02)KK.Q	Y	30.54	2427.08	23	1.1	810.036	3	13.42	3832	1	77	99	Carbamidomethylation; Dehydration
				K.VTNCDPKE(sub A)AAYSYTIEP(sub N)GGIVC(+57.02)GGDDPC(+57.02)KK.Q	Y	30.12	3243.45	30	-9.5	811.863	4	14.16	4007	1	70	99	Carbamidomethylation; Mutation
				G.HLLQFETMR(sub I)IKMTK.Q	Y	29.96	1774.96	14	-7.4	592.656	3	18.07	4936	1	17	30	Mutation
				R.DNLDTYNYAKYWKFSAKDC(+57.02)QEESDPC(+57.02)	Y	29.9	3246.35	26	-1.4	812.595	4	16.06	4458	2	114	139	Carbamidomethylation
				K.KQIC(+57.02)EC(+57.02)DR.A	N	29.9	1107.48	8	2.8	370.168	3	4.18	1643	1	99	106	Carbamidomethylation
				K.QT(-18.01)GLFSYSFYGC(+57.02)YC(+57.02)GWGGHGRPQDPTDR.C	Y	29.71	3250.38	28	-8.6	1084.46	3	19.63	5302	1	31	58	Dehydration; Carbamidomethylation
				K.FSAKD(-18.01)C(+57.02)QEESDPC(+57.02)	Y	29.15	1553.58	13	-2.5	777.793	2	8.12	2577	2	127	139	Dehydration; Carbamidomethylation
				K.VTNC(+57.02)DPK.A	Y	28.57	832.375	7	-5.5	417.192	2	2.76	1061	1	70	76	Carbamidomethylation
				K.FSAK(+57.02)DC(+57.02)QEESDPC(+57.02)	Y	28.44	1628.61	13	2.4	815.313	2	7.75	2488	1	127	139	Carbamidomethylation (DHKE, X@N-term); Carbamidomethylation
				K.QIC(+57.02)EC(+57.02)D(-18.01)R.A	N	27.5	961.375	7	7.1	481.698	2	5.83	2039	2	100	106	Carbamidomethylation; Dehydration
				K.YWK(+27.99)FSAKDC(+57.02)QEESDPC(+57.02)	Y	27.47	2076.82	16	7.7	1039.42	2	14.57	4103	1	124	139	Formylation; Carbamidomethylation
				K.AAAYSYTIENGGIVC(+57.02)GGD.D	Y	27.4	1816.79	18	2.5	909.406	2	14.93	4188	1	77	94	Carbamidomethylation
				K.KQICECDRAAP(sub A)MCFRDNLDTYNYAK.Y	Y	27.08	2967.31	25	-25.7	990.086	3	16.2	4491	1	99	123	Mutation
				H.L(+149.03)LQFETMIIKMTK.Q	Y	26.56	1743.91	13	21.7	582.324	3	21.23	5676	2	18	30	Benzyl isothiocyanate
				K.KQICECDRAAAT(sub M)CFRDNLDTYNYAKYWK.F	Y	26.09	3388.54	28	-0.1	848.143	4	15.39	4296	1	99	126	Mutation
				K.QIC(+57.02)EC(+57.02)DRAAP(sub A)MC(+57.02)FRDNLDTYNYAK.Y	Y	26.06	3010.28	24	-12.2	1004.42	3	15.7	4371	1	100	123	Carbamidomethylation; Mutation
				T.G(+210.20)LFSYSFYGC(+57.02)YC(+57.02)GWGGHGRPQDPTDR.C	Y	26	3249.48	26	-43.6	1084.12	3	19.68	5314	1	33	58	Myristoylation; Carbamidomethylation
				K.AAAYSYTIEN(+.98)GGIVC(+57.02)GGD(-18.01)DPC(+57.02)KK.Q	Y	25.95	2428.07	23	-6	810.358	3	13.6	3875	1	77	99	Deamidation (NQ); Carbamidomethylation; Dehydration
				Y.SYTIEN(+.98)GGIVC(+57.02)GGDDPC(+57.02)KK.Q	Y	25.86	2069.9	19	-4.2	690.972	3	11.98	3479	1	81	99	Deamidation (NQ); Carbamidomethylation
				K.F(+27.99)SAKDC(+57.02)QEESDPC(+57.02)	Y	25.57	1599.58	13	-4.3	800.795	2	10.18	3060	1	127	139	Formylation; Carbamidomethylation
				K.KQIC(+57.02)EC(+57.02)DRAAAMC(+57.02)FRDNLDTYNYAK.Y	Y	24.53	3112.36	25	-4.1	623.477	5	13.78	3917	2	99	123	Carbamidomethylation
				R.A(+57.02)AAMC(+57.02)FRDN(+.98)LDTYNYAKYWK.F	Y	24.49	2558.14	20	-8.4	640.536	4	15.46	4313	1	107	126	Carbamidomethylation (DHKE, X@N-term); Carbamidomethylation; Deamidation (NQ)
				K.KQS(sub I)CECDRAAAMC(+57.02)FRDNLDTYNYAK.Y	Y	23.88	2972.27	25	-11.3	991.752	3	16.22	4498	1	99	123	Carbamidomethylation; Mutation
				C.ECDRAAAV(sub M)CFRDNLDTYNYAK.Y	Y	23.85	2437.08	21	7.9	610.282	4	10.09	3039	1	103	123	Mutation
				T.LWILAVLQVGVEGHLLQFETMIIK.M	Y	23.57	2749.56	24	-7.8	688.392	4	18.27	4985	1	4	27
				R.AAAMC(+57.02)FRD(+57.02)N(+.98)LDTYNYAK.Y	Y	23.33	2080.9	17	1.5	694.641	3	12.05	3495	1	107	123	Carbamidomethylation; Carbamidomethylation (DHKE, X@N-term); Deamidation (NQ)
				K.F(+57.02)SAKDC(+57.02)QEESDPC(+57.02)	Y	23.3	1628.61	13	-0.6	815.311	2	7.73	2484	1	127	139	Carbamidomethylation (DHKE, X@N-term); Carbamidomethylation
				R.C(+57.02)C(+57.02)FVHDC(+57.02)C(+57.02)Y(-18.01)GK.V	N	21.63	1486.53	11	-0.8	744.269	2	11.62	3394	2	59	69	Carbamidomethylation; Dehydration
				R.A(+57.02)AAMC(+57.02)FRDNLDTYNYAK.Y	Y	21.44	2079.91	17	-1.5	694.311	3	11.08	3267	1	107	123	Carbamidomethylation (DHKE, X@N-term); Carbamidomethylation
				R.DNLD(+57.02)TYNYAK.Y	Y	20.8	1272.56	10	-9.6	637.282	2	10.41	3113	1	114	123	Carbamidomethylation (DHKE, X@N-term)
				K.KQICH(sub E)CDRAAAMCFRDNLDTYNYAK.Y	Y	20.77	2949.31	25	-31.1	984.082	3	16.13	4474	1	99	123	Mutation
				K.Q(-17.03)IC(+57.02)EC(+57.02)DR.A	N	20.71	962.359	7	4.3	482.189	2	7.97	2543	1	100	106	Pyro-glu from Q; Carbamidomethylation
				W.GGHGRPQDPTDR.C	Y	20.59	1291.6	12	4.5	431.543	3	4.15	1635	1	47	58
				R.AQ(sub A)AMC(+57.02)FRDNLDTYNYAKYWK.F	Y	20.4	2557.15	20	-0.9	640.295	4	14.58	4107	1	107	126	Carbamidomethylation; Mutation
				G.HLLQFETMR(sub I)IK.M	Y	20.17	1414.78	11	-10.5	708.388	2	16.64	4595	1	17	27	Mutation
				Y.TIEN(+.98)GGIVC(+57.02)GGDDPC(+57.02)KK.Q	Y	20.1	1819.81	17	4.7	607.613	3	9.71	2949	1	83	99	Deamidation (NQ); Carbamidomethylation
				K.KQIC(+57.02)ECDRAAP(sub A)MCFRDNLDTYNYAK.Y	Y	19.95	3024.34	25	-24.3	757.073	4	13.92	3951	1	99	123	Carbamidomethylation; Mutation
				D.NLDTYNYAK.Y	Y	19.52	1100.51	9	0.4	551.264	2	9.67	2939	1	115	123
				Y.GC(+57.02)YC(+57.02)GWGGHGRPQDPTDR.C	Y	19.46	2074.85	18	-1.3	519.719	4	9.15	2819	1	41	58	Carbamidomethylation
				K.FSAKDC(+57.02)QEESD(-.98).P	Y	19.3	1313.52	11	8.3	657.772	2	5.99	2075	1	127	137	Carbamidomethylation; Amidation
52		Acidic phospholipase A2	Calloselasma rhodostoma	R.C(+57.02)C(+57.02)FVHDC(+57.02)C(+57.02)YGK.V	N	67.67	1504.54	11	0.6	753.276	2	9.17	2788	4	59	69	Carbamidomethylation
				K.TATYSYTEENDGIVC(+57.02)GGDDPC(+57.02)KK.Q	N	61.43	2579.08	23	-9	860.693	3	11.41	3308	2	77	99	Carbamidomethylation
				K.QVC(+57.02)EC(+57.02)DRVAAMC(+57.02)FR.D	N	50.79	1800.75	14	-2	601.257	3	12.69	3611	2	100	113	Carbamidomethylation
				R.VAAMC(+57.02)FR.D	N	40.9	853.394	7	-7.2	427.701	2	11.08	3233	2	107	113	Carbamidomethylation
				G.SLVQFETMIMK.L	Y	39.43	1325.67	11	0.9	663.844	2	19.85	5300	1	17	27
				K.Q(-17.03)VC(+57.02)EC(+57.02)DRVAAMC(+57.02)FR.D	N	31.54	1783.73	14	-6.4	892.865	2	14.57	4060	2	100	113	Pyro-glu from Q; Carbamidomethylation
				G.SLVQFETMIMKLAK.R	Y	30.04	1637.89	14	-5.6	546.967	3	22.93	6011	1	17	30
53		Acidic phospholipase A2	Ophiophagus hannah	D.ELDRC(+57.02)C(+57.02)QVHDNC(+57.02)YTQAQQLTEC(+57.02)SPYSKR.Y	Y	72.68	3545.52	28	4	710.114	5	11.67	3377	4	67	94	Carbamidomethylation
				D.ELDRC(+57.02)C(+57.02)QVHDNC(+57.02)YTQAQQLTEC(+57.02)SPYSK.R	Y	62.04	3389.42	27	0.8	848.362	4	12.05	3468	2	67	93	Carbamidomethylation
				R.C(+57.02)C(+57.02)Q(+.98)VHD(-18.01)NC(+57.02)YTQAQQLTEC(+57.02)SPYSKR.Y	Y	60.47	3015.24	24	-3.8	1006.08	3	12.94	3696	2	71	94	Carbamidomethylation; Deamidation (NQ); Dehydration
				R.YSYDC(+57.02)SEGTLTC(+57.02)KADNDEC(+57.02)AAFVC(+57.02)DC(+57.02)DRVAAIC(+57.02)FAGA(+28.03).P	Y	43.58	4269.72	37	1.5	1068.44	4	16.74	4643	2	95	131	Carbamidomethylation; Ethylation
				R.YSYDC(+57.02)SEGTLTC(+57.02)K.A	Y	38.69	1582.63	13	3.1	792.324	2	10.06	2994	2	95	107	Carbamidomethylation
54		Acidic phospholipase A2	Trimeresurus stejnegeri	R.AAAMC(+57.02)FRDNLDTYNYAKYWK.F	Y	92.5	2500.13	20	-1.9	834.383	3	16.85	4594	3	107	126	Carbamidomethylation
				K.AAAYSYTIENGGIVC(+57.02)GGDDPC(+57.02)KK.Q	Y	91.94	2445.09	23	1.1	816.039	3	13.37	3776	32	77	99	Carbamidomethylation
				K.VTNC(+57.02)DPKAAAYSYTIENGGIVC(+57.02)GGDDPC(+57.02)KK.Q	Y	86.86	3259.46	30	0.1	815.872	4	13.67	3848	2	70	99	Carbamidomethylation
				K.QTGLFSYSFYGC(+57.02)YC(+57.02)GWGGHGRPQDPTDR.C	Y	76.42	3268.39	28	-4.8	818.1	4	18.11	4893	2	31	58	Carbamidomethylation
				R.AAAMC(+57.02)FRDNLDTYNYAK.Y	Y	74.52	2022.89	17	-1.8	1012.45	2	14.24	3980	9	107	123	Carbamidomethylation
				R.DNLDTYNYAKYWK.F	Y	70.85	1692.78	13	0.1	847.396	2	15.39	4251	4	114	126
				K.Q(-17.03)IC(+57.02)EC(+57.02)DRAAAMC(+57.02)FRDNLDTYNYAKYWK.F	Y	69.35	3444.48	27	0.6	862.127	4	18.23	4922	3	100	126	Pyro-glu from Q; Carbamidomethylation
				R.C(+57.02)C(+57.02)FVHDC(+57.02)C(+57.02)YGK.V	N	67.67	1504.54	11	0.6	753.276	2	9.17	2788	4	59	69	Carbamidomethylation
				K.AAAYSYTIENGGIVC(+57.02)GGDDPC(+57.02)K.K	Y	67.47	2317	22	-0.5	1159.51	2	14.22	3976	2	77	98	Carbamidomethylation
				K.AAAYSYTIENGGIVC(+57.02)GGDDPC(+57.02)KKQIC(+57.02)EC(+57.02)DR.A	Y	65.09	3406.47	30	-2.5	852.622	4	13.28	3752	3	77	106	Carbamidomethylation
				K.QIC(+57.02)EC(+57.02)DRAAAMC(+57.02)FRDNLDTYNYAK.Y	Y	59.02	2984.27	24	-3.9	995.759	3	14.66	4082	4	100	123	Carbamidomethylation
				K.AAAYSYTIEN(+.98)GGIVC(+57.02)GGDDPC(+57.02)KK.Q	Y	58.98	2446.08	23	-0.5	816.366	3	13.9	3902	5	77	99	Deamidation (NQ); Carbamidomethylation
				K.Q(-17.03)TGLFSYSFYGC(+57.02)YC(+57.02)GWGGHGRPQDPTDR.C	Y	58.93	3251.36	28	-2.8	1084.79	3	19.83	5295	2	31	58	Pyro-glu from Q; Carbamidomethylation
				G.HLLQFETMIIKMTK.Q	Y	57.5	1731.94	14	0.9	578.322	3	19.8	5288	4	17	30
				K.YWKFSAKDC(+57.02)QEESDPC(+57.02)	Y	56.13	2048.82	16	2.7	1025.42	2	11.85	3412	4	124	139	Carbamidomethylation
				D.PKAAAYSYTIENGGIVC(+57.02)GGDDPC(+57.02)KK.Q	Y	55.74	2670.24	25	-1	668.567	4	12.76	3629	2	75	99	Carbamidomethylation
				K.FSAKDC(+57.02)QEESDPC(+57.02)	Y	54.72	1571.59	13	-2.3	786.799	2	7.54	2408	2	127	139	Carbamidomethylation
				G.HLLQFETMIIK.M	Y	52.64	1371.76	11	2	686.888	2	18.16	4904	6	17	27
				K.QIC(+57.02)EC(+57.02)DRAAAMC(+57.02)FR.D	Y	49.1	1786.74	14	1.7	596.587	3	11.79	3398	2	100	113	Carbamidomethylation
				K.Q(-17.03)IC(+57.02)EC(+57.02)DRAAAMC(+57.02)FRDNLDTYNYAK.Y	Y	47.92	2967.24	24	0.9	990.088	3	16.3	4466	2	100	123	Pyro-glu from Q; Carbamidomethylation
				R.DNLDTYNYAK.Y	Y	47.54	1215.54	10	-2.8	608.776	2	10.06	2998	2	114	123
				K.AAAYSYTIENGGIVC(+57.02)GGDD.P	Y	47.52	1931.82	19	-1.1	966.917	2	14.87	4131	2	77	95	Carbamidomethylation
				E.GHLLQFETMIIK.M	Y	47.01	1428.78	12	5.7	715.401	2	19.94	5321	2	16	27
				R.AAAMC(+57.02)FRD(-18.01)NLDTYNYAK.Y	Y	45.61	2004.88	17	0.9	669.302	3	14.49	4041	2	107	123	Carbamidomethylation; Dehydration
				R.C(+57.02)C(+57.02)FVHDC(+57.02)C(+57.02)YGKVTNC(+57.02)DPK.A	Y	44.36	2318.9	18	2.1	580.734	4	10.04	2991	1	59	76	Carbamidomethylation
				K.QIC(+57.02)EC(+57.02)DRAAAMC(+57.02)FRDNLDTYNYAKYWK.F	Y	42.19	3461.5	27	-5.7	866.379	4	16.94	4616	4	100	126	Carbamidomethylation
				K.KQIC(+57.02)EC(+57.02)DRAAAMC(+57.02)FRDNLDTYNYAK.Y	Y	42.04	3112.36	25	3.7	623.482	5	13.83	3884	2	99	123	Carbamidomethylation
				K.AAAYSYTIEN(-17.03)GGIVC(+57.02)GGDDPC(+57.02)KK.Q	Y	41.42	2428.07	23	-0.9	810.362	3	14.34	4004	3	77	99	Ammonia-loss (N); Carbamidomethylation
				K.YWKFSAKDC(+57.02)QEESD.P	Y	39.74	1791.74	14	-6.4	896.872	2	11.42	3311	2	124	137	Carbamidomethylation
				R.A(+298.19)AAMC(+57.02)FRDNLDTYNYAK.Y	Y	38.33	2321.09	17	-27.5	774.681	3	14.33	4001	1	107	123	Levuglandinyl-lysine anhyropyrrole adduct; Carbamidomethylation
				G.H(+27.99)LLQFETMIIKMTK.Q	Y	38.21	1759.94	14	-1.3	587.652	3	22.86	5994	2	17	30	Formylation (Protein N-term)
				K.FSAKDC(+57.02)QEESD.P	Y	36.96	1314.5	11	0	658.259	2	6.28	2117	1	127	137	Carbamidomethylation
				G.H(+27.99)LLQFETMIIK.M	Y	35.73	1399.75	11	-0.2	700.884	2	20.99	5565	2	17	27	Formylation (Protein N-term)
				R.AAAM(+15.99)C(+57.02)FRDNLDTYNYAK.Y	Y	35.2	2038.89	17	0.5	680.637	3	12.71	3617	1	107	123	Oxidation (M); Carbamidomethylation
				R.AAAMC(+57.02)FR.D	Y	35.02	825.362	7	-2.1	413.688	2	9.57	2883	2	107	113	Carbamidomethylation
				K.A(+298.19)AAYSYTIENGGIVC(+57.02)GGDDPC(+57.02)KK.Q	Y	34.38	2743.29	23	-20.1	915.418	3	13.37	3777	2	77	99	Levuglandinyl-lysine anhyropyrrole adduct; Carbamidomethylation
				K.AAAYSYTIENGGIVC(+57.02)GGDD(-18.01)PC(+57.02)KK.Q	Y	33.28	2427.08	23	-11.4	810.026	3	13.56	3821	1	77	99	Carbamidomethylation; Dehydration
				K.Q(-17.03)IC(+57.02)EC(+57.02)DRAAAMC(+57.02)FR.D	Y	31.67	1769.71	14	-5.1	885.858	2	14.11	3950	1	100	113	Pyro-glu from Q; Carbamidomethylation
				K.AAAYSYTIENGGIVC(+57.02)GGD.D	Y	30.37	1816.79	18	-3.8	909.401	2	14.96	4150	1	77	94	Carbamidomethylation
				G.HLLQFETMIIKM(+15.99)TK.Q	Y	30.18	1747.94	14	-4.8	583.65	3	17.05	4641	2	17	30	Oxidation (M)
				K.VTNC(+57.02)DPK.A	Y	29.79	832.375	7	3.8	417.196	2	2.65	1074	2	70	76	Carbamidomethylation
				R.AAAM(+15.99)C(+57.02)FR.D	Y	29.17	841.357	7	1.7	421.687	2	6.67	2207	2	107	113	Oxidation (M); Carbamidomethylation
				R.C(+57.02)C(+57.02)FVHDC(+57.02)C(+57.02)YGKVTNC(+57.02)D.P	Y	28.7	2093.75	16	0.4	698.925	3	10.6	3123	1	59	74	Carbamidomethylation
				K.QIC(+57.02)EC(+57.02)DR.A	N	27.1	979.385	7	-10.3	490.695	2	4.99	1821	2	100	106	Carbamidomethylation
				K.Q(-17.03)IC(+57.02)EC(+57.02)DR.A	N	25.56	962.359	7	-1.4	482.186	2	8.09	2536	1	100	106	Pyro-glu from Q; Carbamidomethylation
				K.KQICECDRAAP(sub A)MCFRDNLDTYNYAK.Y	Y	25.33	2967.31	25	-27.3	990.085	3	16.23	4448	1	99	123	Mutation
				G.HLLQFETM(+15.99)IIK.M	Y	25.09	1387.75	11	-2.3	694.882	2	16.41	4492	1	17	27	Oxidation (M)
				E.GHLLQFETMIIKMTK.Q	Y	24.86	1788.96	15	2	597.33	3	21.73	5735	1	16	30
				K.YWKFSAK.D	Y	24.81	928.481	7	6.8	310.503	3	11.44	3317	1	124	130
				R.DNLDTYNYAKYWKFSAKDC(+57.02)QEESDPC(+57.02)	Y	24.27	3246.35	26	-5.1	812.592	4	16.11	4420	1	114	139	Carbamidomethylation
				D.PKAAAYSYTIEN(+.98)GGIVC(+57.02)GGDDPC(+57.02)KK.Q	Y	23.94	2671.23	25	2.7	668.816	4	13	3686	3	75	99	Deamidation (NQ); Carbamidomethylation
				H.L(+149.03)LQFETMIIKMTK.Q	Y	23	1743.91	13	11.6	582.318	3	21.67	5723	1	18	30	Benzyl isothiocyanate
55		Acidic phospholipase A2 W6D49	Calloselasma rhodostoma	K.GEILC(+57.02)GETNPC(+57.02)LNQAC(+57.02)EC(+57.02)DK.A	N	93.79	2366.96	20	-1.8	1184.49	2	12.61	3783	4	87	106	Carbamidomethylation
				K.FEKGEILC(+57.02)GETNPC(+57.02)LNQAC(+57.02)EC(+57.02)DK.A	N	74.57	2771.17	23	-4.8	924.725	3	12.97	3865	3	84	106	Carbamidomethylation
				K.DATDQC(+57.02)C(+57.02)ADHDC(+57.02)C(+57.02)YK.K	Y	73.09	1917.64	15	-1.8	959.825	2	6.2	2291	4	54	68	Carbamidomethylation
				K.FEKGEILC(+57.02)GETNPC(+57.02)LNQAC(+57.02)EC(+57.02)DKAVATC(+57.02)FR.D	N	67.13	3576.56	30	2.6	895.149	4	14.76	4280	2	84	113	Carbamidomethylation
				K.GEILC(+57.02)GETNPC(+57.02)LNQAC(+57.02)EC(+57.02)DKAVATC(+57.02)FR.D	N	65.9	3172.35	27	-1.8	1058.46	3	14.76	4281	4	87	113	Carbamidomethylation
				K.Q(-17.03)QFNTGIFC(+57.02)SKAK.A	Y	65.85	1510.72	13	0.1	756.369	2	14.97	4329	2	123	135	Pyro-glu from Q; Carbamidomethylation
				K.Q(-17.03)QFNTGIFC(+57.02)SK.A	Y	65.03	1311.59	11	0.4	656.803	2	15.85	4543	2	123	133	Pyro-glu from Q; Carbamidomethylation
				R.DNLDTYNKKQQFNTGIFC(+57.02)SK.A	Y	63.91	2420.14	20	-1.2	807.721	3	13.77	4052	5	114	133	Carbamidomethylation
				K.AVATC(+57.02)FRDNLDTYNKKQQFNTGIFC(+57.02)SK.A	Y	62.47	3225.53	27	-0.3	807.39	4	14.96	4328	4	107	133	Carbamidomethylation
				K.KESYSYKFEKGEILC(+57.02)GETNPC(+57.02)LNQAC(+57.02)EC(+57.02)DK.A	N	59.95	3656.59	30	0.3	915.155	4	13.46	3980	4	77	106	Carbamidomethylation
				K.KQQFNTGIFC(+57.02)SK.A	Y	53.58	1456.71	12	-1.1	729.363	2	12.55	3769	4	122	133	Carbamidomethylation
				K.QQFNTGIFC(+57.02)SK.A	Y	45.51	1328.62	11	-0.1	665.316	2	14	4105	2	123	133	Carbamidomethylation
				K.NYGMYGC(+57.02)NC(+57.02)GPMK.R	N	44.99	1550.58	13	2.2	776.298	2	11.17	3448	2	36	48	Carbamidomethylation
				R.GKPKDATDQC(+57.02)C(+57.02)ADHDC(+57.02)C(+57.02)YK.K	Y	43.39	2327.9	19	-1.9	582.982	4	5.73	2184	3	50	68	Carbamidomethylation
				K.KESYSYKFEK.G	N	41.01	1307.64	10	2.4	436.888	3	7	2486	2	77	86
				K.M(+43.01)IMVMTGK.E	N	40.66	952.455	8	-3.9	477.233	2	11.09	3429	3	24	31	Carbamylation
				K.NYGMYGC(+57.02)NC(+57.02)GPMK(+43.01).R	N	40.18	1593.58	13	1.8	797.8	2	9.47	3057	2	36	48	Carbamidomethylation; Carbamylation
				K.DATD(-18.01)QC(+57.02)C(+57.02)ADHDC(+57.02)C(+57.02)YK.K	Y	39.01	1899.63	15	5.5	634.22	3	6.26	2306	2	54	68	Dehydration; Carbamidomethylation
				K.ESYSYKFEKGEILC(+57.02)GETNPC(+57.02)LNQAC(+57.02)EC(+57.02)DK.A	N	37.56	3528.49	29	1.5	883.132	4	14.22	4155	1	78	106	Carbamidomethylation
				K.AVATC(+57.02)FR.D	N	35.78	823.401	7	1.9	412.709	2	6.99	2483	2	107	113	Carbamidomethylation
				K.AVATC(+57.02)FRDNLDTYNK.K	Y	35.34	1786.83	15	3.1	596.619	3	12.25	3699	1	107	121	Carbamidomethylation
				K.AVATC(+57.02)FRDNLDTYNKK.Q	Y	34.92	1914.93	16	4.8	639.319	3	11.34	3488	3	107	122	Carbamidomethylation
				K.N(+43.01)YGMYGC(+57.02)NC(+57.02)GPM(+15.99)KR.G	N	34.39	1765.68	14	1.1	589.568	3	6.71	2412	2	36	49	Carbamylation; Carbamidomethylation; Oxidation (M)
				Q.FNTGIFC(+57.02)SK.A	N	33.72	1072.5	9	5.3	537.261	2	13.82	4064	2	125	133	Carbamidomethylation
				K.NYGMYGC(+57.02)NC(+57.02)GPMKR.G	N	33.36	1706.68	14	2.5	569.902	3	9.9	3157	1	36	49	Carbamidomethylation
				K.N(+43.01)YGMYGC(+57.02)NC(+57.02)GPMK.R	N	32.79	1593.58	13	7.4	797.805	2	9.65	3099	1	36	48	Carbamylation; Carbamidomethylation
				K.NYGMYGC(+57.02)NCGPMK(+57.02)R.G	N	32.32	1706.68	14	-14.4	569.892	3	9.88	3152	1	36	49	Carbamidomethylation; Carbamidomethylation (DHKE, X@N-term)
				K.DATDQC(+57.02)C(+57.02)ADHDC(+57.02)C(+57.02)YKK.L	Y	31.56	2045.73	16	-3.6	682.916	3	5.69	2174	1	54	69	Carbamidomethylation
				K.MIMVMTGK.E	N	31.42	909.449	8	3.1	455.733	2	12.71	3805	2	24	31
				G.SM(+15.99)FNLWK.M	N	31.13	940.448	7	-2.2	471.23	2	15.18	4378	2	17	23	Oxidation (M)
				K.AVATCFRD(+57.02)NLDTYNK.K	Y	30.97	1786.83	15	-16.9	596.607	3	12.23	3694	1	107	121	Carbamidomethylation (DHKE, X@N-term)
				G.S(+43.01)MFNLWK.M	N	30.02	967.459	7	3.1	484.738	2	15.53	4465	2	17	23	Carbamylation
				K.NYGMYGC(+57.02)NC(+57.02)GPMK(+43.01)R.G	N	29.88	1749.68	14	-0.4	875.849	2	8.18	2761	1	36	49	Carbamidomethylation; Carbamylation
				K.MIMVMTGK(+43.01).E	N	27.44	952.455	8	-3.3	477.233	2	10.46	3284	1	24	31	Carbamylation
				K.E(+43.01)ATKNYGMYGC(+57.02)NC(+57.02)GPM(+15.99)KR.G	N	23.23	2194.9	18	4.2	549.735	4	6.63	2393	1	32	49	Carbamylation; Carbamidomethylation; Oxidation (M)
				K.GEILC(+57.02)GETNPC(+57.02)LNQAC(+57.02)EC(+57.02)DKAVATC(+57.02)FRDNLDTYNKK.Q	Y	23.22	4263.88	36	-2.5	853.78	5	15.68	4502	1	87	122	Carbamidomethylation
56		Phospholipase A2	Calloselasma rhodostoma	K.EATKNYGMYGC(+57.02)NC(+57.02)GPMK.R	N	88.87	1979.8	17	4	990.911	2	8.82	2940	5	32	48	Carbamidomethylation
				K.DATDQC(+57.02)C(+57.02)ADHDC(+57.02)C(+57.02)YQK.L	Y	82.48	2045.7	16	1.8	1023.86	2	5.9	2094	6	54	69	Carbamidomethylation
				K.EATKNYGMYGC(+57.02)NC(+57.02)GPMKR.G	N	81.43	2135.9	18	2.5	712.976	3	8.02	2728	8	32	49	Carbamidomethylation
				K.GEILC(+57.02)GETNPC(+57.02)LNQAC(+57.02)EC(+57.02)DKAVATC(+57.02)FRDNLDTYDKK.Q	Y	80.8	4264.86	36	-4.5	853.975	5	15.66	4835	4	87	122	Carbamidomethylation
				K.DATDQC(+57.02)C(+57.02)ADHDC(+57.02)C(+57.02)YQKLTDC(+57.02)DPK.K	Y	76.22	2875.06	23	-0.2	959.361	3	9.18	3041	6	54	76	Carbamidomethylation
				K.NYGMYGC(+57.02)NC(+57.02)GPMKR.G	N	75.32	1706.68	14	2.3	569.901	3	8.53	2861	7	36	49	Carbamidomethylation
				K.KESYSYKFEKGEILC(+57.02)GETNPC(+57.02)LNQAC(+57.02)EC(+57.02)DK.A	N	73.15	3656.59	30	-1.3	915.153	4	12.56	3978	4	77	106	Carbamidomethylation
				K.NYGMYGC(+57.02)NC(+57.02)GPMK.R	N	69.28	1550.58	13	3.4	776.299	2	9.97	3256	3	36	48	Carbamidomethylation
				K.FEKGEILC(+57.02)GETNPC(+57.02)LNQAC(+57.02)EC(+57.02)DK.A	N	68.01	2771.17	23	-0.6	924.729	3	12.1	3852	1	84	106	Carbamidomethylation
				R.GKPKDATDQC(+57.02)C(+57.02)ADHDC(+57.02)C(+57.02)YQK.L	Y	61.07	2455.96	20	2.1	614.999	4	5.65	2026	5	50	69	Carbamidomethylation
				K.AVATC(+57.02)FRDNLDTYDKK.Q	Y	60.85	1915.91	16	0.9	479.985	4	10.27	3347	4	107	122	Carbamidomethylation
				K.MIMVMTGKEATKNYGMYGC(+57.02)NC(+57.02)GPMK.R	N	60.31	2871.24	25	0.1	718.817	4	13.32	4175	2	24	48	Carbamidomethylation
				K.AVATC(+57.02)FRDNLDTYDKKQR.F	Y	59.7	2200.07	18	5.5	551.028	4	9.68	3181	4	107	124	Carbamidomethylation
				K.MIM(+15.99)VMTGKEATK.N	N	57.59	1354.67	12	3.3	678.342	2	7.68	2638	4	24	35	Oxidation (M)
				K.DATDQC(+57.02)C(+57.02)ADHDC(+57.02)C(+57.02)YQKLTDC(+57.02)D.P	Y	57.37	2649.91	21	-2.2	884.31	3	9.61	3160	3	54	74	Carbamidomethylation
				K.FEKGEILC(+57.02)GETNPC(+57.02)LNQAC(+57.02)EC(+57.02)DKAVATC(+57.02)FRDNLDTYD(+57.02)K(+14.02)(+57.02).K	Y	55.4	4669.03	38	-2	779.177	6	15.48	4787	1	84	121	Carbamidomethylation; Carbamidomethylation (DHKE, X@N-term); Methyl ester
				R.FNTGIFC(+57.02)SK.A	N	55.39	1072.5	9	1.9	537.259	2	12.28	3904	6	125	133	Carbamidomethylation
				K.MIMVMTGKEATK.N	N	54.51	1338.67	12	2.5	670.344	2	9.39	3097	4	24	35
				K.NYGMYGC(+57.02)N(+.98)C(+57.02)GPMKR.G	N	52.34	1707.66	14	6.2	570.232	3	9.48	3121	1	36	49	Carbamidomethylation; Deamidation (NQ)
				R.FNTGIFC(+57.02)SKAK.A	N	52.17	1271.63	11	-1.4	636.823	2	10.43	3397	3	125	135	Carbamidomethylation
				K.MIM(+15.99)VMTGK.E	N	50.49	925.443	8	3.6	463.731	2	9.06	3010	2	24	31	Oxidation (M)
				R.FN(+.98)TGIFC(+57.02)SK.A	N	50.49	1073.49	9	2	537.751	2	13.34	4180	2	125	133	Deamidation (NQ); Carbamidomethylation
				K.NYGMYGC(+57.02)NC(+57.02)GPM(+15.99)K.R	N	49.89	1566.57	13	8	784.3	2	8.23	2784	2	36	48	Carbamidomethylation; Oxidation (M)
				K.DATDQC(+57.02)C(+57.02)ADHDC(+57.02)C(+57.02)YQKLTDC(+57.02)DPKK.E	Y	49.85	3003.16	24	-2.9	751.794	4	8.32	2806	4	54	77	Carbamidomethylation
				K.EATKNYGMYGC(+57.02)NC(+57.02)GPM(+15.99)KR.G	N	49.23	2151.9	18	4.1	538.983	4	6.59	2304	2	32	49	Carbamidomethylation; Oxidation (M)
				K.KESYSYKFEK.G	N	48.76	1307.64	10	4.7	436.889	3	6.57	2298	1	77	86
				K.Q(-17.03)RFNTGIFC(+57.02)SK.A	Y	48.45	1339.63	11	0.3	670.825	2	13.91	4331	2	123	133	Pyro-glu from Q; Carbamidomethylation
				K.NYGM(+15.99)YGC(+57.02)NC(+57.02)GPMKR.G	N	47.68	1722.67	14	0.4	575.232	3	7.39	2548	2	36	49	Oxidation (M); Carbamidomethylation
				K.NYGMYGC(+57.02)NC(+57.02)GPMK(+43.01)R.G	N	43.35	1749.68	14	2.4	584.237	3	7.4	2551	2	36	49	Carbamidomethylation; Carbamylation
				K.EATKNYGMYGC(+57.02)N(+.98)C(+57.02)GPMKR.G	N	41.44	2136.89	18	6.6	535.232	4	8.49	2850	1	32	49	Carbamidomethylation; Deamidation (NQ)
				K.MIMVMTGK.E	N	39.47	909.449	8	3.1	455.733	2	10.71	3478	2	24	31
				D.KAVATC(+57.02)FRDNLDTYDKK.Q	Y	38.83	2044	17	-5.2	512.006	4	9.43	3108	2	106	122	Carbamidomethylation
				K.AVATC(+57.02)FR.D	N	38.69	823.401	7	2.8	412.709	2	6.66	2327	2	107	113	Carbamidomethylation
				K.AVATC(+57.02)FRDN(+.98)LDTYDKKQR.F	Y	37.88	2201.05	18	12	551.277	4	9.7	3185	1	107	124	Carbamidomethylation; Deamidation (NQ)
				K.N(+27.99)YGMYGC(+57.02)NC(+57.02)GPMKR.G	N	37.75	1734.67	14	5.7	868.349	2	10.67	3467	3	36	49	Formylation; Carbamidomethylation
				K.NYGMYGC(+57.02)NC(+57.02)GPM(+15.99)KR.G	N	37.71	1722.67	14	3.4	862.347	2	7.04	2449	4	36	49	Carbamidomethylation; Oxidation (M)
				K.LTDC(+57.02)DPKKESYSYKFEK.G	N	37.27	2137	17	-1.6	535.257	4	8.3	2802	1	70	86	Carbamidomethylation
				R.F(+27.99)NTGIFC(+57.02)SK.A	N	36.43	1100.5	9	2.6	551.257	2	16.97	5183	2	125	133	Formylation; Carbamidomethylation
				K.ESYSYKFEK.G	N	36.1	1179.54	9	36.9	394.203	3	7.51	2587	1	78	86
				R.DNLDTYDKKQR.F	Y	34.87	1394.68	11	2.2	465.901	3	5.85	2077	1	114	124
				G.SMFNLWKMIMVMTGK.E	N	34.75	1815.89	15	5	908.957	2	26.11	7519	3	17	31
				P.C(+57.02)LNQAC(+57.02)EC(+57.02)DKAVATC(+57.02)FRDNLDTYDKK.Q	Y	34.35	3194.39	26	11.4	799.614	4	15.1	4672	1	97	122	Carbamidomethylation
				K.RGKPKDATDQC(+57.02)C(+57.02)ADHDC(+57.02)C(+57.02)YQK.L	Y	33.73	2612.06	21	13.4	523.427	5	5.54	2002	2	49	69	Carbamidomethylation
				G.SM(+15.99)FNLWKMIMVMTGKEATK.N	N	32.26	2261.11	19	-0.9	754.709	3	22.2	6543	1	17	35	Oxidation (M)
				R.GKPKDATDQC(+57.02)C(+57.02)ADHDC(+57.02)C(+57.02)YQKLTDC(+57.02)D.P	Y	32.24	3060.18	25	2.2	766.053	4	7.75	2658	2	50	74	Carbamidomethylation
				K.DATDQC(+57.02)C(+57.02)ADHDC(+57.02)C(+57.02)Y(-18.01)QK.L	Y	31.69	2027.69	16	-0.3	676.903	3	6.09	2149	1	54	69	Carbamidomethylation; Dehydration
				K.MIF(sub M)VMTGKEATKNYGMYGC(+57.02)NC(+57.02)GPMKR.G	N	31.26	3043.37	26	-7	609.676	5	11.58	3708	1	24	49	Carbamidomethylation; Mutation
				K.DATDQC(+57.02)C(+57.02)ADHD(-18.01)C(+57.02)C(+57.02)YQK.L	Y	29.68	2027.69	16	2.3	676.904	3	6.05	2136	1	54	69	Carbamidomethylation; Dehydration
				G.SM(+15.99)FNLWK.M	N	28.87	940.448	7	-0.4	471.231	2	13.95	4342	3	17	23	Oxidation (M)
				R.D(+14.02)NLDTYDK(+226.08)KQRFNTGIFC(+57.02)SK.A	Y	28.53	2689.26	20	-37.8	538.84	5	12.39	3934	1	114	133	Methyl ester; Biotinylation; Carbamidomethylation
				V.A(+298.19)TC(+57.02)FRDNLDTYDKKQR.F	Y	28	2328.16	16	12.2	466.644	5	8.5	2851	1	109	124	Levuglandinyl-lysine anhyropyrrole adduct; Carbamidomethylation
				N.QACEC(+57.02)DKAVATC(+57.02)FRDNLDTYDKKQR.F	Y	25.34	3034.37	25	3.3	759.602	4	14.58	4517	1	100	124	Carbamidomethylation
				K.LTDC(+57.02)DPK.K	N	25.29	847.375	7	7.3	424.698	2	5.12	1904	2	70	76	Carbamidomethylation
				G.SMFNLWK.M	N	24.89	924.453	7	-1.5	463.233	2	16.84	5145	4	17	23
				K.FEKGEIM(sub L)CR(sub G)ETNPCLNQAC(+57.02)EC(+57.02)DKAVATC(+57.02)FRDNLDTYDKKQR.F	Y	24.74	4956.22	41	-3.7	709.036	7	15.05	4657	1	84	124	Carbamidomethylation; Mutation
				K.N(+28.03)YGMYGC(+57.02)NC(+57.02)GPMKR.G	N	23.74	1734.71	14	9	868.37	2	10.53	3426	1	36	49	Ethylation; Carbamidomethylation
				E.T(+233.05)NPC(+57.02)LNQAC(+57.02)EC(+57.02)DKAVATC(+57.02)FR.D	N	21.88	2647.07	20	-56.8	883.315	3	13.97	4348	1	94	113	5-dimethylaminonaphthalene-1-sulfonyl; Carbamidomethylation
				G.S(+43.01)MFNLWK.M	N	21.14	967.459	7	5.1	484.739	2	14.61	4526	1	17	23	Carbamylation
				K.MN(sub I)MVMTGK.E	N	20.78	910.408	8	53.5	456.235	2	11.13	3583	1	24	31	Mutation
57		Phospholipase A2	Crotalus atrox	R.C(+57.02)C(+57.02)FVHDC(+57.02)C(+57.02)YGK.V	N	67.67	1504.54	11	0.6	753.276	2	9.17	2788	4	59	69	Carbamidomethylation
				G.SLVQFETLIMK.I	N	48.52	1307.72	11	0	654.865	2	20.49	5450	2	17	27
				R.C(+57.02)C(+57.02)FVHDC(+57.02)C(+57.02)YGKVTDC(+57.02)NPK.T	Y	34.45	2318.9	18	8.6	580.737	4	10.02	2986	1	59	76	Carbamidomethylation
				R.C(+57.02)C(+57.02)FVHDC(+57.02)C(+57.02)YGKVTDC(+57.02)N.P	Y	29.35	2093.75	16	-0.7	698.924	3	10.62	3128	1	59	74	Carbamidomethylation
				G.SLVQFETLIM(+15.99)K.I	N	27.28	1323.71	11	-2.5	662.861	2	18.68	5027	2	17	27	Oxidation (M)
				L.LLF(sub G)VEGSLVQFETLIMK.I	N	23.46	1966.08	17	-0.2	656.369	3	20.57	5468	1	11	27	Mutation
58		Phospholipase A2 1c	Crotalus horridus	R.C(+57.02)C(+57.02)FVHDC(+57.02)C(+57.02)YGK.V	N	60.88	1504.54	11	-0.1	502.519	3	9.07	2799	2	59	69	Carbamidomethylation
				R.C(+57.02)(+27.99)C(+57.02)FVHDC(+57.02)C(+57.02)YGK.V	N	56.54	1532.53	11	1.3	767.274	2	11.39	3341	3	59	69	Carbamidomethylation; Formylation
				K.QIC(+57.02)EC(+57.02)DR.V	N	35.61	979.385	7	-1.3	490.699	2	4.99	1847	2	100	106	Carbamidomethylation
				K.KQIC(+57.02)EC(+57.02)DR.V	N	29.9	1107.48	8	2.8	370.168	3	4.18	1643	1	99	106	Carbamidomethylation
				K.E(+21.98)N(+.98)GGIVC(+57.02)GGDDPC(+57.02)KK.Q	Y	25.57	1627.66	15	1.3	814.837	2	13.47	3844	1	85	99	Sodium adduct; Deamidation (NQ); Carbamidomethylation
				Y.SKENGGIVC(+57.02)GGDDPC(+57.02)KK.Q	Y	21.25	1819.82	17	-0.9	607.613	3	9.69	2944	1	83	99	Carbamidomethylation
59	PLB	Phospholipase B	Crotalus adamanteus	R.NAGYVIAQLDGLYMGNVEWAKR.Q	N	71.19	2467.23	22	-0.5	823.417	3	20.89	5595	2	159	180
				R.NAGYVIAQLDGLYMGNVEWAK.R	N	57.85	2311.13	21	-5	1156.57	2	21.96	5844	2	159	179
				K.FTAYAINGPPVEK.G	N	56.72	1405.72	13	-1.8	703.868	2	13.68	3894	2	508	520
				K.HNPC(+57.02)NTIC(+57.02)C(+57.02)R.Q	N	47.52	1330.53	10	-2.6	666.272	2	6.47	2187	4	472	481	Carbamidomethylation
				K.VVPESLFAWER.V	N	43.16	1331.69	11	-3.7	666.848	2	18.99	5154	2	320	330
				K.KVVPESLFAWER.V	Y	36.04	1459.78	12	3.5	487.603	3	17.45	4786	1	319	330
				R.YNNYKEDPYAK.H	Y	34.56	1403.64	11	2.1	468.887	3	7.63	2460	1	461	471
				R.YNNYKEDPYAKHNPC(+57.02)NTIC(+57.02)C(+57.02)R.Q	Y	32.87	2716.16	21	-6.1	680.043	4	9.13	2813	3	461	481	Carbamidomethylation
				R.SLEDGTLYIV(sub I)EQVPKLVK.Y	Y	27.49	2030.13	18	-0.8	677.717	3	20.98	5616	1	373	390	Mutation
				K.NVIIEQK.V	N	26.2	842.486	7	2.7	422.252	2	8.02	2553	2	126	132
				K.NNKDDPFWR.N	N	25.45	1190.55	9	5.4	397.858	3	11.93	3466	3	150	158
				R.NAGYVIAQLDGLYMGNVEWN(sub A)KR.Q	N	25.27	2510.24	22	-2.3	837.751	3	20.31	5460	1	159	180	Mutation
				R.NAGYVIAQLDGLYMGNVE(+57.02)WAKR.Q	N	23.99	2524.25	22	0.1	632.071	4	18.97	5148	1	159	180	Carbamidomethylation (DHKE, X@N-term)
				R.NAGYVIAQLDGLYMGN(+.98)VEWAK(+42.01)R.Q	N	22.88	2510.23	22	-0.1	837.749	3	20.27	5451	1	159	180	Deamidation (NQ); Acetylation (K)
				K.VKDFIQKQDK(sub E)WTR.Q	N	22.81	1690.92	13	5.8	423.739	4	9.77	2964	1	133	145	Mutation
				K.VLPGYENIYFAHSSWFTYAATLR.I	N	20.27	2705.33	23	-1.6	902.782	3	21.59	5759	1	239	261
				A.DIHYATVYWLEAEKSFQIK.D	Y	20.24	2340.18	19	2.3	586.053	4	20.45	5493	1	37	55
				K.HQGLPESYNFDFVR(sub T)MKPVL	N	19.68	2276.14	19	-7.9	759.715	3	20.54	5513	1	535	553	Mutation
60		Phospholipase B	Crotalus adamanteus	R.NAGYVIAQLDGLYMGNVEWAKR.Q	N	71.19	2467.23	22	-0.5	823.417	3	20.89	5595	2	159	180
				R.NAGYVIAQLDGLYMGNVEWAK.R	N	57.85	2311.13	21	-5	1156.57	2	21.96	5844	2	159	179
				K.FTAYAINGPPVEK.G	N	56.72	1405.72	13	-1.8	703.868	2	13.68	3894	2	508	520
				K.HNPC(+57.02)NTIC(+57.02)C(+57.02)R.Q	N	47.52	1330.53	10	-2.6	666.272	2	6.47	2187	4	472	481	Carbamidomethylation
				K.VVPESLFAWER.V	N	43.16	1331.69	11	-3.7	666.848	2	18.99	5154	2	320	330
				K.KVVPESLFAWER.V	Y	36.04	1459.78	12	3.5	487.603	3	17.45	4786	1	319	330
				R.YNNYKEDPYAK.H	Y	34.56	1403.64	11	2.1	468.887	3	7.63	2460	1	461	471
				R.YNNYKEDPYAKHNPC(+57.02)NTIC(+57.02)C(+57.02)R.Q	Y	32.87	2716.16	21	-6.1	680.043	4	9.13	2813	3	461	481	Carbamidomethylation
				R.SLEDGTLYIV(sub I)EQVPKLVK.Y	Y	27.49	2030.13	18	-0.8	677.717	3	20.98	5616	1	373	390	Mutation
				K.NVIIEQK.V	N	26.2	842.486	7	2.7	422.252	2	8.02	2553	2	126	132
				K.NNKDDPFWR.N	N	25.45	1190.55	9	5.4	397.858	3	11.93	3466	3	150	158
				R.NAGYVIAQLDGLYMGNVEWN(sub A)KR.Q	N	25.27	2510.24	22	-2.3	837.751	3	20.31	5460	1	159	180	Mutation
				R.NAGYVIAQLDGLYMGNVE(+57.02)WAKR.Q	N	23.99	2524.25	22	0.1	632.071	4	18.97	5148	1	159	180	Carbamidomethylation (DHKE, X@N-term)
				R.NAGYVIAQLDGLYMGN(+.98)VEWAK(+42.01)R.Q	N	22.88	2510.23	22	-0.1	837.749	3	20.27	5451	1	159	180	Deamidation (NQ); Acetylation (K)
				K.VKDFIQKQDK(sub E)WTR.Q	N	22.81	1690.92	13	5.8	423.739	4	9.77	2964	1	133	145	Mutation
				K.VLPGYENIYFAHSSWFTYAATLR.I	N	20.27	2705.33	23	-1.6	902.782	3	21.59	5759	1	239	261
				A.DIHYATVYWLEAEKSFQIK.D	Y	20.24	2340.18	19	2.3	586.053	4	20.45	5493	1	37	55
				K.HQGLPESYNFDFVR(sub T)MKPVL	N	19.68	2276.14	19	-7.9	759.715	3	20.54	5513	1	535	553	Mutation
61		Phospholipase B	Python regius	R.SLEDGTLYIVEQVPK.F	Y	59.48	1689.88	15	2.8	845.951	2	18.37	5008	4	373	387
				R.HNPC(+57.02)NTIC(+57.02)C(+57.02)R.E	N	47.52	1330.53	10	-2.6	666.272	2	6.47	2187	4	472	481	Carbamidomethylation
				Q.VVPESLFAWER.V	N	43.16	1331.69	11	-3.7	666.848	2	18.99	5154	2	320	330
				R.QVVPESLFAWER.V	N	37.35	1459.75	12	27.8	487.603	3	17.47	4792	1	319	330
				Q.RSLEDGTLYIVEQVPK.F	Y	36.96	1845.98	16	-3.3	616.333	3	17.29	4750	2	372	387
				R.SLEDGT(-18.01)LYIVEQVPK.F	Y	34.65	1671.87	15	-8.6	836.936	2	18	4919	1	373	387	Dehydration
				K.NVIIEQK.V	N	26.2	842.486	7	2.7	422.252	2	8.02	2553	2	126	132
				K.NNKDDPFWR.N	N	25.45	1190.55	9	5.4	397.858	3	11.93	3466	3	150	158
				K.VLPGYENIYFAHSSWFTYAATLR.I	N	20.27	2705.33	23	-1.6	902.782	3	21.59	5759	1	239	261
62		Phospholipase B	Pantherophis guttatus	Q.VVPESLFAWER.V	N	56.42	1331.69	11	-2.4	666.849	2	18.24	5185	2	320	330
				R.HNPC(+57.02)NTIC(+57.02)C(+57.02)R.E	N	36.62	1330.53	10	3.2	444.52	3	6.02	2094	2	472	481	Carbamidomethylation
				R.NAGYVIAQLDGLYMGN(+.98)VEWAK(+42.01)R.Q	N	36.59	2510.23	22	-0.1	837.749	3	19.59	5522	2	159	180	Deamidation (NQ); Acetylation (K)
				K.NNKDDPFWR.N	N	34.51	1190.55	9	-1.8	397.856	3	11.48	3407	1	150	158
				K.AP(+15.99)VPAGC(+57.02)YDSK.V	Y	32.92	1179.52	11	5	590.772	2	7.6	2478	1	488	498	Hydroxylation; Carbamidomethylation
				K.NVIIEQK.I	N	31.76	842.486	7	-0.6	422.25	2	7.25	2393	2	126	132
				K.S(sub A)PVPAGC(+57.02)YDSK.V	Y	26.58	1179.52	11	-1.1	590.768	2	7.62	2482	1	488	498	Carbamidomethylation; Mutation
				K.HQGLPESYNFDFVR(sub T)MKPVL	N	23.53	2276.14	19	-3.3	759.718	3	19.7	5549	2	535	553	Mutation
63		Phospholipase B	Protobothrops flavoviridis	R.NAGYVIAQLDGLYMGNVEWAKR.Q	Y	53.11	2467.23	22	2.1	823.42	3	20.89	5780	2	159	180
				K.VVPESLFAWER.V	N	42.6	1331.69	11	-2.5	666.849	2	18.74	5273	1	320	330
				K.FTAYAINGPPVEK.G	Y	42.05	1405.72	13	-3.8	703.867	2	13.43	3951	2	508	520
				K.VVPESLFAWER.V	N	36.34	1331.69	11	0.4	666.851	2	19.13	5133	2	320	330
				R.YNNYKEDPYAKHNPC(+57.02)NTIC(+57.02)C(+57.02)R.E	Y	30.8	2716.16	21	-4.1	680.044	4	8.66	2771	1	461	481	Carbamidomethylation
				R.SLEDGTLYIV(sub I)EQVPKLVK.Y	Y	27.23	2030.13	18	-4.3	677.714	3	20.95	5794	2	373	390	Mutation
				K.HQGLPESYNFDFVL(sub T)MKPVL	Y	25.49	2233.12	19	-9.3	745.375	3	21.92	6016	2	535	553	Mutation
64		Phospholipase B	Protobothrops elegans	R.NAGYVIAQLDGLYMGNVEWAKR.Q	Y	53.11	2467.23	22	2.1	823.42	3	20.89	5780	2	159	180
				K.VVPESLFAWER.V	N	42.6	1331.69	11	-2.5	666.849	2	18.74	5273	1	320	330
				K.FTAYAINGPPVEK.G	Y	42.05	1405.72	13	-3.8	703.867	2	13.43	3951	2	508	520
				R.YNNYKEDPYAKHNPC(+57.02)NTIC(+57.02)C(+57.02)R.Q	Y	30.8	2716.16	21	-4.1	680.044	4	8.66	2771	1	461	481	Carbamidomethylation
				R.SLEDGTLYIV(sub I)EQVPKLVK.Y	Y	27.23	2030.13	18	-4.3	677.714	3	20.95	5794	2	373	390	Mutation
				K.HQGLPESYNFDFVL(sub T)MKPVL	Y	25.49	2233.12	19	-9.3	745.375	3	21.92	6016	2	535	553	Mutation
				K.HNPC(+57.02)NTIC(+57.02)C(+57.02)R.Q	N	37.17	1330.53	10	10.4	444.523	3	6.54	2176	3	472	481	Carbamidomethylation
65	SVMP	AAV1 protein	Deinagkistrodon acutus	K.Q(-17.03)GAQC(+57.02)AEGLC(+57.02)C(+57.02)DQC(+57.02)R.F	Y	58.64	1794.65	15	21	898.353	2	8.36	2664	2	41	55	Pyro-glu from Q; Carbamidomethylation
				K.LKQGAQC(+57.02)AEGLC(+57.02)C(+57.02)DQC(+57.02)R.F	Y	56.62	2052.86	17	20.8	514.233	4	6.99	2328	2	39	55	Carbamidomethylation
				K.IAC(+57.02)EPQNVKC(+57.02)GR.L	N	50.52	1430.68	12	-1.7	477.898	3	6.49	2208	2	149	160	Carbamidomethylation
				K.IAC(+57.02)EPQNVK.C	N	43.34	1057.52	9	-1.1	529.768	2	6.45	2197	2	149	157	Carbamidomethylation
66		BATXSVMPIII	Bothrops atrox	R.NPC(+57.02)C(+57.02)DAATC(+57.02)K.L	N	43.12	1195.44	10	-4.8	598.725	2	4.98	1844	2	428	437	Carbamidomethylation
				R.TC(+57.02)RNPC(+57.02)C(+57.02)DAATC(+57.02)K.L	Y	33.6	1612.62	13	-1.3	538.547	3	5.62	1991	1	425	437	Carbamidomethylation
				V.EVGEEC(+57.02)DC(+57.02)GSPRTC(+57.02)RNPC(+57.02)C(+57.02)DAATC(+57.02)K.L	Y	23.58	2988.13	25	-5.7	997.047	3	9.2	2829	1	413	437	Carbamidomethylation
67		Disintegrin triflavin	Protobothrops flavoviridis	R.GDFPDDRC(+57.02)TGQSADC(+57.02)PR.W	Y	60.22	1952.77	17	-17.6	651.92	3	5.83	2140	2	50	66	Carbamidomethylation
				F.PDDRC(+57.02)TGQSADC(+57.02)PR.W	N	47.18	1633.66	14	-3	545.558	3	5.17	1988	1	53	66	Carbamidomethylation
				R.G(+42.01)DFPDDRC(+57.02)TGQSADC(+57.02)PR.W	Y	42.79	1994.78	17	-18.5	665.923	3	5.55	2074	1	50	66	Acetylation (N-term); Carbamidomethylation
				K.LRPGAQC(+57.02)ADGLC(+57.02)C(+57.02)D(+57.02)QC(+57.02)RFK(+42.01).K	Y	37.88	2410.04	19	5.4	603.52	4	10.11	3192	3	21	39	Carbamidomethylation; Carbamidomethylation (DHKE, X@N-term); Acetylation (K)
				R.GDFPDDRC(+57.02)TGQSADC(+57.02)PRWN.G	Y	36.04	2252.9	19	-12.3	564.224	4	6.45	2293	1	50	68	Carbamidomethylation
				R.C(+57.02)T(-18.01)GQ(+.98)SADC(+57.02)PR.W	N	34.93	1133.42	10	4.7	567.721	2	6.58	2329	1	57	66	Carbamidomethylation; Dehydration; Deamidation (NQ)
				D.DRC(+57.02)TGQSADC(+57.02)PRWN.G	Y	34.9	1721.7	14	4	431.434	4	5.73	2116	2	55	68	Carbamidomethylation
				F.PDDRC(+57.02)TGQSADC(+57.02)PRWN.G	Y	25.29	1933.78	16	3.4	484.454	4	5.98	2176	1	53	68	Carbamidomethylation
				K.LT(sub R)PGAQC(+57.02)ADGLC(+57.02)C(+57.02)DQC(+57.02)R.F	Y	24.03	1980.79	17	17.4	661.282	3	9.17	2968	1	21	37	Carbamidomethylation; Mutation
68		Metalloprotease, mRNA	Gloydius intermedius	R.QGAQC(+57.02)AEGLC(+57.02)C(+57.02)DQC(+57.02)R.F	N	71.45	1811.68	15	17.6	604.912	3	7.41	2378	4	439	453	Carbamidomethylation
				V.EVGEDC(+57.02)DC(+57.02)GSPATC(+57.02)R.D	Y	61.5	1711.62	15	0.6	856.82	2	7.23	2336	2	412	426	Carbamidomethylation
				F.VEVGEDC(+57.02)DC(+57.02)GSPATC(+57.02)R.D	Y	57.68	1810.69	16	-3.7	906.35	2	8.61	2657	1	411	426	Carbamidomethylation
				K.IAC(+57.02)EPQNVKC(+57.02)GR.L	N	56.01	1430.68	12	-1.3	477.899	3	6.97	2276	4	547	558	Carbamidomethylation
				K.IAC(+57.02)EPQNVK.C	N	51.37	1057.52	9	1.8	529.769	2	7.1	2306	3	547	555	Carbamidomethylation
				R.Q(-17.03)GAQC(+57.02)AEGLC(+57.02)C(+57.02)DQC(+57.02)R.F	N	47.73	1794.65	15	20.9	898.353	2	8.91	2728	4	439	453	Pyro-glu from Q; Carbamidomethylation
				R.FKGAGTEC(+57.02)R.A	N	43.33	1024.48	9	-0.3	513.245	2	4.81	1780	2	454	462	Carbamidomethylation
				R.QGAQC(+57.02)AEGLC(+57.02)C(+57.02)DQ.C	N	39.53	1495.55	13	14.8	748.793	2	7.75	2457	1	439	451	Carbamidomethylation
				K.GMVLPGTK.C	N	25.19	801.442	8	10.2	401.732	2	11.13	3244	1	584	591
69		Metalloproteinase type III 2	Micrurus tener	R.SAEC(+57.02)PTDSFQR.N	N	47.02	1296.54	11	-4	649.275	2	8.96	2739	2	483	493	Carbamidomethylation
				R.A(+27.99)AKDDC(+57.02)DLPELC(+57.02)TGR.S	Y	37.81	1747.75	15	21.3	874.901	2	12.29	3515	2	468	482	Formylation; Carbamidomethylation
				R.AAKD(+14.02)D(+14.02)C(+57.02)DLPELC(+57.02)TGR.S	Y	26.24	1747.79	15	-1.6	583.602	3	12.23	3501	1	468	482	Methyl ester; Carbamidomethylation
				K.TSVAVVQDYGK(+28.03)GT.S	Y	21.91	1351.7	13	7.6	451.577	3	9.91	2961	1	320	332	Ethylation
70		Metalloproteinase type III 2	Micrurus tener	R.SAEC(+57.02)PTDSFQR.N	N	39.21	1296.54	11	-0.3	649.277	2	7.54	2599	1	483	493	Carbamidomethylation
				L.TNTPEQDRYLQVK.K	N	35.66	1590.8	13	3.9	531.276	3	8.55	2868	2	192	204
				R.AAKDDC(+57.02)DLPEFC(+57.02)T(-15.99)GRSAEC(+57.02)PTDSFQR.N	Y	32.29	3016.27	26	-9.2	1006.42	3	15.3	4734	2	468	493	Carbamidomethylation; Deoxy
				N.SFGEWR.E	N	29.81	780.356	6	7.2	391.188	2	9.9	3238	2	276	281
				K.SVAVIQDYR(sub S)RKSNLVASAMAHEMGHNLGINHDR.A	Y	24.74	3688.84	33	-8.2	615.809	6	16.1	4954	1	321	353	Mutation
				K.SNLVASAMAH(+138.10)EMGHNLGINHDR.A	Y	20.73	2511.21	22	4.3	628.813	4	13.51	4224	1	332	353	Dehydrated 4-hydroxynonenal
				S.VSPRDPDYGMVEPGTK.C	N	20.61	1746.82	16	2	583.283	3	8.79	2929	1	579	594
71		Metalloproteinase type III 2	Hypsiglena sp. JMG-2014	R.FKGAEAEC(+57.02)R.G	Y	26.37	1066.49	9	4.6	356.504	3	5.62	2021	2	458	466	Carbamidomethylation
				Q.D(sub C)RFKGAEAEC(+57.02)R.G	Y	21.54	1337.61	11	-15.7	446.872	3	6.52	2279	1	456	466	Carbamidomethylation; Mutation
72		Metalloproteinase type III 14c	Hypsiglena sp. JMG-2014	R.FKGAEAEC(+57.02)R.G	Y	26.37	1066.49	9	4.6	356.504	3	5.62	2021	2	458	466	Carbamidomethylation
				Q.D(sub C)RFKGAEAEC(+57.02)R.G	Y	21.54	1337.61	11	-15.7	446.872	3	6.52	2279	1	456	466	Carbamidomethylation; Mutation
73		Metalloproteinase type III 5	Hypsiglena sp. JMG-2014	R.FKGAEAEC(+57.02)R.G	Y	26.37	1066.49	9	4.6	356.504	3	5.62	2021	2	460	468	Carbamidomethylation
				K.D(sub C)RFKGAEAEC(+57.02)R.G	Y	21.54	1337.61	11	-15.7	446.872	3	6.52	2279	1	458	468	Carbamidomethylation; Mutation
74		p-III snake venom metalloprotease	Micropechis ikaheca	R.AAKDDC(+57.02)DLPEIC(+57.02)TGR.S	N	58.82	1719.76	15	6.1	574.263	3	10.25	3341	2	469	483	Carbamidomethylation
				R.SAKC(+57.02)PT(-2.02)DSFQR.N	N	36.93	1293.58	11	31.8	432.213	3	6.87	2400	1	484	494	Carbamidomethylation; 2-amino-3-oxo-butanoic_acid
				L.TNTPEQDRYLQVK.K	N	35.66	1590.8	13	3.9	531.276	3	8.55	2868	2	192	204
				G.KC(+57.02)PIMTNQC(+57.02)IALL(sub W)GPGVK.V	Y	35.22	1999.04	18	-0.1	667.354	3	14.66	4542	2	510	527	Carbamidomethylation; Mutation
				N.ASC(+57.02)NC(+57.02)NAGPC(+57.02)IMSP(sub A)K.I	Y	29.13	1665.67	15	-8.4	833.837	2	8.86	2951	2	354	368	Carbamidomethylation; Mutation
				R.A(+27.99)AKDDC(+57.02)DLPEIC(+57.02)TGR.S	N	28.93	1747.75	15	24.3	874.904	2	10.97	3544	3	469	483	Formylation; Carbamidomethylation
				R.AAKD(+14.02)D(+14.02)C(+57.02)DLPEIC(+57.02)TGR.S	N	24.09	1747.79	15	-2.2	583.602	3	10.9	3526	1	469	483	Methyl ester; Carbamidomethylation
75		Snake venom metalloproteinase kistomin	Calloselasma rhodostoma	K.YC(+57.02)AGVVQDHTKVPLLMAITMGHEIGHNLGMEHDEANC(+57.02)K.C	Y	128.73	4274.98	38	6.7	1069.76	4	17.16	5406	53	312	349	Carbamidomethylation
				K.VPLLMAITMGHEIGHNLGMEHDEANC(+57.02)K.C	Y	111.76	3016.4	27	-9.9	1006.46	3	17.01	5363	14	323	349	Carbamidomethylation
				R.KPHNDAQFLTNKDFDGNTVGLAFVGGIC(+57.02)NEK.Y	Y	103.64	3405.64	31	14.4	1136.24	3	15.49	4921	15	281	311	Carbamidomethylation
				R.KPHNDAQFLTNKDFDGNTVGLAFVGGIC(+57.02)NEKYC(+57.02)AGVVQDHTK.V	Y	102.92	4664.22	42	17.7	933.867	5	15.22	4839	11	281	322	Carbamidomethylation
				K.VYLVIVADKSMVDKHNGNIK.K	Y	97.04	2242.21	20	6.6	1122.12	2	10.92	3613	22	199	218
				K.YC(+57.02)AGVVQDHTKVPLLMAR(sub I)TMGHEIGHNLGMEHDEANC(+57.02)K.C	Y	93.65	4318	38	-11.6	1080.49	4	16.12	5096	4	312	349	Carbamidomethylation; Mutation
				K.YC(+57.02)AGVVQD(-18.01)HTKVPLLMAITMGHEIGHNLGMEHDEANC(+57.02)K.C	Y	92.15	4256.97	38	1.4	1065.25	4	16.81	5299	1	312	349	Carbamidomethylation; Dehydration
				K.YC(+57.02)AGVVQDHTKVPLLMAITMGHE(+43.04)IGHNLGMEHDEANC(+57.02)K.C	Y	90.94	4318.02	38	7.8	1080.52	4	16.16	5107	1	312	349	Carbamidomethylation; Carboxyl modification with ethanolamine
				K.AC(+57.02)VMAPEVNNNPTKKFSDC(+57.02)SR.N	Y	86.83	2424.1	21	4	607.034	4	8.98	3054	9	352	372	Carbamidomethylation
				K.AC(+57.02)VMAPEVNNNPTKK.F	Y	86.5	1671.81	15	12.8	558.284	3	6.64	2323	11	352	366	Carbamidomethylation
				K.YC(+57.02)AGVVQDHTKVPLLMAITMGHEIGHNLGMEHD(-18.01)EANC(+57.02)K.C	Y	86.38	4256.97	38	6.8	1065.26	4	17.03	5370	1	312	349	Carbamidomethylation; Dehydration
				K.IEEQGHQMVNTMNEC(+57.02)YRPMGIIIIMAGIEC(+57.02)WTTNDFFEVK.S	Y	86.19	4804.19	40	-8.2	1202.05	4	29.09	8398	40	220	259	Carbamidomethylation
				K.RKPHNDAQFLTNKDFDGNTVGLAFVGGIC(+57.02)NEK.Y	Y	83.91	3561.74	32	-11.7	713.347	5	14.37	4600	37	280	311	Carbamidomethylation
				K.YC(+57.02)AGVVQDHT(-18.01)KVPLLMAITMGHEIGHNLGMEHDEANC(+57.02)K.C	Y	83.77	4256.97	38	20.6	1065.27	4	16.72	5273	4	312	349	Carbamidomethylation; Dehydration
				L.LMAITMGHEIGHNLGMEHDEANC(+57.02)K.C	Y	82.37	2707.2	24	8.8	677.813	4	12.75	4100	3	326	349	Carbamidomethylation
				K.VYLVIVADKSMVDKHNGNIKK.I	Y	81.38	2370.31	21	1	593.585	4	9.52	3210	9	199	219
				R.KPHNDAQFLTNKDFD(-18.01)GNTVGLAFVGGIC(+57.02)NEK.Y	Y	80.94	3387.63	31	0.8	1130.22	3	15.59	4950	13	281	311	Dehydration; Carbamidomethylation
				K.RKPHNDAQFLTNKDFDGNTVGLAFVGGIC(+57.02)NEKYC(+57.02)AGVVQDHTK.V	Y	80.51	4820.32	43	-11.3	804.385	6	14.17	4536	3	280	322	Carbamidomethylation
				K.SSAKETLYSFAK.W	Y	79.56	1330.68	12	4	666.348	2	9.37	3161	11	260	271
				K.Y(+27.99)C(+57.02)AGVVQDHTKVPLLMAITMGHEIGHNLGMEHDEANC(+57.02)K.C	Y	78.63	4302.97	38	26.8	718.189	6	19.53	6052	1	312	349	Formylation; Carbamidomethylation
				K.YC(+57.02)AGVVQDHTKVPLLMAITMGHEIGHNLGMEHD.E	Y	78.39	3672.73	33	17.3	919.206	4	19.39	6014	8	312	344	Carbamidomethylation
				K.ETLYSFAKWRVEDLSKR.K	Y	78.08	2127.11	17	8.3	426.433	5	13.68	4393	9	264	280
				K.DFDGNTVGLAFVGGIC(+57.02)NEK.Y	Y	77.37	2011.93	19	-4.8	1006.97	2	17.62	5528	5	293	311	Carbamidomethylation
				K.YC(+57.02)AGVVQDHTKVPLLMAITMGHEIGHNLGMEHDEANC(+57.02)K(+156.12).C	Y	76.38	4431.09	38	15.7	739.534	6	16.89	5324	1	312	349	Carbamidomethylation; 4-hydroxynonenal (HNE)
				K.SSAKETLYSFAKWRVEDLSK.R	Y	75.99	2344.21	20	1.5	587.06	4	13.76	4420	6	260	279
				D.HTKVPLLMAITMGHEIGHNLGMEHDEANC(+57.02)K.C	Y	75.8	3382.6	30	12.4	564.782	6	16.09	5088	7	320	349	Carbamidomethylation
				K.AC(+57.02)VMAPEVN(+.98)NNPTKKFSDC(+57.02)SR.N	Y	75.26	2425.08	21	1.3	607.279	4	9.75	3277	2	352	372	Carbamidomethylation; Deamidation (NQ)
				K.KIEEQGHQMVNTMNEC(+57.02)YRPMGIIIIMAGIEC(+57.02)WTTNDFFEVK.S	Y	74.3	4932.29	41	1.8	1234.08	4	28.13	8172	14	219	259	Carbamidomethylation
				K.AC(+57.02)VMAPEVNNNPTK.K	Y	73.7	1543.71	14	-20.5	772.848	2	8.32	2840	6	352	365	Carbamidomethylation
				K.S(+27.99)SAKETLYSFAK.W	Y	73.56	1358.67	12	3.3	680.345	2	12.02	3906	4	260	271	Formylation
				A.ITMGHEIGHNLGMEHDEANC(+57.02)K.C	Y	73.17	2392.04	21	7.9	479.418	5	8.54	2908	4	329	349	Carbamidomethylation
				K.VYLVIVADKSMVDKHN(+.98)GNIK.K	Y	72.78	2243.2	20	4.4	1122.61	2	12.04	3911	17	199	218	Deamidation (NQ)
				K.AC(+57.02)VM(+15.99)APEVNNNPTKK.F	Y	71.87	1687.8	15	3.3	563.61	3	6.34	2230	2	352	366	Carbamidomethylation; Oxidation (M)
				K.VPLLMAITMGHEIGHNR(sub L)GMEHDEANC(+57.02)K.C	Y	71.86	3059.42	27	0.1	765.862	4	16.35	5163	4	323	349	Carbamidomethylation; Mutation
				K.YC(+57.02)AGVVQDHTKVPLLMAITMGHEIGHNR(sub L)GMEHDEANC(+57.02)K.C	Y	71.4	4318	38	-2.2	1080.5	4	16.67	5254	6	312	349	Carbamidomethylation; Mutation
				K.ETLYSFAKWRVEDLSK.R	Y	70.91	1971.01	16	17.7	986.53	2	15.25	4849	9	264	279
				Q.Q(-17.03)ESPQAKVYLVIVADKSMVDKHNGNIK.K	Y	70.44	2993.56	27	15.6	749.41	4	13.95	4473	12	192	218	Pyro-glu from Q
				K.SSAKETLYSFAKWR.V	Y	69.93	1672.86	14	5.3	558.629	3	12.73	4091	4	260	273
				K.VYLVIVAD(-18.01)KSMVDKHNGNIK.K	Y	69.68	2224.2	20	4.3	557.061	4	10.76	3559	5	199	218	Dehydration
				K.KIEEQGHQMVNTMNEC(+57.02)YRPMG.I	Y	69.3	2551.11	21	0.2	851.377	3	10.16	3390	4	219	239	Carbamidomethylation
				K.A(+43.01)C(+57.02)VMAPEVNNNPTKKFSDC(+57.02)SR.N	Y	68.86	2467.1	21	4	617.786	4	8.59	2927	2	352	372	Carbamylation; Carbamidomethylation
				K.VYLVIVADKSMVDK.H	Y	68.75	1578.87	14	13.1	790.452	2	13.36	4291	5	199	212
				K.AC(+57.02)VMAPEVNNN(+.98)PTKKFSDC(+57.02)SR.N	Y	68.25	2425.08	21	1.3	809.369	3	9.78	3283	1	352	372	Carbamidomethylation; Deamidation (NQ)
				K.VYLVIVADKSMVDKHNGN(-17.03)IK.K	Y	68.24	2225.19	20	7.3	1113.61	2	11.94	3882	1	199	218	Ammonia-loss (N)
				K.VYLVIVADKSMVDKHN(+.98)GNIKK.I	Y	67.91	2371.29	21	-0.7	1186.65	2	10.7	3542	11	199	219	Deamidation (NQ)
				K.VYLVIVADKSMVDKHN(-17.03)GNIK.K	Y	67.69	2225.19	20	-1.3	1113.6	2	11.82	3851	6	199	218	Ammonia-loss (N)
				K.DFD(-18.01)GNTVGLAFVGGIC(+57.02)NEK.Y	Y	67.64	1993.92	19	8.1	997.976	2	17.73	5558	2	293	311	Dehydration; Carbamidomethylation
				K.AC(+57.02)VMAPEVN(+.98)NNPTK.K	Y	67.2	1544.7	14	-1.2	773.355	2	8.64	2943	2	352	365	Carbamidomethylation; Deamidation (NQ)
				K.VYLVIVADK(+43.01)SMVDKHNGNIK.K	Y	66.05	2285.22	20	-1.3	762.746	3	10.06	3366	7	199	218	Carbamylation
				K.FLKDRKPEC(+57.02)LFK.K	Y	65.93	1579.85	12	3.8	527.627	3	7.79	2690	6	378	389	Carbamidomethylation
				K.YC(+57.02)AGVVQD(+14.02)HTKVPLLMAITMGHEIGHN(+.98)LGMEHDEANC(+57.02)K.C	Y	65.6	4289.98	38	-6.9	715.999	6	17.71	5552	1	312	349	Carbamidomethylation; Methyl ester; Deamidation (NQ)
				D.FDGNTVGLAFVGGIC(+57.02)NEK.Y	Y	65.59	1896.9	18	-1.8	949.457	2	16.51	5209	5	294	311	Carbamidomethylation
				R.KPHN(+.98)DAQFLTNKDFDGNTVGLAFVGGIC(+57.02)NEK.Y	Y	65.53	3406.63	31	6.1	852.669	4	16.27	5138	1	281	311	Deamidation (NQ); Carbamidomethylation
				R.KPHNDAQFLTNK.D	Y	65.37	1411.72	12	6.5	471.584	3	5.86	2079	2	281	292
				K.VYLVF(sub I)VADKSMVDKHNGNIK.K	Y	64.6	2276.2	20	0.4	456.247	5	11.73	3822	3	199	218	Mutation
				K.YC(+57.02)AGVVH(sub Q)DHTKVPLLMAITMGHEIGHNLGMEHDEANC(+57.02)K.C	Y	64.28	4283.98	38	-31.4	714.981	6	18.07	5648	1	312	349	Carbamidomethylation; Mutation
				K.VYLVIVADKSMVDKHN(+.98)GNIK(+27.99)K.I	Y	64.26	2399.29	21	11.7	480.871	5	10.81	3578	1	199	219	Deamidation (NQ); Formylation
				K.SSAKETLYSFAKWRVEDLSK(+156.12).R	Y	64.21	2500.32	20	1	501.072	5	13.23	4249	4	260	279	4-hydroxynonenal (HNE)
				K.AC(+57.02)VMAPEVN(+.98)NNPTKK.F	Y	63.53	1672.79	15	3.3	837.406	2	7.29	2521	2	352	366	Carbamidomethylation; Deamidation (NQ)
				K.YC(+57.02)AGVVQDHL(sub T)KVPLLMAITMGHEIGHNLGMEHDEANC(+57.02)K.C	Y	63.14	4287.02	38	20.5	858.428	5	17.96	5617	1	312	349	Carbamidomethylation; Mutation
				K.VYLVIVADKSM(+15.99)VDKHNGNIK.K	Y	62.9	2258.21	20	8.7	565.564	4	9.49	3199	1	199	218	Oxidation (M)
				K.VYLVIVADK(+43.01)SMVDKHN(+.98)GNIK.K	Y	62.71	2286.2	20	5.1	572.561	4	10.75	3557	5	199	218	Carbamylation; Deamidation (NQ)
				K.DFDGNT(-18.01)VGLAFVGGIC(+57.02)NEK.Y	Y	62.7	1993.92	19	1	997.968	2	17.66	5539	2	293	311	Dehydration; Carbamidomethylation
				K.YCH(sub A)GVVQDHTKVPLLMAITMGHEIGHNLGMEHDEANC(+57.02)K.C	Y	61.97	4283.98	38	-12.2	1071.99	4	17.4	5469	2	312	349	Carbamidomethylation; Mutation
				K.C(+57.02)KAC(+57.02)VMAPEVNNNPTKK.F	Y	61.89	1959.93	17	6.2	490.993	4	6.28	2212	2	350	366	Carbamidomethylation
				K.VYLVIVADKSMVD(-18.01)KHN(+.98)GNIK.K	Y	61.69	2225.19	20	9.9	742.744	3	11.79	3841	3	199	218	Dehydration; Deamidation (NQ)
				D.AQFLTNKDFDGNTVGLAFVGGIC(+57.02)NEK.Y	Y	61.49	2814.36	26	9.8	939.138	3	17.26	5432	3	286	311	Carbamidomethylation
				S.P(+148.04)QAKVYLVIVADKSMVDKHNGNIK.K	Y	61.4	2814.49	24	62.3	563.941	5	11.4	3732	1	195	218	Glycosyl-L-hydroxyproline
				G.HEIGHNLGMEHDEANC(+57.02)K.C	Y	60.73	1989.84	17	6.4	498.471	4	5.86	2080	2	333	349	Carbamidomethylation
				K.VYLVIVADKSMVDKHNGN(+.98)IKK.I	Y	60.15	2371.29	21	-0.8	791.438	3	10.6	3511	1	199	219	Deamidation (NQ)
				K.YC(+57.02)AGVVQDHTKVPLLMAITMGHEIGHNLGMEH(+57.02)D(+14.02)E(+57.02)ANC(+57.02)K.C	Y	60.07	4403.04	38	17.2	881.63	5	16.82	5304	1	312	349	Carbamidomethylation; Carbamidomethylation (DHKE, X@N-term); Methyl ester
				D.HTKVQ(sub P)LLMAITMGHEIGHNLGMEHDEANC(+57.02)K.C	Y	60.03	3413.61	30	2.5	854.412	4	20.09	6209	2	320	349	Carbamidomethylation; Mutation
				Q.QES(+365.13)PQAKVYLVIVADKSMVDKHNGNIK.K	Y	59.95	3375.72	27	-79.7	563.583	6	11.18	3678	1	192	218	Hex1HexNAc1
				K.VYLVIVADKSM(+15.99)VDKHN(+.98)GNIK.K	Y	58.95	2259.19	20	6.7	565.809	4	10.38	3446	3	199	218	Oxidation (M); Deamidation (NQ)
				K.VYLVIVADK(+43.01)SMVDKHNGN(+.98)IK.K	Y	58.83	2286.2	20	1.6	572.559	4	10.7	3541	1	199	218	Carbamylation; Deamidation (NQ)
				K.RKPHNDAQFLTNKDFD(-18.01)GNTVGLAFVGGIC(+57.02)NEK.Y	Y	58.8	3543.73	32	15.7	886.954	4	14.24	4559	8	280	311	Dehydration; Carbamidomethylation
				K.VYLVIVADK(+43.01)SMVDK.H	Y	58.16	1621.87	14	-3.1	811.942	2	12.64	4066	3	199	212	Carbamylation
				R.KPHNDAQFLTNKDFD.G	Y	58.15	1788.84	15	0.7	895.429	2	8.69	2960	4	281	295
				K.VYLVIVADKSMVDKHN(-17.03)GNIKK.I	Y	58.01	2353.28	21	-1.1	785.434	3	10.42	3458	4	199	219	Ammonia-loss (N)
				K.YC(+57.02)AGVVQD(+6.01)HTKVPLLMAITMGHEIGHNLGMEHDEANC(+57.02)K.C	Y	57.1	4280.99	38	8.6	714.511	6	17.23	5425	5	312	349	Carbamidomethylation; Replacement of proton by lithium
				K.V(+27.99)YLVIVADKSMVDKHNGNIK.K	Y	56.85	2270.21	20	20.6	568.571	4	16.49	5205	1	199	218	Formylation
				C.K(+143.06)AC(+57.02)VMAPEVNNNPTKK.F	Y	56.83	1942.96	16	-20	648.648	3	8.19	2798	11	351	366	Nethylmaleimidehydrolysis; Carbamidomethylation
				K.VYLVIVADKSMVDKHN(+.98).G	Y	56.67	1830.95	16	7.4	916.491	2	12.77	4107	8	199	214	Deamidation (NQ)
				K.YCAGY(sub V)VQDHTKVPLLMAITMGHEIGHNLGMEHDEANC(+57.02)K.C	Y	56.58	4281.95	38	-0.1	857.398	5	17.3	5442	1	312	349	Carbamidomethylation; Mutation
				K.A(+27.99)C(+57.02)VMAPEVNNNPTKK.F	Y	56.39	1699.8	15	4.8	850.912	2	9.36	3158	2	352	366	Formylation; Carbamidomethylation
				R.N(+27.99)YYQKFLK.D	Y	56.26	1130.58	8	14.1	566.303	2	12.94	4163	1	373	380	Formylation
				K.VYLVIVAD(+6.01)KSMVDKHNGNIK.K	Y	56.18	2248.22	20	-11.2	450.647	5	11.63	3798	1	199	218	Replacement of proton by lithium
				K.ETLYSFAKWR.V	Y	56.07	1299.66	10	9.7	434.232	3	13	4180	3	264	273
				Q.Q(-17.03)ESPQAKVYLVIVADKSMVDK.H	Y	55.69	2330.22	21	-1.2	777.746	3	16.33	5155	2	192	212	Pyro-glu from Q
				R.KPHNDAQFLTNKDFDGNT(-18.01)VGLAFVGGIC(+57.02)NEK.Y	Y	55.06	3387.63	31	-3.1	1130.21	3	15.75	4993	1	281	311	Dehydration; Carbamidomethylation
				D.GNTVGLAFVGGIC(+57.02)NEK.Y	Y	54.81	1634.81	16	12.5	818.422	2	14.66	4686	4	296	311	Carbamidomethylation
				K.YC(+57.02)AGVVQDHTKVPLLMAITMGHEIGHNLGMEHDEANCKG(sub C)K.A	Y	54.81	4403.07	40	10.6	630.024	7	16.8	5298	1	312	351	Carbamidomethylation; Mutation
				K.RKPHNDAQFLTNK.D	Y	54.01	1567.82	13	4.1	523.617	3	5.83	2066	2	280	292
				E.SPQ(+.98)AK(+57.02)VYLVIVADKSMVDKHNGNIK.K	Y	53.73	2811.5	25	22.8	563.319	5	11.65	3803	2	194	218	Deamidation (NQ); Carbamidomethylation (DHKE, X@N-term)
				K.AC(+57.02)VMAPEVNNN(-17.03)PTKK.F	Y	53.66	1654.78	15	3.2	552.603	3	7.24	2505	2	352	366	Carbamidomethylation; Ammonia-loss (N)
				K.IEEQGHQMVNTMNEC(+57.02)YRPMGIIIIMAGIEC(+57.02)WTTNDFFEVKSSAK.E	Y	53.55	5177.39	44	-2.1	1036.48	5	27.62	8052	5	220	263	Carbamidomethylation
				K.A(+43.01)C(+57.02)VMAPEVNNNPTK.K	Y	53.54	1586.72	14	3.8	794.369	2	7.33	2533	2	352	365	Carbamylation; Carbamidomethylation
				K.VYLVIVADKSMVDKHN(+.98)GNIKK(+27.99).I	Y	53.15	2399.29	21	8.1	600.834	4	10.85	3589	2	199	219	Deamidation (NQ); Formylation
				K.AC(+57.02)VMAPEVNN(-17.03)NPTKK.F	Y	52.46	1654.78	15	2.5	828.4	2	7.39	2554	2	352	366	Carbamidomethylation; Ammonia-loss (N)
				K.A(+43.01)C(+57.02)VMAPEVNNNPTKK.F	Y	52.32	1714.81	15	2.9	858.416	2	6.32	2224	4	352	366	Carbamylation; Carbamidomethylation
				K.VP(+31.99)LLMAIT(+79.97)MGHEIGHNLGMEHDEANC(+57.02)K.C	Y	52.17	3128.36	27	-1.3	783.096	4	21.46	6585	2	323	349	Dihydroxy; Phosphorylation (STY); Carbamidomethylation
				A.I(+57.02)TMGHEIGHNLGMEHDEANC(+57.02)K.C	Y	52.02	2449.06	21	54	613.305	4	17.51	5499	1	329	349	Carbamidomethylation (DHKE, X@N-term); Carbamidomethylation
				K.SSAKETLYSFAK(+156.12)WRVEDLSK.R	Y	51.81	2500.32	20	12.7	626.096	4	13.27	4263	1	260	279	4-hydroxynonenal (HNE)
				K.YC(+57.02)AGVVQDHTKVPLLMN(sub A)ITMGHEIGHNLGMEHDEANC(+57.02)K.C	Y	51.69	4317.98	38	11.9	1080.52	4	16.1	5090	3	312	349	Carbamidomethylation; Mutation
				K.YC(+57.02)AGVVQDHTKVPLLL(sub M)AITMGHEIGHNLGMEHDEANC(+57.02)K.C	Y	51.1	4257.02	38	9.2	852.42	5	16.69	5260	8	312	349	Carbamidomethylation; Mutation
				K.YC(+57.02)AGVVQDHTKVPLLMAITMGHEIGHNLGMEHDEAN.C	Y	51.09	3986.85	36	7.7	798.384	5	19.07	5926	2	312	347	Carbamidomethylation
				Q.DHT(+75.98)KVPLLMAITMGHEIGHNLGMEHDEANC(+57.02)K.C	Y	51.03	3573.61	31	-78.9	715.673	5	17.8	5575	1	319	349	EDT; Carbamidomethylation
				C.K(+43.99)AC(+57.02)VMAPEVNNNPTKK.F	Y	50.99	1843.89	16	-7.4	615.633	3	6.55	2295	2	351	366	Carboxylation (DKW); Carbamidomethylation
				K.DRKPEC(+57.02)LFK.K	Y	50.59	1191.61	9	0.9	596.811	2	6.15	2173	4	381	389	Carbamidomethylation
				D.FD(-18.01)GNTVGLAFVGGIC(+57.02)NEK.Y	Y	50.4	1878.89	18	2	940.456	2	16.43	5184	2	294	311	Dehydration; Carbamidomethylation
				Q.QQES(+238.23)PQAKVYLVIVADKSMVDKHNGNIK.K	Y	50.38	3376.88	28	-38.3	563.799	6	11.59	3786	1	191	218	Palmitoylation
				R.NYYQKFLKDR.K	Y	50.1	1373.71	10	7.1	458.914	3	8.14	2782	2	373	382
				I.KKPFRF(sub L)NLTPQQQESPQAKVYLVIVADKSMVDKHNGNIK.K	Y	49.98	4495.42	39	-0.3	750.243	6	11.5	3764	1	180	218	Mutation
				V.Y(+104.03)LVIVADKSMVDKHNGNIK.K	Y	49.62	2247.17	19	7.2	750.07	3	11.22	3689	1	200	218	Benzoyl
				K.RKPHNDAQFLTNKD(-18.01)FDGNTVGLAFVGGIC(+57.02)NEK.Y	Y	49.33	3543.73	32	-13	709.744	5	14.36	4595	1	280	311	Dehydration; Carbamidomethylation
				K.VYM(+15.99)(sub L)VIVADKSMVDKHNGNIK.K	Y	49.22	2276.17	20	9.4	570.054	4	11.74	3823	1	199	218	Oxidation (M); Mutation
				K.YC(+57.02)AGVVQDHTKVPLLMAITMGHEIGHNLGM(-48.00).E	Y	49.21	3243.6	30	3.6	811.91	4	19.1	5933	3	312	341	Carbamidomethylation; Homoserine lactone
				K.AC(+57.02)VMAPEVNNNPTKK(+27.99).F	Y	49.19	1699.8	15	13.3	567.615	3	7.26	2509	2	352	366	Carbamidomethylation; Formylation
				K.VPLLMAIT(+121.04)MGHEIGHNLGMEHDEANC(+57.02)K.C	Y	49.12	3137.44	27	-11.9	785.357	4	21.44	6581	1	323	349	Phosphorylation to pyridyl thiol; Carbamidomethylation
				K.ETLYSFAK.W	Y	48.77	957.481	8	5.9	479.75	2	9.86	3305	6	264	271
				K.RKPHNDAQ(+.98)FLTNKDFDGNTVGLAFVGGIC(+57.02)NEK.Y	Y	48.32	3562.73	32	10.1	891.698	4	15.19	4831	1	280	311	Deamidation (NQ); Carbamidomethylation
				K.RKPHN(+.98)DAQFLTNKDFD(-18.01)GNTVGLAFVGGIC(+57.02)NEK.Y	Y	48.04	3544.72	32	2.9	887.189	4	15.34	4876	1	280	311	Deamidation (NQ); Dehydration; Carbamidomethylation
				K.VYLVIVADKS(-18.01)MVDKHN(+.98)GNIK.K	Y	47.74	2225.19	20	12.1	446.05	5	11.79	3840	1	199	218	Dehydration; Deamidation (NQ)
				K.FLKD(-18.01)RKPEC(+57.02)LFK.K	Y	47.37	1561.84	12	2.4	521.623	3	7.6	2627	4	378	389	Dehydration; Carbamidomethylation
				C.VMAPEVNNNPTK.K	Y	47.28	1312.64	12	3.7	657.332	2	7.14	2468	2	354	365
				D.HTKE(sub V)PLLMAITMGHEIGHNLGMEHDEANC(+57.02)K.C	Y	47.26	3412.58	30	-69.5	854.093	4	20.5	6320	1	320	349	Carbamidomethylation; Mutation
				L.L(+316.20)MAITMGHEIGHNLGMEHDEANC(+57.02)K.C	Y	47.24	3023.4	24	-14.6	756.847	4	17.01	5364	1	326	349	Levuglandinyl-lysine pyrrole adduct; Carbamidomethylation
				A.GVVQDHTK(+31.99)VPLLMAITMGHEIGHNLGMEHDEANC(+57.02)K.C	Y	47.24	3912.84	35	39	783.605	5	21.51	6599	1	315	349	Dihydroxy; Carbamidomethylation
				S.PQAKVYF(sub L)VIVADKSMVDKHNGNIK.K	Y	46.87	2700.44	24	25.7	541.11	5	11.5	3763	6	195	218	Mutation
				K.V(+27.99)PLLMAITMGHEIGHNLGMEHDEANC(+57.02)K.C	Y	46.75	3044.4	27	2.4	762.109	4	25.57	7561	2	323	349	Formylation; Carbamidomethylation
				K.RKPHNDAQFLTNKP(sub D)FDGNTVGLAFVGGIC(+57.02)NEK.Y	Y	46.53	3543.77	32	-9	886.941	4	14.43	4618	4	280	311	Carbamidomethylation; Mutation
				R.LNLTPQQQE(+21.98)SPQAKVYLVIVADKSMVDK.H	Y	46.52	3163.66	28	35.7	791.95	4	13.33	4281	1	185	212	Sodium adduct
				K.VYLVIVADKSMVDKHNGNIK(+27.99)K.I	Y	46.35	2398.3	21	6.9	600.587	4	10.24	3410	1	199	219	Formylation
				C.K(+143.06)AC(+57.02)VMAPEVNNNPTK.K	Y	46.34	1814.87	15	-23.3	908.419	2	9.49	3198	2	351	365	Nethylmaleimidehydrolysis; Carbamidomethylation
				C.K(+143.06)AC(+57.02)VMAPEVNNNPTKKFSDC(+57.02)SR.N	Y	46.18	2695.25	22	-16.1	674.809	4	10.11	3378	2	351	372	Nethylmaleimidehydrolysis; Carbamidomethylation
				R.N(+.98)YYQKFLK.D	Y	45.85	1103.57	8	1.4	552.791	2	11.86	3860	3	373	380	Deamidation (NQ)
				Y.C(+57.02)AGVVQDHTK(+170.04)VPLLMAITMGHEIGHNLGMEHDEANC(+57.02)K.C	Y	45.65	4281.95	37	-17.4	857.383	5	17.98	5624	1	313	349	Carbamidomethylation; Menadione quinone derivative
				K.VYLVIVADK.S	Y	45.64	1018.61	9	13.2	510.317	2	13.98	4482	4	199	207
				I.KKPFRLNLTPQQQESPQT(sub A)KVYLVIVADKSMVDKHNGNIK.K	Y	45.61	4491.44	39	-2.9	1123.86	4	11.64	3800	1	180	218	Mutation
				K.YC(+57.02)AGVVQDHTKVPLLMAITMGHEIGHNLGMEHDEN(sub A)NC(+57.02)K.C	Y	45.45	4317.98	38	0	1080.5	4	16.53	5215	2	312	349	Carbamidomethylation; Mutation
				K.AC(+57.02)VMAPE(+6.01)VNNNPTKK.F	Y	45.14	1677.82	15	-12.8	560.272	3	6.91	2401	4	352	366	Carbamidomethylation; Replacement of proton by lithium
				K.YCR(sub A)GVVQDHTKVPLLMAITMGHEIGHNLGMEHDEANC(+57.02)K.C	Y	44.95	4303.02	38	6.4	861.617	5	19.56	6060	1	312	349	Carbamidomethylation; Mutation
				K.YC(+57.02)AGVVQDHTKVPLLMS(sub A)ITMGHEIGHNLGMEHDEANC(+57.02)K.C	Y	44.82	4290.97	38	-0.7	859.202	5	15.39	4891	1	312	349	Carbamidomethylation; Mutation
				I.M(sub V)ADKSMVDKHNGNIK.K	Y	44.64	1686.82	15	53.9	563.31	3	11.05	3649	3	204	218	Mutation
				K.RKPHNDAQFLTNKDFD.G	Y	44.49	1944.94	16	1.9	649.323	3	7.45	2577	5	280	295
				K.AC(+57.02)VMAPEVN(+.98)N(+.98)N(+.98)PTKKFSDC(+57.02)SR.N	Y	44.31	2427.05	21	21.4	607.783	4	9.07	3077	1	352	372	Carbamidomethylation; Deamidation (NQ)
				G.HEIGHNLGMEHDE.A	N	44.09	1516.64	13	4	506.555	3	6.09	2151	2	333	345
				K.VYLVIVADKS(-18.01)MVDKHNGNIK.K	Y	43.89	2224.2	20	4.7	445.85	5	10.74	3552	1	199	218	Dehydration
				K.YCAGY(sub V)VQN(sub D)HTKVPLLMAITMGHEIGHNLGMEHDEANC(+57.02)K.C	Y	43.84	4280.97	38	-13.9	1071.23	4	17.75	5564	1	312	349	Carbamidomethylation; Mutation
				K.SMVDKHN(+.98)GNIK.K	Y	43.74	1242.6	11	4.3	415.21	3	5.74	2042	2	208	218	Deamidation (NQ)
				R.NYYQKFLK.D	Y	43.48	1102.58	8	2	552.299	2	8.7	2964	5	373	380
				K.YCE(sub A)GVVQDHTKVPLLMAITMGHEIGHNLGMEHDEANC(+57.02)K.C	Y	43.34	4275.96	38	-7.9	856.193	5	18.76	5845	1	312	349	Carbamidomethylation; Mutation
				K.A(+43.01)C(+57.02)VMAPEVN(+.98)NNPTK.K	Y	43	1587.7	14	8.1	794.865	2	8.1	2770	1	352	365	Carbamylation; Carbamidomethylation; Deamidation (NQ)
				K.YCAE(sub G)VVQDHTKVPLLMAITMGHEIGHD(sub N)LGMEHDEANC(+57.02)K.C	Y	42.59	4290.96	38	-13.4	716.158	6	17.91	5606	1	312	349	Carbamidomethylation; Mutation
				K.VYLVIVADKSMVDK(+43.01).H	Y	42.5	1621.87	14	-1.8	541.631	3	12.63	4064	1	199	212	Carbamylation
				V.Y(+108.00)LVIVADKSMVDKHNGNIK.K	Y	42.47	2251.14	19	48.3	563.82	4	11.38	3728	1	200	218	O-Ethylphosphorylation
				K.F(+27.99)LKDRKPEC(+57.02)LFK.K	Y	42.35	1607.85	12	7.2	402.973	4	12.52	4033	3	378	389	Formylation; Carbamidomethylation
				R.NYYQKFLKDRKPEC(+57.02)LFK.K	Y	42.21	2276.18	17	4.9	570.054	4	11.76	3830	2	373	389	Carbamidomethylation
				K.VPLLMAITMGHE(+43.99)IGHN(+.98)LGMEHDEANC(+57.02)K.C	Y	42.13	3061.38	27	10.4	613.289	5	18.04	5641	1	323	349	Carboxylation (E); Deamidation (NQ); Carbamidomethylation
				K.WRVEDLSKR.K	Y	42.05	1187.64	9	4.1	396.889	3	7.6	2626	5	272	280
				K.D(+27.99)RKPEC(+57.02)LFK.K	Y	41.96	1219.6	9	3.3	407.543	3	7.54	2608	2	381	389	Formylation; Carbamidomethylation
				K.YC(+57.02)AGVVQDHTR(sub K)VPLLMAITMGHEIGHNLGMEHDEANC(+57.02)K.C	Y	41.79	4302.99	38	6.3	861.61	5	19.57	6065	3	312	349	Carbamidomethylation; Mutation
				K.DRKPEC(+57.02)LFKKP.L	Y	41.11	1416.75	11	7.6	355.199	4	6.14	2170	11	381	391	Carbamidomethylation
				K.VYLVIVADKSMVD(+57.02)K(+14.02)(+57.02).H	Y	41.01	1706.93	14	23.9	854.491	2	12.11	3930	6	199	212	Carbamidomethylation (DHKE, X@N-term); Methyl ester
				G.VVM(sub Q)DHTKVPLLMAITMGHEIGHNLGMEHDEANC(+57.02)K.C	Y	40.91	3826.81	34	-20.2	957.69	4	20.15	6227	1	316	349	Carbamidomethylation; Mutation
				K.YC(+57.02)AGVVQDHTKVPLLMAITMN(sub G)HEV(sub I)GHNLGMEHDEANC(+57.02)K.C	Y	40.79	4317.98	38	-2.7	864.602	5	16.22	5124	3	312	349	Carbamidomethylation; Mutation
				K.A(+42.01)C(+57.02)VM(+15.99)APEVNNNPTKK.F	Y	40.47	1729.81	15	2.1	577.613	3	6.26	2205	1	352	366	Acetylation (N-term); Carbamidomethylation; Oxidation (M)
				C.KAC(+57.02)VMAPEVNNNPTK.K	Y	40.42	1671.81	15	5.5	836.915	2	6.57	2302	1	351	365	Carbamidomethylation
				K.AC(+57.02)VMD(sub A)PEVNNNPTKK.F	Y	40.3	1715.8	15	5.1	572.943	3	6.87	2389	1	352	366	Carbamidomethylation; Mutation
				K.VPLLMAITMGHEIGHNLGMEHD.E	Y	40.07	2414.15	22	11.9	604.553	4	19.44	6027	2	323	344
				D.KS(-18.01)MVDKHNGNIK.K	Y	39.96	1351.7	12	-18.1	451.567	3	11.55	3776	1	207	218	Dehydration
				L.M(+88.00)AITMGHEIGHNLGMEHDEANC(+57.02)K.C	Y	39.66	2682.11	23	84	895.12	3	21.4	6569	1	327	349	3-sulfanylpropanoyl; Carbamidomethylation
				K.A(+43.01)C(+57.02)VMAPEVN(+.98)NNPTKK.F	Y	39.51	1715.8	15	-2.4	858.904	2	6.83	2378	3	352	366	Carbamylation; Carbamidomethylation; Deamidation (NQ)
				A.DKS(+203.08)MVDKHNGNIK.K	Y	39.46	1687.82	13	-9.8	563.608	3	11.37	3725	1	206	218	HexNAcylation (ST)
				K.VYLVIVADKSMVDKHD(sub N)GNIK.K	Y	39.44	2243.2	20	11.1	449.652	5	11.94	3881	1	199	218	Mutation
				K.YC(+57.02)AGVVQDHTKVPLLME(sub A)ITMGHEIGHNLGMEHDEANC(+57.02)K.C	Y	39.43	4332.98	38	5.4	620.009	7	16.08	5082	1	312	349	Carbamidomethylation; Mutation
				K.VYN(sub L)VIVADKSMVDKHD(sub N)GNIK.K	Y	39.37	2244.16	20	7	749.065	3	11.89	3869	1	199	218	Mutation
				K.AC(+57.02)VMAPEVNNNPTKKC(+57.02)(sub F).S	Y	39.33	1831.84	16	5.2	611.623	3	7.33	2536	2	352	367	Carbamidomethylation; Mutation
				K.VYLVIVADKSMVD(-18.01)KHN(+.98)GNIKK.I	Y	39.2	2353.28	21	-1.1	589.327	4	10.64	3523	1	199	219	Dehydration; Deamidation (NQ)
				D.HTKF(sub V)PLLMAITMGHEIGHNLGMEHDEANC(+57.02)K.C	Y	39.05	3430.6	30	-57.2	858.609	4	17.53	5504	2	320	349	Carbamidomethylation; Mutation
				K.RKPHNDAE(sub Q)FLTNKDFDGNTVGLAFVGGIC(+57.02)NEK.Y	Y	38.73	3562.73	32	13	713.562	5	15.24	4844	2	280	311	Carbamidomethylation; Mutation
				K.K(+226.08)FSDC(+57.02)SRNYYQKFLK.D	Y	38.66	2209.04	15	64.5	553.304	4	8.78	2990	1	366	380	Biotinylation; Carbamidomethylation
				F.VGGIC(+57.02)NEKYC(+57.02)A.G	Y	38.62	1269.55	11	5.9	635.785	2	7.22	2497	2	304	314	Carbamidomethylation
				K.FSDC(+57.02)SRNYYQKFLK.D	Y	38.61	1854.87	14	9.6	464.73	4	10.77	3564	2	367	380	Carbamidomethylation
				L.AFVGGIC(+57.02)NEKYC(+57.02)AG.V	Y	38.49	1544.68	14	-2.3	773.343	2	10.54	3493	2	302	315	Carbamidomethylation
				K.VH(sub Y)F(sub L)VIVADKSMVDKHNGNIK.K	Y	38.47	2250.19	20	35.9	451.062	5	11.23	3690	2	199	218	Mutation
				K.VYLVIVADKSMVD.K	Y	38.33	1450.77	13	5.5	726.398	2	16	5061	2	199	211
				K.YC(+57.02)AGVVQDHTKVPLLMAITMGHEIGHNLGL(sub M)EHDEANCKCK.A	Y	38.2	4431.11	40	12	739.534	6	16.84	5308	6	312	351	Carbamidomethylation; Mutation
				K.IEEQGHQMVNTMNEC(+57.02)YRPMGIIIIMAGN(sub I)EC(+57.02)WTTNDFFEVK.S	Y	37.98	4805.15	40	-28.5	1602.68	3	29.17	8417	1	220	259	Carbamidomethylation; Mutation
				K.S(+27.99)(+79.97)MVDKHNGNIK.K	Y	37.88	1349.58	11	-46.4	450.846	3	11.61	3793	1	208	218	Formylation; Phosphorylation (STY)
				K.WRVEDLSK.R	Y	37.78	1031.54	8	2	344.855	3	8.81	2999	4	272	279
				K.YCAGY(sub V)VQDHTKVPLLMAITMGHEIGHNLGL(sub M)EHDEANC(+57.02)K.C	Y	37.41	4264	38	-2.5	853.804	5	17.09	5383	1	312	349	Carbamidomethylation; Mutation
				Q.MVNTMNEC(+57.02)YRPMGIIIIMAGIEC(+57.02)WTTNDFFEVK.S	Y	37.33	3982.83	33	-8.8	1328.6	3	30.38	8693	1	227	259	Carbamidomethylation
				K.W(+27.99)RVEDLSKR.K	Y	37.26	1215.64	9	10.6	406.224	3	10.67	3533	2	272	280	Formylation
				G.HEIGHNLGMEHDEA.N	Y	37.23	1587.67	14	0.5	530.232	3	6.22	2194	2	333	346
				K.VYLVN(sub I)VADKSMVDKHNGNIK.K	Y	36.96	2243.17	20	20.3	561.812	4	14.78	4723	2	199	218	Mutation
				N.EKYCAGVVQDHP(sub T)KVPLLMAITMGHEIGHNLGMEHDEANC(+57.02)K.C	Y	36.72	4471.1	40	-15.1	895.214	5	21.74	6659	1	310	349	Carbamidomethylation; Mutation
				A.K(+57.02)(+57.02)VYLVIVADKSMVDKHNGNIK.K	Y	36.61	2484.35	21	-18.9	829.109	3	11.55	3775	1	198	218	Carbamidomethylation (DHKE, X@N-term)
				V.YLVIVAD(+105.90)KSMVDKHNGNIK.K	Y	36.58	2249.04	19	89.8	750.756	3	11.36	3722	1	200	218	Replacement of proton by silver
				P.LLMAITMGHE(+37.96)IGHNLGMEHDEANC(+57.02)K.C	Y	36.34	2858.24	25	4	715.569	4	18.09	5655	2	325	349	Replacement of proton by potassium; Carbamidomethylation
				K.VYLVIVADKSMVDKY(sub H)NGNIK.K	Y	36.25	2268.22	20	-11.2	568.056	4	10.63	3522	3	199	218	Mutation
				R.KPHNDAE(sub Q)FLTNKDFDGNTVGLAFVGGIC(+57.02)NEK.Y	Y	36.13	3406.63	31	2.3	852.665	4	16.05	5074	2	281	311	Carbamidomethylation; Mutation
				K.YCAGY(sub V)VQDHTKVPLLMAITMGHEIGHNR(sub L)GMEHDEANC(+57.02)K.C	Y	36.13	4324.97	38	-17.7	865.986	5	16.58	5228	1	312	349	Carbamidomethylation; Mutation
				K.YC(+57.02)AGVVQDHTKVPLLMAITMGHEIGHNLGMEHDEAP(sub N)C(+57.02)K.C	Y	36.12	4257.99	38	-1.2	609.291	7	18.33	5723	2	312	349	Carbamidomethylation; Mutation
				K.DRKPEC(+57.02)LFKKPL.R	Y	35.86	1529.84	12	8.7	383.47	4	7.63	2639	3	381	392	Carbamidomethylation
				K.AC(+57.02)VMAPE(+43.99)VNNNPTKK.F	Y	35.68	1715.8	15	-1.4	858.905	2	6.81	2373	1	352	366	Carbamidomethylation; Carboxylation (E)
				K.FSDC(+57.02)SRNYYQK.F	Y	35.62	1466.62	11	2.5	489.884	3	6.09	2152	2	367	377	Carbamidomethylation
				K.RKPHT(sub N)DAQFLTNKDFDGNTVGLAFVGGIC(+57.02)NEK.Y	Y	35.61	3548.75	32	20.2	710.771	5	14.29	4573	1	280	311	Carbamidomethylation; Mutation
				E.ANC(+57.02)KC(+57.02)K(+14.96)AC(+57.02)VMAPEVNNNPTK.K	Y	35.26	2320.01	20	22	774.36	3	8.34	2847	4	346	365	Carbamidomethylation; Alpha-amino adipic acid
				Q.QQQ(sub E)T(sub S)PQAKVYLVIVADKSMVDKHNGNIK.K	Y	35.2	3151.68	28	-20.1	451.238	7	11.67	3806	1	191	218	Mutation
				R.KPHNDAH(sub Q)FLTNKDFDGNTVGLAFVGGIC(+57.02)NEK.Y	Y	35.12	3414.64	31	-25.6	854.646	4	15.62	4957	2	281	311	Carbamidomethylation; Mutation
				K.YC(+57.02)AGVVQDHTKVPLLMAITMGHEIGHNLW(sub G)MEHDQ(sub E)ANC(+57.02)K.C	Y	35.05	4403.05	38	22	881.637	5	16.84	5310	3	312	349	Carbamidomethylation; Mutation
				M.AI(+88.00)TMGHEIGHNLGMEHDEANC(+57.02)K.C	Y	35.04	2551.07	22	35.2	851.394	3	20.38	6288	1	328	349	3-sulfanylpropanoyl; Carbamidomethylation
				M.VNTMNEC(+57.02)YRPMG.I	Y	34.75	1470.61	12	4.7	736.313	2	8.67	2952	1	228	239	Carbamidomethylation
				F.VGGIC(+57.02)NEKYC(+57.02)AG.V	Y	34.48	1326.57	12	0.2	664.292	2	7.1	2457	2	304	315	Carbamidomethylation
				T.L(sub K)VPLLMAITMGHEIGHNLGMEHDEANC(+57.02)K.C	Y	34.36	3129.49	28	-34.4	1044.13	3	21.53	6604	1	322	349	Carbamidomethylation; Mutation
				N.C(+45.99)KC(+57.02)KAC(+57.02)VMAPEVNNNPTKK.F	Y	33.41	2237.02	19	-37.3	560.243	4	6.64	2326	1	348	366	Beta-methylthiolation; Carbamidomethylation
				K.S(+41.03)SAKETLYSFAK.W	Y	33.19	1371.7	12	20.4	686.873	2	10.47	3474	2	260	271	Amidination of lysines or N-terminal amines with methyl acetimidate
				V.PLLMAITMGHA(sub E)IGHNLGMEHDEANC(+57.02)K.C	Y	33.11	2859.33	26	-18.7	715.826	4	17.36	5457	1	324	349	Carbamidomethylation; Mutation
				E.KYC(+57.02)AGVVQDHTKVPH(sub L)LMAITMGHEIGHNLGMEHDEANC(+57.02)K.C	Y	33.07	4427.05	39	-7.2	886.411	5	18.2	5686	1	311	349	Carbamidomethylation; Mutation
				E.ANC(+57.02)KC(+57.02)K(+14.02)AC(+57.02)VMAPEVNNNPTK.K	Y	32.63	2319.06	20	9.9	774.035	3	8.1	2769	1	346	365	Carbamidomethylation; Methylation
				K.FLKDRKPEC(+57.02)LFKKP.L	Y	32.52	1805	14	-1.2	452.257	4	7.37	2547	1	378	391	Carbamidomethylation
				K.YC(+57.02)AGVVQDHTKVPLLMAITMGHEIGHD(sub N)LGMEHDEANC(+57.02)K.C	Y	32.47	4275.96	38	3.4	856.203	5	18.48	5765	1	312	349	Carbamidomethylation; Mutation
				K.HNGNIKKIEEQGHQMVNN(sub T)MNEC(+57.02)YRPMGIIIIMAGIEC(+57.02)WTTNDFFEVK.S	Y	32.31	5608.63	47	-4.1	1403.16	4	29.1	8400	1	213	259	Carbamidomethylation; Mutation
				E.I(+57.02)GH(+57.02)NLGMEHDEANC(+57.02)K.C	Y	32.28	1837.78	15	85	613.654	3	17.42	5475	1	335	349	Carbamidomethylation (DHKE, X@N-term); Carbamidomethylation
				K.RKPHNP(sub D)AQFLTNKDFDGNTVGLAFVGGIC(+57.02)NEK.Y	Y	32.27	3543.77	32	-26.4	886.926	4	14.36	4597	1	280	311	Carbamidomethylation; Mutation
				A.IT(+159.93)MGHEIGHNLGMEHDEANC(+57.02)K.C	Y	32.14	2551.97	21	77.1	851.729	3	20.43	6302	1	329	349	Pyrophosphorylation (ST); Carbamidomethylation
				K.FLKDRKPEC(+57.02).L	Y	32.08	1191.61	9	2.2	398.21	3	5.77	2049	1	378	386	Carbamidomethylation
				Q.QQ(sub E)A(sub S)PQAKVYLVIVADKSMVDKHNGNIKK.I	Y	31.97	3121.71	28	-14.1	625.34	5	13.02	4187	5	192	219	Mutation
				N.TMNEC(+57.02)YRPMGIIIIMAGIEC(+57.02)WTTNDFFEVK.S	Y	31.86	3638.67	30	-16.7	1213.88	3	30.11	8631	3	230	259	Carbamidomethylation
				R.KPEC(+57.02)LFKKP.L	Y	31.8	1145.63	9	6.4	382.885	3	6.1	2156	2	383	391	Carbamidomethylation
				K.KFSDC(+57.02)SR.N	Y	31.63	898.397	7	5.8	450.208	2	4.3	1645	2	366	372	Carbamidomethylation
				E.KW(sub Y)CE(sub A)GVVQDHTKVPLLMAITMGHEIGHNLGMEHDEANC(+57.02)K.C	Y	31.58	4427.07	39	-3.9	886.419	5	18.24	5697	1	311	349	Carbamidomethylation; Mutation
				Q.Q(-17.03)ESPQAKVYLVIVADKSMVD.K	Y	31.44	2202.12	20	5	1102.08	2	18.39	5742	1	192	211	Pyro-glu from Q
				A.FVGGIC(+57.02)NEKYC(+57.02)A.G	Y	31.37	1416.62	12	2.7	709.317	2	9.8	3289	2	303	314	Carbamidomethylation
				C.VMAPEVNNNPTKK.F	Y	31.22	1440.74	13	5.5	481.256	3	6.12	2164	1	354	366
				C.VMAPEVNNNPTKKF.S	Y	31.09	1587.81	14	0.2	530.277	3	8.64	2944	2	354	367
				E.KYCAGVVQDHTKVPLLMAV(sub I)TMGHEIGHNLGMEHDEANC(+57.02)K.C	Y	31	4332.04	39	-7.5	723.008	6	16.07	5081	1	311	349	Carbamidomethylation; Mutation
				K.VYLVIVADK(+42.01)SM(+15.99)VDKHN(+.98)GNIK.K	Y	30.91	2301.2	20	7.6	461.252	5	9.82	3296	2	199	218	Acetylation (K); Oxidation (M); Deamidation (NQ)
				K.YCAGY(sub V)VQDHTKVPM(sub L)LMAITMGHEIGHNLGMEHDEANC(+57.02)K.C	Y	30.66	4299.91	38	16.6	717.671	6	16.18	5113	2	312	349	Carbamidomethylation; Mutation
				F.VGGIC(+57.02)NEKYC(+57.02)AGVVQD.H	Y	30.64	1767.79	16	2.1	884.905	2	9.75	3276	2	304	319	Carbamidomethylation
				M.AIT(+79.97)M(+15.99)GHEIGHNLGMEHDEANC(+57.02)K.C	Y	30.64	2559.03	22	49.3	854.061	3	20.43	6301	1	328	349	Phosphorylation (STY); Oxidation (M); Carbamidomethylation
				K.FLKDRKPECLFK(+57.02).K	Y	30.63	1579.85	12	15.9	395.977	4	37.54	10357	1	378	389	Carbamidomethylation (DHKE, X@N-term)
				R.VEDLSKRKPHNDAQFLTNK.D	Y	30.16	2239.17	19	15.1	448.848	5	7.01	2427	1	274	292
				L.VIVADK.S	Y	30.01	643.39	6	3.5	322.704	2	5.76	2047	2	202	207
				K.RKPHNDAQFLTNKDW(sub F)DGNTVGLAFVGGICNEK.Y	Y	29.92	3543.73	32	9.5	709.76	5	14.2	4546	1	280	311	Mutation
				K.YC(+57.02)AGVVQDHTKVPLLR(sub M)AITMGHEIGHNLGMEHDEANC(+57.02)K.C	Y	29.9	4300.04	38	-17.9	861	5	16.22	5125	1	312	349	Carbamidomethylation; Mutation
				P.LLMAITMGH(+40.03)EIGHNLGMEHDEANC(+57.02)K.C	Y	29.84	2860.31	25	-66.9	716.038	4	17.58	5517	1	325	349	Propionaldehyde +40; Carbamidomethylation
				K.W(+41.03)RVEDLSKR.K	Y	29.71	1228.67	9	-26.7	410.552	3	13.02	4186	2	272	280	Amidination of lysines or N-terminal amines with methyl acetimidate
				H.NLR(sub G)MEHDEANCKCKAC(+57.02)VMAPEVNNNPTKK.F	Y	29.5	3343.54	29	23.7	1115.55	3	6.72	2350	2	338	366	Carbamidomethylation; Mutation
				K.Y(sub V)PLLME(sub A)ITMGHEIGHNLGMEHDEANC(+57.02)K.C	Y	29.44	3138.4	27	3.2	785.611	4	21.48	6592	1	323	349	Carbamidomethylation; Mutation
				E.ANC(+57.02)KC(+57.02)K(+15.99)AC(+57.02)VMAPEVNNNPTK.K	Y	29.16	2321.04	20	16.4	774.699	3	8.18	2794	1	346	365	Carbamidomethylation; Hydroxylation
				K.C(+57.02)K(+26.02)AC(+57.02)VMAPEVNNNPTKK.F	Y	29.08	1985.95	17	-18.8	662.978	3	7.44	2572	1	350	366	Carbamidomethylation; Acetaldehyde +26
				K.KIEEQGE(sub H)QMVNTMNECYRPMGIIIIMAGIECWTTNDFFEVK.S	Y	28.99	4810.23	41	-14.4	1203.55	4	29.27	8440	2	219	259	Mutation
				K.VYLVIVADKSMVDK(-1.03)HNGNIK.K	Y	28.92	2241.18	20	6	561.306	4	10.31	3427	1	199	218	Lysine oxidation to aminoadipic semialdehyde
				K.YC(+57.02)AGVVQDHN(sub T)KVPLLMAITMGHEIGHD(sub N)LGMEHDEANC(+57.02)K.C	Y	28.87	4288.96	38	-18.7	715.82	6	17.64	5534	1	312	349	Carbamidomethylation; Mutation
				K.YC(+57.02)AGT(sub V)VQDHTKVPLLMAITMGHEIGHNLGMEHD.E	Y	28.61	3674.71	33	18.3	735.963	5	19.3	5990	1	312	344	Carbamidomethylation; Mutation
				A.IV(sub T)MGHEIGHNLGMEHDEANC(+57.02)K.C	Y	28.58	2390.06	21	-12.8	797.683	3	8.58	2921	1	329	349	Carbamidomethylation; Mutation
				K.YC(+57.02)AGVVQDHTKVPLLMAITMN(sub G)HEV(sub I)GHNR(sub L)GMEHDEANC(+57.02)K.C	Y	28.53	4361	38	3.2	727.843	6	15.32	4870	1	312	349	Carbamidomethylation; Mutation
				K.C(+27.99)KAC(+57.02)VMAPEVNNNPTKK.F	Y	28.51	1930.91	17	-34.2	644.621	3	6.81	2374	2	350	366	Formylation; Carbamidomethylation
				R.KPEC(+57.02)LFKKPL.R	Y	28.18	1258.71	10	0.9	420.578	3	7.55	2609	2	383	392	Carbamidomethylation
				K.VYLVIVADKM(sub S)MVDKHNGNIK.K	Y	28.15	2286.22	20	-2.8	458.251	5	10.72	3546	1	199	218	Mutation
				F.EVK(+314.19)SSAKETLYSFAK.W	Y	28.15	2001.07	15	-21.1	668.017	3	9.1	3085	1	257	271	Levuglandinyl-lysine anhydrolactam adduct
				M.G(+42.01)HE(+57.02)IGHNLGMEHDEANC(+57.02)K.C	Y	28.04	2145.9	18	29	716.327	3	17.97	5619	1	332	349	Acetylation (N-term); Carbamidomethylation (DHKE, X@N-term); Carbamidomethylation
				K.RKPHNDAQW(sub F)LTNKDFDGNTVGLAFVGGICNEK.Y	Y	28	3543.73	32	0.8	709.754	5	14.32	4582	2	280	311	Mutation
				G.LAFVGGIC(+57.02)NEK.Y	Y	27.85	1206.61	11	3.9	604.313	2	11.88	3866	1	301	311	Carbamidomethylation
				K.VYLVIVADKP(sub S)MVDKHNGNIK.K	Y	27.82	2252.24	20	-79.4	564.021	4	11.23	3692	1	199	218	Mutation
				K.VYLVIVADKSMVDK(+43.01)HNGNIK.K	Y	27.8	2285.22	20	7.4	458.055	5	9.99	3347	1	199	218	Carbamylation
				L.S(sub M)AITMGHEIGHNLGMEHDEANC(+57.02)K.C	Y	27.53	2550.11	23	38.6	851.075	3	19.23	5969	1	327	349	Carbamidomethylation; Mutation
				K.VY(-18.01)LVIVADKSMVDKHN(+.98)GNIK.K	Y	27.43	2225.19	20	-11	557.298	4	12.38	3996	1	199	218	Dehydration; Deamidation (NQ)
				K.Q(sub E)TLYSFAKWR.V	Y	27.19	1298.68	10	5.2	650.349	2	13	4181	2	264	273	Mutation
				K.C(sub V)YN(sub L)VIVADKSMVDKHD(sub N)GNIK.K	Y	27.12	2248.1	20	44.4	563.057	4	12.23	3959	1	199	218	Mutation
				M.G(+42.01)H(+57.02)EIGHNLGMEHDEANC(+57.02)K.C	Y	27.11	2145.9	18	-23.5	716.289	3	17.44	5480	1	332	349	Acetylation (N-term); Carbamidomethylation (DHKE, X@N-term); Carbamidomethylation
				P.LLMAITMGHE(+37.95)IGHNLGMEHDEANC(+57.02)K.C	Y	27.05	2858.23	25	-17.9	715.552	4	18.02	5635	1	325	349	Replacement of 2 protons by calcium; Carbamidomethylation
				K.W(+41.03)RVEDLSK.R	Y	26.58	1072.57	8	5.3	358.531	3	9.83	3299	1	272	279	Amidination of lysines or N-terminal amines with methyl acetimidate
				R.VEDLSK.R	Y	26.44	689.36	6	2	345.688	2	5.28	1931	2	274	279
				R.VEDLSKR.K	Y	26.4	845.461	7	-0.3	423.738	2	5.2	1912	2	274	280
				K.AC(+57.02)VMAPEVNNNPT(-18.01)K.K	Y	26.35	1525.7	14	16.1	763.87	2	37.54	10359	1	352	365	Carbamidomethylation; Dehydration
				F.FEW(sub V)KSSAKETLYSFAK.W	Y	26.32	1920.96	16	15.5	481.255	4	10.43	3463	2	256	271	Mutation
				K.VP(+29.04)LLMAITMGHEIGHNLGMEHDEANC(+57.02)K.C	Y	26.29	3045.44	27	-21.1	1016.13	3	25.28	7489	1	323	349	Dimethylation of proline residue; Carbamidomethylation
				I.G(+226.08)HNLGMEHDEANC(+57.02)K.C	Y	26.08	1836.73	14	107.7	613.318	3	17.65	5535	1	336	349	Biotinylation; Carbamidomethylation
				K.SMVDKHNGNIK.K	Y	25.98	1241.62	11	7.3	414.883	3	5.61	2012	1	208	218
				K.H(sub Y)C(+57.02)C(sub A)GVVQDHTKVPLLMAITMGHEIGHNLGMEHDEANC(+57.02)K.C	Y	25.96	4280.95	38	17.7	1071.26	4	17.3	5444	1	312	349	Carbamidomethylation; Mutation
				S.PQAKVYF(sub L)VIVADKSMVDKHD(sub N)GNIK.K	Y	25.54	2701.43	24	2.7	451.246	6	12.24	3961	1	195	218	Mutation
				K.VW(sub Y)P(sub L)VIVADKSMVDKHD(sub N)GNIK.K	Y	25.4	2250.18	20	-32.8	451.029	5	12.16	3942	1	199	218	Mutation
				K.ET(+79.97)LYSFAK(+15.99)WRVEDLSK.R	Y	25.27	2066.97	16	64.4	345.525	6	9.09	3084	2	264	279	Phosphorylation (STY); Hydroxylation
				K.VYLVIVADKSMVDK(+26.02)HNGNIK.K	Y	25.06	2268.23	20	-6.4	454.65	5	10.65	3528	1	199	218	Acetaldehyde +26
				M.AIT(+88.00)MGHEIGHNLGMEHDEANC(+57.02)K.C	Y	25	2551.07	22	93.2	851.444	3	19.77	6121	1	328	349	3-sulfanylpropanoyl; Carbamidomethylation
				K.C(sub V)YN(sub L)VIVADKSMVDKHNGP(sub N)IK.K	Y	24.97	2230.12	20	31.9	558.556	4	11.87	3863	1	199	218	Mutation
				R.KPHNDAQW(sub F)LTNKDFDGNTVGLAFVGGICNEKYC(+57.02)AGVVQDHTK.V	Y	24.18	4646.21	42	16.2	775.388	6	15.21	4837	1	281	322	Carbamidomethylation; Mutation
				C.W(sub A)GVVQDHTR(sub K)VPLLMAITMGHEIGHNLGMEHDEANC(+57.02)K.C	Y	24.16	4094.93	36	-2.9	683.494	6	19.67	6093	1	314	349	Carbamidomethylation; Mutation
				K.VYLVIVADKL(sub S)MVDKHNGNIK.K	Y	24.15	2268.27	20	-29.8	454.647	5	10.64	3524	1	199	218	Mutation
				K.IEEQGHQMVNTMNEC(+57.02)YRPMGIIIIMAGIEC(+57.02)WTTN(+.98)DFFEVKSSAK(+27.99).E	Y	23.94	5206.37	44	4.6	1302.61	4	29.18	8419	1	220	263	Carbamidomethylation; Deamidation (NQ); Formylation
				F.LTNKDFDGNTVGLAFVGGIC(+57.02)NE(+57.02)K(+42.01).Y	Y	23.78	2567.23	23	4.2	642.818	4	8.01	2746	1	289	311	Carbamidomethylation; Carbamidomethylation (DHKE, X@N-term); Acetylation (K)
				Q.DHTKVPH(sub L)LMAITMGHEIGHNLGMEHDEANC(+57.02)K.C	Y	23.67	3521.61	31	-22	881.389	4	21.13	6488	1	319	349	Carbamidomethylation; Mutation
				Q.Q(-17.03)ESPQAK.V	Y	23.65	769.361	7	-2.7	385.687	2	4.27	1640	2	192	198	Pyro-glu from Q
				K.VYH(sub L)VV(sub I)VADKSMVDKHNGD(sub N)IKK.I	Y	23.01	2381.25	21	19.8	477.267	5	10.62	3518	1	199	219	Mutation
				Q.QEH(sub S)PQAKVYLVIVADKSMVDKHNGNIK.K	Y	22.94	3060.62	27	-22.7	766.144	4	11.57	3781	1	192	218	Mutation
				T.MGT(sub H)EIGHNLGMEHDEANC(+57.02)K.C	Y	22.84	2141.89	19	32.6	714.995	3	17.13	5396	1	331	349	Carbamidomethylation; Mutation
				K.VPM(sub L)M(sub L)MF(sub A)ITMGHEIGHNLGMEHDEANC(+57.02)K.C	Y	22.49	3128.35	27	15.8	783.106	4	21.65	6634	1	323	349	Carbamidomethylation; Mutation
				G.IC(+57.02)NEKYC(+57.02)AGVVQD.H	Y	22.41	1554.68	13	-1.2	778.347	2	7.91	2720	1	307	319	Carbamidomethylation
				K.E(+14.02)T(+79.96)LYSFAKWRVEDLSK.R	Y	22.36	2064.98	16	53.6	345.19	6	8.94	3041	1	264	279	Methyl ester; Sulfation
				K.ACA(sub V)Q(sub M)APEVNNNPTKK.F	Y	22.13	1583.77	15	-25.5	792.873	2	10.28	3420	1	352	366	Mutation
				A.K(+264.19)WRVEDLSKR.K	Y	22.02	1579.92	10	-30	395.976	4	7.7	2661	1	271	280	Didehydroretinylidene
				K.AC(+57.02)T(sub V)MAPEVD(sub N)NNPTKK.F	Y	22.01	1674.77	15	33.9	838.421	2	6.73	2353	1	352	366	Carbamidomethylation; Mutation
				K.ETLYS(+79.97)FAK(+42.01)WRVEDLSK.R	Y	21.93	2092.99	16	54.7	524.283	4	9.71	3265	1	264	279	Phosphorylation (STY); Acetylation (K)
76		Snake venom metalloproteinase-disintegrin-like mocarhagin	Naja mossambica	E.FSSC(+57.02)SVQEHREYLLR.D	Y	59.24	1909.91	15	3.2	478.486	4	9.98	3262	4	376	390	Carbamidomethylation
				K.LQHEAQC(+57.02)DSGEC(+57.02)C(+57.02)EK.C	N	56.25	1849.7	15	-2.3	617.573	3	5.36	1961	2	442	456	Carbamidomethylation
				R.VYEMVN(+.98)ALN(+.98)TMYR.R	Y	36.29	1604.72	13	6	803.373	2	13.61	4248	2	232	244	Deamidation (NQ)
				K.LQHEAQC(+57.02)DSGEC(+57.02)C(+57.02)EKC(+57.02)K.F	N	35.61	2137.83	17	-4.9	535.462	4	5.24	1933	2	442	458	Carbamidomethylation
				K.LQHEAQC(+57.02)DSGEC(+57.02)C(+57.02)EKC(+57.02)KFK.G	N	34.33	2412.99	19	2.3	483.607	5	5.9	2095	1	442	460	Carbamidomethylation
				R.KRNDNAQLLTSTE(+17.03)FNGTTTGLGYIGSLC(+57.02)SPK.K	Y	32.28	3359.68	31	6.5	840.932	4	19.89	5958	3	289	319	Replacement of proton with ammonium ion; Carbamidomethylation
				R.NDNAQLLTSTE(+17.03)FNGTTTGLGYIGSLC(+57.02)SPK.K	Y	31.96	3075.48	29	17.1	1026.19	3	21.52	6372	3	291	319	Replacement of proton with ammonium ion; Carbamidomethylation
				R.EYLLR.D	N	26.59	692.386	5	2.7	347.201	2	8.63	2891	2	386	390
77		SVMP-Hop-15	Hoplocephalus bungaroides	Q.SAEC(+57.02)PTDSFQR.N	N	45.6	1296.54	11	-1.4	649.277	2	8.89	2757	2	144	154	Carbamidomethylation
				K.LQHEAQC(+57.02)DSGEC(+57.02)C(+57.02)EK.C	Y	43.11	1849.7	15	5	617.578	3	5.28	1913	2	103	117	Carbamidomethylation
				T.KIPC(+57.02)AAKDVK.C	N	42.78	1128.63	10	-2.1	377.217	3	6.34	2157	2	213	222	Carbamidomethylation
				K.LQHEAQC(+57.02)DSGEC(+57.02)C(+57.02)EKC(+57.02)K.F	Y	32.56	2137.83	17	9.6	535.47	4	5.18	1890	1	103	119	Carbamidomethylation
				T.KIPC(+57.02)AAK.D	N	24.42	786.442	7	-3.4	394.227	2	5	1848	1	213	219	Carbamidomethylation
78		Zinc metalloproteinase/disintegrin	Calloselasma rhodostoma	R.SVGIVQNYHGITLNVAAIMAHEMGHNLGVR.H	Y	90.06	3200.63	30	3.3	801.168	4	19.96	5614	6	310	339
				K.FIKNIIGKAYLDSIC(+57.02)DPER.S	Y	87.17	2251.17	19	-0.9	751.396	3	16.08	4585	7	291	309	Carbamidomethylation
				K.NIIGKAYLDSIC(+57.02)DPER.S	Y	80.46	1862.92	16	7.3	932.474	2	15.19	4356	7	294	309	Carbamidomethylation
				K.FVHEVVNAIIESYK.Y	Y	79.92	1646.87	14	-26.4	824.419	2	17.13	4894	2	220	233
				R.HDGEYC(+57.02)TC(+57.02)YGSSEC(+57.02)IMSSHISDPPSK.Y	Y	78.06	3003.18	26	0.1	751.802	4	11.88	3509	2	340	365	Carbamidomethylation
				R.KFVHEVVNAIIESYK.Y	Y	73.08	1774.96	15	0.5	888.489	2	15.86	4528	5	219	233
				R.SVGIVQNYHGITLNVAAIMAHE(+43.04)MGHNLGVR.H	Y	66.74	3243.68	30	-4.8	811.922	4	18.57	5268	3	310	339	Carboxyl modification with ethanolamine
				R.HVDIVVVVDSR.F	Y	63.96	1236.68	11	5.4	619.352	2	13.17	3844	27	195	205
				R.HVDIVVVVDSRFC(+57.02)TK.H	Y	63.77	1772.92	15	2.3	591.983	3	15.3	4385	2	195	209	Carbamidomethylation
				K.LRPGAQC(+57.02)GEGLC(+57.02)C(+57.02)EQC(+57.02)KFSR.A	Y	63.66	2412.06	20	-3.6	604.019	4	9.66	2970	4	428	447	Carbamidomethylation
				R.SVGIVQNYHGITLNVAAIMAHEMGHNR(sub L)GVR.H	Y	62.5	3243.65	30	-2.6	811.918	4	18.56	5264	2	310	339	Mutation
				K.N(+27.99)IIGKAYLDSIC(+57.02)DPER.S	Y	62.41	1890.91	16	0.8	946.465	2	17.76	5062	2	294	309	Formylation; Carbamidomethylation
				R.SVGIVQNYHGITLNVAAIMN(sub A)HEMGHNLGVR.H	Y	62.14	3243.64	30	7.3	649.74	5	18.03	5128	1	310	339	Mutation
				R.SVGIVQNYHGITLNVAAIMAH(+57.02)EMGHNLGVR.H	Y	60.93	3257.66	30	-2.6	815.419	4	19.93	5608	1	310	339	Carbamidomethylation (DHKE, X@N-term)
				K.HSNDLEVIR.K	Y	55.56	1081.55	9	2.8	541.785	2	8.35	2663	4	210	218
				K.F(+27.99)IKNIIGKAYLDSIC(+57.02)DPER.S	Y	55	2279.16	19	-7.8	760.722	3	20.61	5778	2	291	309	Formylation; Carbamidomethylation
				K.AYLDSIC(+57.02)DPER.S	Y	54.72	1337.59	11	1.3	669.804	2	12.13	3586	10	299	309	Carbamidomethylation
				K.HSNDLEVIRK.F	Y	53.45	1209.65	10	6.5	404.225	3	7.25	2392	2	210	219
				K.YIENQNPQC(+57.02)ILNKPLR.T	Y	53.35	1999.03	16	0.6	667.351	3	13.29	3874	2	378	393	Carbamidomethylation
				R.FC(+57.02)TKHSNDLEVIR.K	Y	52.49	1617.79	13	-0.6	540.271	3	9.98	3047	4	206	218	Carbamidomethylation
				K.FIKNIIGKAYLDSIC(+57.02)D.P	Y	51	1868.97	16	3.6	935.496	2	16.45	4692	3	291	306	Carbamidomethylation
				K.NIIGKAYLDS(-18.01)IC(+57.02)DPER.S	Y	50.93	1844.91	16	3.1	615.979	3	15.42	4416	2	294	309	Dehydration; Carbamidomethylation
				R.HDGEYC(+57.02)TC(+57.02)YGSSEC(+57.02)R(sub I)MSSHISDPPSK.Y	Y	50.21	3046.2	26	-5.1	762.552	4	10.75	3226	4	340	365	Carbamidomethylation; Mutation
				R.SVGIVQNYHGITLNVAAR(sub I)MAHEMGHNLGVR.H	Y	49.85	3243.65	30	-0.7	811.919	4	18.05	5135	2	310	339	Mutation
				R.FC(+57.02)TKHSNDLEVIRK.F	Y	49.16	1745.89	14	4.2	437.481	4	8.19	2621	1	206	219	Carbamidomethylation
				K.H(+27.99)SNDLEVIR.K	Y	48.77	1109.55	9	5.4	555.784	2	11.09	3311	2	210	218	Formylation
				K.NIIGKAYLD(-18.01)SIC(+57.02)DPER.S	Y	48.68	1844.91	16	1	615.978	3	15.44	4422	1	294	309	Dehydration; Carbamidomethylation
				K.AYLD(-18.01)SIC(+57.02)DPER.S	Y	47.95	1319.58	11	1.1	660.799	2	13.87	4015	2	299	309	Dehydration; Carbamidomethylation
				K.YIENQNPQC(+57.02)ILNKP.L	Y	43.76	1729.85	14	2.8	865.933	2	12.09	3574	12	378	391	Carbamidomethylation
				K.AYLDS(-18.01)IC(+57.02)DPER.S	Y	43.71	1319.58	11	2.8	660.8	2	13.9	4024	1	299	309	Dehydration; Carbamidomethylation
				K.Y(+27.99)IENQNPQC(+57.02)ILNKP.L	Y	43.64	1757.84	14	15.3	879.941	2	15.23	4366	2	378	391	Formylation; Carbamidomethylation
				K.AYLDSIC(+57.02)DPERSVGIVQNYHGITLNVAAIMAHEMGHNR(sub L)GVR.H	Y	43.2	4563.23	41	-6.5	761.541	6	19.6	5524	1	299	339	Carbamidomethylation; Mutation
				K.AYLD(+57.02)SIC(+57.02)DPER.S	Y	42.41	1394.61	11	2.6	698.316	2	11.8	3486	2	299	309	Carbamidomethylation (DHKE, X@N-term); Carbamidomethylation
				R.SVGV(sub I)VQNYR(sub H)GITLNVAAIMAHEMGHNLGVR.H	Y	42.12	3205.66	30	-8.1	642.134	5	20.05	5639	1	310	339	Mutation
				K.H(+57.02)SNDLEVIR.K	Y	41.61	1138.57	9	5.4	570.297	2	9.66	2971	2	210	218	Carbamidomethylation (DHKE, X@N-term)
				R.SVGIVQNYHGITLNVAAIMAHEM(-48.00).G	Y	41.03	2419.23	23	-3.5	807.415	3	19.88	5594	1	310	332	Homoserine lactone
				K.AYLDSIC(+57.02)DPERSVGIVQNYHGITLNVAAIMAHEMGHNLGVR.H	Y	41	4520.22	41	6.8	905.057	5	20.9	5851	4	299	339	Carbamidomethylation
				K.YIENQNPQC(+57.02)ILNKPL.R	Y	40.24	1842.93	15	2.8	922.475	2	14.99	4301	4	378	392	Carbamidomethylation
				K.YIEN(+.98)QNPQC(+57.02)ILNKP.L	Y	38.85	1730.83	14	2.7	866.424	2	13.14	3838	2	378	391	Deamidation (NQ); Carbamidomethylation
				K.YIE(+57.02)NQNPQC(+57.02)ILNKP.L	Y	38.73	1786.87	14	-0.6	894.44	2	12.06	3564	2	378	391	Carbamidomethylation (DHKE, X@N-term); Carbamidomethylation
				R.SVGIVQNYHGITLNVAAIMN(sub A)HEMGHNR(sub L)GVR.H	Y	37.64	3286.66	30	-5.9	658.335	5	16.56	4721	5	310	339	Mutation
				K.A(+27.99)YLDSIC(+57.02)DPER.S	Y	37.24	1365.59	11	5.6	683.805	2	15.26	4374	2	299	309	Formylation; Carbamidomethylation
				K.FIKNIIGK.A	Y	36.78	931.585	8	5.5	311.538	3	10.8	3240	4	291	298
				R.SVGIVQNYH(+57.02)GITLNVAAIMAHEMGHNLGVR.H	Y	36.58	3257.66	30	0.9	652.539	5	19.93	5607	1	310	339	Carbamidomethylation (DHKE, X@N-term)
				N.LGVRHDGEYC(+57.02)TC(+57.02)YGSSEC(+57.02).I	Y	36.34	2148.83	18	12.8	717.293	3	9.07	2830	1	336	353	Carbamidomethylation
				K.YIENQNPQC(+57.02)ILNKPLRT.V	Y	35.38	2100.08	17	-1.4	701.033	3	13.59	3946	2	378	394	Carbamidomethylation
				K.H(+27.99)SNDLEVIRK.F	Y	34.76	1237.64	10	-8.6	413.551	3	8.58	2717	2	210	219	Formylation
				R.HDGEYC(+57.02)TC(+57.02)YGSSEC(+57.02)IMSSHR(sub I)SD.P	Y	34.44	2636.96	22	0.9	879.995	3	11.16	3329	1	340	361	Carbamidomethylation; Mutation
				K.NIIGKAYLDSIC(+57.02)D.P	Y	33.68	1480.72	13	1.8	741.37	2	15.46	4427	4	294	306	Carbamidomethylation
				R.SVGIVQNYHGITLNVAAIMR(sub A)HEMD(sub G)HNLGVR.H	Y	33.63	3343.7	30	-12.1	836.923	4	16.52	4711	1	310	339	Mutation
				K.HSN(+.98)DLEVIR.K	Y	33.16	1082.54	9	0	542.275	2	9.43	2917	1	210	218	Deamidation (NQ)
				R.HDGEYC(+57.02)TC(+57.02)YGSSEC(+57.02)IM(-48.00).S	Y	33.1	1919.68	16	3.6	960.849	2	11.12	3318	2	340	355	Carbamidomethylation; Homoserine lactone
				R.SVGIVQNYHGITLNVAAIMAH(+143.12)EMGHNLGVR.H	Y	32.74	3343.75	30	-25	836.924	4	16.53	4714	1	310	339	Diphthamide
				R.SVGIVQNYHGITLNVAAIMH(sub A)HEMGHNF(sub L)GVR.H	Y	32.58	3300.64	30	5.2	826.172	4	18.53	5258	1	310	339	Mutation
				K.AYLDSN(sub I)C(+57.02)DPER.S	Y	32.26	1338.55	11	34.2	670.306	2	11.98	3538	2	299	309	Carbamidomethylation; Mutation
				K.FIK(+225.09)NIIGKAYLDSIC(+57.02)DPER.S	Y	32.02	2476.26	19	22	620.086	4	15.06	4320	2	291	309	Iminobiotinylation; Carbamidomethylation
				S.H(+27.99)ISDPPSK.Y	Y	31.8	907.44	8	5.6	454.73	2	6.17	2129	2	358	365	Formylation
				R.SVGIVQNYHGITLNVAAIMQ(sub A)HEMGHNR(sub L)GVR.H	Y	31.71	3300.67	30	-3.4	826.173	4	18.51	5253	1	310	339	Mutation
				K.F(+27.99)IKNIIGK.A	Y	31.68	959.58	8	1.6	480.798	2	16.93	4835	3	291	298	Formylation
				D.LINVQEDSYETLK.A	Y	31.46	1550.78	13	-0.4	776.398	2	13.64	3959	2	252	264
				K.FIK(+57.02)NIIGKAYLDSIC(+57.02)DPER.S	Y	30.92	2308.19	19	-3	770.401	3	18.34	5210	1	291	309	Carbamidomethylation (DHKE, X@N-term); Carbamidomethylation
				K.Y(+57.02)IENQNPQC(+57.02)ILNKP.L	Y	30.52	1786.87	14	4.4	596.632	3	12.92	3784	2	378	391	Carbamidomethylation (DHKE, X@N-term); Carbamidomethylation
				R.HDGEYC(+57.02)TC(+57.02)YGSSEC(+57.02)R(sub I)MSSHISD.P	Y	29.43	2636.96	22	-6.9	879.989	3	11.24	3347	2	340	361	Carbamidomethylation; Mutation
				K.YIENQNPQC(+57.02)ILNK(+57.02)P.L	Y	29.4	1786.87	14	3.4	894.444	2	12.58	3700	2	378	391	Carbamidomethylation; Carbamidomethylation (DHKE, X@N-term)
				R.HDGEYC(+57.02)TC(+57.02)YGSSEC(+57.02)IMSS(+42.01)HISD.P	Y	29.22	2635.96	22	7.5	879.666	3	10.96	3280	1	340	361	Carbamidomethylation; Acetylation (TSCYH)
				S.F(sub V)T(sub G)IVQNYHGITLNVAAIMAHEMGHNLGVR.H	Y	28.91	3205.63	29	14.8	802.426	4	20.05	5640	1	311	339	Mutation
				K.YIENQN(-17.03)PQC(+57.02)ILNKP.L	Y	28.02	1712.82	14	1.3	857.418	2	13.34	3887	1	378	391	Ammonia-loss (N); Carbamidomethylation
				D.PERSVGIVQNYHGITLNVAAIMN(sub A)HEMGHNR(sub L)GVR.H	Y	27.94	3668.85	33	-1.4	734.777	5	16.15	4603	1	307	339	Mutation
				K.AYN(sub L)DSIC(+57.02)DPER.S	Y	27.83	1338.55	11	36.8	670.307	2	12	3544	1	299	309	Carbamidomethylation; Mutation
				K.AYLDA(sub S)IC(+57.02)DPER.S	Y	27.56	1321.6	11	-10.8	661.799	2	14.04	4057	1	299	309	Carbamidomethylation; Mutation
				R.SVGIVQNYHGITLNVAR(sub A)IME(sub A)HEMGHNLGVR.H	Y	27.09	3343.7	30	-7.5	669.743	5	16.51	4709	1	310	339	Mutation
				K.FIKNIIGKAYLDS(-18.01)IC(+57.02)DPER.S	Y	26.79	2233.16	19	8.4	559.301	4	16.31	4651	1	291	309	Dehydration; Carbamidomethylation
				R.SVGIVQNYHGITLNVAAIM(-4.99)AHEM.G	Y	26.68	2462.25	23	-9.3	821.749	3	17.91	5100	1	310	332	Methionine replacement by azido homoalanine
				K.YIENQNPQC(+57.02)ILN(-17.03)KP.L	Y	26.61	1712.82	14	-3.6	857.414	2	13.96	4039	2	378	391	Carbamidomethylation; Ammonia-loss (N)
				S.SHISDPPSKY.F	Y	26.46	1129.54	10	-1.6	565.777	2	6.88	2302	1	357	366
				K.Y(+125.90)IENQNPQC(+57.02)ILNKP.L	Y	25.87	1855.74	14	-1.8	928.877	2	14.1	4073	1	378	391	Iodination; Carbamidomethylation
				R.ESDLIK.H	Y	25.82	703.375	6	4.6	352.697	2	6.71	2260	1	271	276
				D.PERSVGIVQNYHGITLNVAAIMM(sub A)Y(sub H)EMGHNLGVR.H	Y	25.47	3668.84	33	-0.8	734.774	5	16.18	4611	1	307	339	Mutation
				E.YC(+57.02)TC(+57.02)YGSSEC(+57.02).I	Y	24.69	1285.4	10	0.1	643.71	2	7.81	2530	1	344	353	Carbamidomethylation
				N.DLEVIR.K	Y	24.03	743.418	6	1.9	372.717	2	10.88	3262	1	213	218
				M.HFGISLVNLETWC(+57.02)NGDLINVQEDSYETLK.A	Y	24	3393.62	29	-18.3	1132.19	3	21.47	5989	1	236	264	Carbamidomethylation
				V.NHSNH(sub A)QFLMDMKFIKNIIGKAYLDSIC(+57.02)DPER.S	Y	23.63	3733.82	31	12.3	934.473	4	15.1	4331	1	279	309	Carbamidomethylation; Mutation
				K.F(+57.02)IKNIIGK.A	Y	23.57	988.607	8	0.7	330.543	3	13.25	3865	1	291	298	Carbamidomethylation (DHKE, X@N-term)
				K.AFGKWR.E	Y	23.29	763.413	6	2.7	382.715	2	7.74	2512	1	265	270
				D.SIC(+57.02)DPER.S	Y	23.13	875.381	7	2	438.699	2	6.11	2116	1	303	309	Carbamidomethylation
				K.Y(+57.02)IEN(+.98)QNPQC(+57.02)ILNKP.L	Y	23.09	1787.85	14	-0.8	894.932	2	13.32	3882	1	378	391	Carbamidomethylation (DHKE, X@N-term); Deamidation (NQ); Carbamidomethylation
				A.QFLMDMK(+42.01)FIKNIIGK.A	Y	22.92	1867.01	15	93	467.803	4	10.95	3277	1	284	298	Acetylation (K)
				R.D(sub S)VGIVQNYHGITLNVAAIMN(sub A)HEMGHNR(sub L)GVR.H	Y	22.91	3314.65	30	-2.9	829.668	4	18.18	5171	1	310	339	Mutation
				S.VY(sub G)V(sub I)VQNYHGITLNVAAIMAHEMGHNLGVR.H	Y	22.52	3205.63	29	1.6	642.134	5	20.07	5646	1	311	339	Mutation
79		Zinc metalloproteinase-disintegrin-like agkihagin	Deinagkistrodon acutus	K.LKQGAQC(+57.02)AEGLC(+57.02)C(+57.02)DQC(+57.02)R.F	Y	64.79	2052.86	17	23.4	514.234	4	7.49	2427	4	437	453	Carbamidomethylation
				K.QGAQC(+57.02)AEGLC(+57.02)C(+57.02)DQC(+57.02)R.F	N	56.69	1811.68	15	19.9	604.913	3	7.39	2403	2	439	453	Carbamidomethylation
				K.IAC(+57.02)EPQNVK.C	N	50.48	1057.52	9	3.4	529.77	2	7.18	2355	4	547	555	Carbamidomethylation
				K.Q(-17.03)GAQC(+57.02)AEGLC(+57.02)C(+57.02)DQC(+57.02)R.F	N	50.23	1794.65	15	11.7	898.345	2	8.84	2745	4	439	453	Pyro-glu from Q; Carbamidomethylation
				K.IAC(+57.02)EPQNVKC(+57.02)GR.L	N	49.22	1430.68	12	1.2	477.9	3	6.93	2295	4	547	558	Carbamidomethylation
				K.Q(-17.03)GAQC(+57.02)AEGLC(+57.02)C(+57.02)DQ.C	N	28.95	1478.52	13	21.2	740.284	2	9.48	2895	2	439	451	Pyro-glu from Q; Carbamidomethylation
				R.LYCTSPER(sub K)QNPCNIYYSPSD(sub N)EDKGMVLPGTK.C	Y	21.92	3504.6	31	-0.9	877.156	4	14.38	4059	1	559	589	Mutation
				D.PC(+57.02)C(+57.02)DAATC(+57.02)KLK.Q	N	21.32	1322.58	11	-3.8	441.865	3	6.86	2277	1	428	438	Carbamidomethylation
				L.FSDC(+57.02)SR.K	N	20.02	770.302	6	4.1	386.16	2	4.5	1733	1	371	376	Carbamidomethylation
80		Zinc metalloproteinase-disintegrin-like atragin	Naja atra	R.KIPC(+57.02)AAKDVK.C	N	42.78	1128.63	10	-2.1	377.217	3	6.34	2157	2	552	561	Carbamidomethylation
				K.LQP(sub H)EAQC(+57.02)DSEEC(+57.02)C(+57.02)EKC(+57.02)K.F	Y	29.84	2169.84	17	0.2	724.289	3	7.05	2322	1	442	458	Carbamidomethylation; Mutation
				K.LQP(sub H)EAQC(+57.02)DSEEC(+57.02)C(+57.02)EK.C	Y	29.38	1881.72	15	3.2	941.869	2	7.42	2410	2	442	456	Carbamidomethylation; Mutation
				R.KIPC(+57.02)AAK.D	N	24.42	786.442	7	-3.4	394.227	2	5	1848	1	552	558	Carbamidomethylation
81		Zinc metalloproteinase-disintegrin-like atrase-A	Naja atra	L.TNTPEQDRYLQVK.K	N	35.66	1590.8	13	3.9	531.276	3	8.55	2868	2	192	204
				R.VYEMVNT(sub Y)LNTK.Y	Y	33.77	1310.65	11	-0.2	656.334	2	11.6	3712	2	231	241	Mutation
				Q.EYLLR.E	N	26.59	692.386	5	2.7	347.201	2	8.63	2891	2	384	388
				G.SVAVVQDYSRR.T	Y	25.38	1278.67	11	4.6	427.232	3	7.47	2574	1	318	328
82		Zinc metalloproteinase-disintegrin-like BfMP	Bungarus fasciatus	R.TSMVASTMAHEMGHNLGINHDR.A	Y	90.1	2408.08	22	-1.6	603.026	4	12.9	4060	6	323	344
				K.RTSMVASTMAHEMGHNLGINHDR.A	Y	80.51	2564.18	23	-0.3	513.843	5	11.53	3696	2	322	344
				R.TSMVASTMAHEMGHNLGINHD(-18.01)R.A	Y	47.47	2390.07	22	-7.7	598.52	4	12.96	4073	2	323	344	Dehydration
				R.TSMVASTMAHEMGHNLGINHDRAN(sub S)CTSCGA(sub S)NK.C	Y	42.36	3357.45	32	3.3	672.5	5	11.76	3755	2	323	354	Mutation
				R.TSMVASTMAHEMGHNLGINHP(sub D)R.A	Y	25.65	2390.1	22	-11	598.527	4	13.01	4086	1	323	344	Mutation
				R.DSC(+57.02)FTLN(+28.03)QR.G	Y	24.97	1167.53	9	12.5	390.19	3	7.54	2597	1	522	530	Carbamidomethylation; Dimethylation
				R.TSMVASTMAHEMGHNLGINHDRASCTN(sub S)CGA(sub S)NK.C	Y	22.9	3357.45	32	5.8	672.502	5	11.7	3738	1	323	354	Mutation
				R.DSC(+57.02)FTLNR(sub Q)R.G	Y	20.19	1167.55	9	1.7	584.781	2	7.56	2602	1	522	530	Carbamidomethylation; Mutation
83		Zinc metalloproteinase-disintegrin-like BmMP	Bungarus multicinctus	R.TSMVASTMAHEMGHNLGINHDR.A	Y	90.1	2408.08	22	-1.6	603.026	4	12.9	4060	6	332	353
				K.RTSMVASTMAHEMGHNLGINHDR.A	Y	80.51	2564.18	23	-0.3	513.843	5	11.53	3696	2	331	353
				R.TSMVASTMAHEMGHNLGINHD(-18.01)R.A	Y	47.47	2390.07	22	-7.7	598.52	4	12.96	4073	2	332	353	Dehydration
				R.TSMVASTMAHEMGHNLGINHDRAN(sub S)CTSCGA(sub S)NK.C	Y	42.36	3357.45	32	3.3	672.5	5	11.76	3755	2	332	363	Mutation
				R.TSMVASTMAHEMGHNLGINHP(sub D)R.A	Y	25.65	2390.1	22	-11	598.527	4	13.01	4086	1	332	353	Mutation
				R.DSC(+57.02)FTLN(+28.03)QR.G	Y	24.97	1167.53	9	12.5	390.19	3	7.54	2597	1	531	539	Carbamidomethylation; Dimethylation
				R.TSMVASTMAHEMGHNLGINHDRASCTN(sub S)CGA(sub S)NK.C	Y	22.9	3357.45	32	5.8	672.502	5	11.7	3738	1	332	363	Mutation
				R.DSC(+57.02)FTLNR(sub Q)R.G	Y	20.19	1167.55	9	1.7	584.781	2	7.56	2602	1	531	539	Carbamidomethylation; Mutation
84		Zinc metalloproteinase-disintegrin-like cobrin	Naja kaouthia	R.KIPC(+57.02)AAKDVK.C	N	42.78	1128.63	10	-2.1	377.217	3	6.34	2157	2	539	548	Carbamidomethylation
				K.LQP(sub H)EAQC(+57.02)DSEEC(+57.02)C(+57.02)EKC(+57.02)K.F	Y	29.84	2169.84	17	0.2	724.289	3	7.05	2322	1	430	446	Carbamidomethylation; Mutation
				K.LQP(sub H)EAQC(+57.02)DSEEC(+57.02)C(+57.02)EK.C	Y	29.38	1881.72	15	3.2	941.869	2	7.42	2410	2	430	444	Carbamidomethylation; Mutation
				R.KIPC(+57.02)AAK.D	N	24.42	786.442	7	-3.4	394.227	2	5	1848	1	539	545	Carbamidomethylation
				K.FKGAGAEC(+57.02)R.A	N	19.76	994.465	9	2.7	332.497	3	4.92	1830	1	447	455	Carbamidomethylation
85		Zinc metalloproteinase-disintegrin-like halysase	Gloydius halys	R.QGAQC(+57.02)AEGLC(+57.02)C(+57.02)DQC(+57.02)R.F	N	71.45	1811.68	15	17.6	604.912	3	7.41	2378	4	439	453	Carbamidomethylation
				V.EVGEDC(+57.02)DC(+57.02)GSPATC(+57.02)R.D	Y	61.5	1711.62	15	0.6	856.82	2	7.23	2336	2	412	426	Carbamidomethylation
				F.VEVGEDC(+57.02)DC(+57.02)GSPATC(+57.02)R.D	Y	57.68	1810.69	16	-3.7	906.35	2	8.61	2657	1	411	426	Carbamidomethylation
				K.IAC(+57.02)EPQNVKC(+57.02)GR.L	N	56.01	1430.68	12	-1.3	477.899	3	6.97	2276	4	547	558	Carbamidomethylation
				K.IAC(+57.02)EPQNVK.C	N	51.37	1057.52	9	1.8	529.769	2	7.1	2306	3	547	555	Carbamidomethylation
				R.Q(-17.03)GAQC(+57.02)AEGLC(+57.02)C(+57.02)DQC(+57.02)R.F	N	47.73	1794.65	15	20.9	898.353	2	8.91	2728	4	439	453	Pyro-glu from Q; Carbamidomethylation
				R.FKGAGTEC(+57.02)R.A	N	43.33	1024.48	9	-0.3	513.245	2	4.81	1780	2	454	462	Carbamidomethylation
				R.QGAQC(+57.02)AEGLC(+57.02)C(+57.02)DQ.C	N	39.53	1495.55	13	14.8	748.793	2	7.75	2457	1	439	451	Carbamidomethylation
				K.GMVLPGTK.C	N	25.19	801.442	8	10.2	401.732	2	11.13	3244	1	584	591
86		Zinc metalloproteinase-disintegrin-like HV1	Protobothrops flavoviridis	F.VEVGEDC(+57.02)DC(+57.02)GSPATC(+57.02)R.D	N	60.07	1810.69	16	-4.4	906.349	2	8.51	2667	2	412	427	Carbamidomethylation
				R.QGAQC(+57.02)AEGLC(+57.02)C(+57.02)DQC(+57.02)R.F	N	56.69	1811.68	15	19.9	604.913	3	7.39	2403	2	440	454	Carbamidomethylation
				V.EVGEDC(+57.02)DC(+57.02)GSPATC(+57.02)R.D	N	53.44	1711.62	15	-2.4	856.817	2	7.19	2356	2	413	427	Carbamidomethylation
				K.IAC(+57.02)EPQNVK.C	N	50.48	1057.52	9	3.4	529.77	2	7.18	2355	4	548	556	Carbamidomethylation
				R.Q(-17.03)GAQC(+57.02)AEGLC(+57.02)C(+57.02)DQC(+57.02)R.F	N	50.23	1794.65	15	11.7	898.345	2	8.84	2745	4	440	454	Pyro-glu from Q; Carbamidomethylation
				K.IAC(+57.02)EPQNVKC(+57.02)GR.L	N	49.22	1430.68	12	1.2	477.9	3	6.93	2295	4	548	559	Carbamidomethylation
				R.Q(-17.03)GAQC(+57.02)AEGLC(+57.02)C(+57.02)DQ.C	N	28.95	1478.52	13	21.2	740.284	2	9.48	2895	2	440	452	Pyro-glu from Q; Carbamidomethylation
				F.VEVGEDC(+57.02)DC(+57.02)GSPATC(+57.02)RN(sub D)PC(+57.02)C(+57.02)DAATC(+57.02)K.L	Y	25.29	2988.12	26	-3.4	997.045	3	9.22	2835	1	412	437	Carbamidomethylation; Mutation
				V.EVGEDC(+57.02)DC(+57.02)GSPATC(+57.02)RN(sub D)PC(+57.02)C(+57.02)DAATC(+57.02)K.L	Y	23.42	2889.06	25	-5.4	964.02	3	8.43	2649	1	413	437	Carbamidomethylation; Mutation
				L.FSDC(+57.02)SR.Q	N	20.02	770.302	6	4.1	386.16	2	4.5	1733	1	372	377	Carbamidomethylation
87		Zinc metalloproteinase-disintegrin-like ohanin	Ophiophagus hannah	K.AMC(+57.02)DVLQSVGIVQDYSK.S	Y	70.18	1911.91	17	-3.6	956.957	2	18.74	5042	2	305	321	Carbamidomethylation
				K.SPYLVGAAMAHEIGHNLGMEHDTK.T	Y	64.1	2577.21	24	4.1	645.312	4	17.6	4772	2	322	345
				R.NEC(+57.02)DLPEFC(+57.02)IGQSAEC(+57.02)PMDRFHK.N	Y	58.44	2839.18	23	-4.9	710.799	4	16.54	4522	2	464	486	Carbamidomethylation
				K.TNNVIIPC(+57.02)KPTDVK.C	Y	52.11	1597.85	14	1.4	533.625	3	11.72	3380	4	541	554	Carbamidomethylation
				R.LYC(+57.02)TGGTENPSEGEKISSDPC(+57.02)KASYSEIEDIGMVDHR.T	Y	48.54	4130.81	37	-3.3	827.167	5	15.34	4239	1	558	594	Carbamidomethylation
				R.AARNEC(+57.02)DLPEFC(+57.02)IGQSAEC(+57.02)PMDRFHK.N	Y	47.39	3137.36	26	3.1	628.481	5	15.8	4347	2	461	486	Carbamidomethylation
				K.TNNVIIPC(+57.02)KPTDVKC(+57.02)GR.L	Y	39.39	1971	17	-6.2	658.004	3	10.82	3172	3	541	557	Carbamidomethylation
				R.GYC(+57.02)PTLAK.Q	Y	36.56	908.443	8	6.6	455.232	2	9.22	2801	2	501	508	Carbamidomethylation
				K.NNLLHFSIWR.S	Y	33.83	1298.69	10	5.3	433.906	3	18.77	5050	2	265	274
				D.PC(+57.02)KASYSEIEDIGMVDHR.T	Y	33.65	2105.95	18	1.7	527.496	4	13.99	3923	2	577	594	Carbamidomethylation
				K.ISSDPC(+57.02)KASYSEIEDIGMVDHR.T	Y	27.15	2508.13	22	-10.1	628.032	4	15.14	4192	1	573	594	Carbamidomethylation
				K.KTNNVIIPC(+57.02)KPTDVK.C	Y	22.14	1725.94	15	1.4	576.323	3	10.5	3100	2	540	554	Carbamidomethylation
88	SVSP	Snake venom serine protease catroxase	Crotalus atrox	L.VVGGDEC(+57.02)NINEHR.S	Y	54.18	1497.66	13	0.6	500.228	3	6.87	2531	4	25	37	Carbamidomethylation
				K.VY(sub F)DYNDWIQSIIAR(sub G).N	N	30.77	1754.86	14	0.8	878.439	2	20.81	6048	2	237	250	Mutation
				L.VVGGDEC(+57.02)NINEH(+57.02)R.S	Y	27.79	1554.68	13	2.6	519.237	3	6.8	2514	1	25	37	Carbamidomethylation; Carbamidomethylation (DHKE, X@N-term)
				V.VGGDEC(+57.02)NINEHR.S	Y	24.54	1398.59	12	-0.8	467.205	3	6.11	2347	1	26	37	Carbamidomethylation
89		Snake venom serine proteinase	Crotalus adamanteus	L.VVGGDEC(+57.02)NINEHR.S	Y	54.18	1497.66	13	0.6	500.228	3	6.87	2531	4	25	37	Carbamidomethylation
				K.VY(sub F)DYNDWIQSIIAR(sub G).N	N	30.77	1754.86	14	0.8	878.439	2	20.81	6048	2	237	250	Mutation
				L.VVGGDEC(+57.02)NINEH(+57.02)R.S	Y	27.79	1554.68	13	2.6	519.237	3	6.8	2514	1	25	37	Carbamidomethylation; Carbamidomethylation (DHKE, X@N-term)
				V.VGGDEC(+57.02)NINEHR.S	Y	24.54	1398.59	12	-0.8	467.205	3	6.11	2347	1	26	37	Carbamidomethylation
90		Serine protease	Protobothrops flavoviridis	K.NDEVLDKDIMLIK.L	N	57.89	1544.81	13	0.1	773.413	2	15.89	4537	5	105	117
				K.KNDEVLDKDIMLIK.L	N	48.11	1672.91	14	2.2	558.644	3	14.71	4224	2	104	117
				K.FIC(+57.02)PNKKNDEVLDKDIMLIK.L	N	41.13	2432.28	20	1	609.078	4	14.99	4302	2	98	117	Carbamidomethylation
				K.N(+.98)DEVLDK(+43.01)DIMLIK.L	N	38.65	1588.8	13	-1.3	795.407	2	16.29	4644	2	105	117	Deamidation (NQ); Carbamylation
				K.EKFIC(+57.02)PNKK.N	N	38.08	1162.62	9	5.5	582.319	2	6.1	2112	2	96	104	Carbamidomethylation
				K.FIC(+57.02)PNKK.N	N	37.58	905.479	7	1.8	453.748	2	5.9	2065	4	98	104	Carbamidomethylation
				K.LDSPVSYSEHIAPLSLPSSPPSVGSVC(+57.02)RIM(+15.99)GWGTISAT(+79.97)K.L	Y	37.42	4179.01	39	9.5	1045.77	4	18.67	5293	1	118	156	Carbamidomethylation; Oxidation (M); Phosphorylation (STY)
				N.KKNDEVLDKDIMLIK.L	N	37.12	1801	15	5.7	451.26	4	13.69	3971	1	103	117
				K.N(+.98)DEVLDKDIMLIK(+43.01).L	N	36.18	1588.8	13	1	530.608	3	16.28	4643	2	105	117	Deamidation (NQ); Carbamylation
				K.N(+57.02)DEVLDK(+43.01)DIMLIK.L	N	35.09	1644.84	13	-1.1	823.426	2	15.47	4428	2	105	117	Carbamidomethylation (DHKE, X@N-term); Carbamylation
				K.NDEVLDK(+43.01)DIMLIK.L	N	30.65	1587.82	13	1.7	794.918	2	14.86	4265	3	105	117	Carbamylation
				K.FIC(+57.02)PNKKNDEVLDK(+43.01)DIMLIK.L	N	30.61	2475.29	20	0.4	826.103	3	14.51	4174	1	98	117	Carbamidomethylation; Carbamylation
				K.NDE(+57.02)VLDKDIMLIK(+43.01).L	N	29.81	1644.84	13	7.2	549.291	3	14.8	4246	1	105	117	Carbamidomethylation (DHKE, X@N-term); Carbamylation
				K.FIC(+57.02)PNKKNDEVLDKDIMLIK(+43.01).L	N	29.78	2475.29	20	7.1	619.833	4	14.39	4144	2	98	117	Carbamidomethylation; Carbamylation
				K.NDEVLDKDIMR(sub L)IK.L	N	29.42	1587.83	13	-1.1	530.283	3	15.08	4324	3	105	117	Mutation
				K.LDSPVSYSEHIAPLSLPSSPPSVGSVCH(sub R)IMG.W	Y	29.35	3162.54	31	2.1	791.643	4	17.16	4902	1	118	148	Mutation
				K.NDEVLDKDR(sub I)MLIK.L	N	28.6	1587.83	13	-6.4	530.28	3	14.84	4258	1	105	117	Mutation
				K.NDE(+57.02)VLDK(+43.01)DIMLIK.L	N	25.23	1644.84	13	3.1	823.429	2	14.8	4247	1	105	117	Carbamidomethylation (DHKE, X@N-term); Carbamylation
				K.FIC(+57.02)PNK.K	N	23.3	777.384	6	1.5	389.7	2	7.03	2338	1	98	103	Carbamidomethylation
				K.F(+57.02)IC(+57.02)PNKK.N	N	22.85	962.501	7	1.2	321.841	3	6.93	2314	1	98	104	Carbamidomethylation (DHKE, X@N-term); Carbamidomethylation
				K.NDEVLDKD(+43.99)IMLIK.L	N	22.8	1588.8	13	2.2	530.609	3	15.64	4472	1	105	117	Carboxylation (DKW)
				K.NDEVLDK(+43.01)DIMLIK(+57.02).L	N	22.73	1644.84	13	2.7	549.288	3	15.4	4410	1	105	117	Carbamylation; Carbamidomethylation (DHKE, X@N-term)
				N.KKNDEVLDKDIMR(sub L)IK.L	N	22.69	1844.02	15	-0.1	462.012	4	11.99	3541	1	103	117	Mutation
91		Serine proteinase 3	Agkistrodon piscivorus	L.VIGGDEC(+57.02)NINEHR.S	N	50.22	1511.68	13	2.6	504.901	3	7.37	2422	2	25	37	Carbamidomethylation
				H.IAPLSLPSNPPRLGSVC(+57.02)R.I	Y	43.68	1933.06	18	0.7	967.536	2	17.17	4906	2	126	143	Carbamidomethylation
				L.V(+42.01)IGGDEC(+57.02)NINEHR.S	N	35.9	1553.69	13	11.2	518.909	3	6.78	2278	2	25	37	Acetylation (N-term); Carbamidomethylation
				K.DIMLIRLDRPVH(sub R)NT(sub S)AHIAPLSLPSNPPRLGSVCR.I	Y	24.98	3758.03	34	12.7	940.528	4	17.45	4983	1	110	143	Mutation
92		Serine proteinase 3a	Agkistrodon contortrix contortrix	L.VVGGDEC(+57.02)NINEHR.S	Y	54.18	1497.66	13	0.6	500.228	3	6.87	2531	4	25	37	Carbamidomethylation
				K.VY(sub F)DYNDWIQSIIAR(sub G).N	N	30.77	1754.86	14	0.8	878.439	2	20.81	6048	2	237	250	Mutation
				L.VVGGDEC(+57.02)NINEH(+57.02)R.S	Y	27.79	1554.68	13	2.6	519.237	3	6.8	2514	1	25	37	Carbamidomethylation; Carbamidomethylation (DHKE, X@N-term)
				V.VGGDEC(+57.02)NINEHR.S	Y	24.54	1398.59	12	-0.8	467.205	3	6.11	2347	1	26	37	Carbamidomethylation
93		Serine proteinase 4	Agkistrodon contortrix contortrix	L.VVGGDEC(+57.02)NINEHR.S	Y	54.18	1497.66	13	0.6	500.228	3	6.87	2531	4	25	37	Carbamidomethylation
				K.VY(sub F)DYNDWIQSIIAR(sub G).N	N	30.77	1754.86	14	0.8	878.439	2	20.81	6048	2	237	250	Mutation
				L.VVGGDEC(+57.02)NINEH(+57.02)R.S	Y	27.79	1554.68	13	2.6	519.237	3	6.8	2514	1	25	37	Carbamidomethylation; Carbamidomethylation (DHKE, X@N-term)
				V.VGGDEC(+57.02)NINEHR.S	Y	24.54	1398.59	12	-0.8	467.205	3	6.11	2347	1	26	37	Carbamidomethylation
94		Serine proteinase 9	Agkistrodon contortrix contortrix	L.VIGGDEC(+57.02)NINEHR.S	N	50.22	1511.68	13	2.6	504.901	3	7.37	2422	2	25	37	Carbamidomethylation
				H.IAPLSLPSNPPRLGSVC(+57.02)R.I	Y	43.68	1933.06	18	0.7	967.536	2	17.17	4906	2	126	143	Carbamidomethylation
				L.V(+42.01)IGGDEC(+57.02)NINEHR.S	N	35.9	1553.69	13	11.2	518.909	3	6.78	2278	2	25	37	Acetylation (N-term); Carbamidomethylation
				K.DIMLIRLDRPVH(sub R)NT(sub S)AHIAPLSLPSNPPRLGSVCR.I	Y	24.98	3758.03	34	12.7	940.528	4	17.45	4983	1	110	143	Mutation
95		Serine proteinase 10	Crotalus horridus	L.VVGGDEC(+57.02)NINEHR.S	Y	61.54	1497.66	13	-3.5	749.836	2	6.89	2265	4	25	37	Carbamidomethylation
				L.VVGGD(-18.01)EC(+57.02)NINEHR.S	Y	43.87	1479.65	13	5.8	494.228	3	7.07	2308	2	25	37	Dehydration; Carbamidomethylation
				R.TLC(+57.02)AGILEGGK.D	N	40.98	1117.58	11	1.5	559.798	2	12.66	3735	2	187	197	Carbamidomethylation
				L.VVGGDEC(+57.02)NINE(+57.02)HR.S	Y	35.69	1554.68	13	0.3	519.236	3	7.02	2296	1	25	37	Carbamidomethylation; Carbamidomethylation (DHKE, X@N-term)
				V.GGDEC(+57.02)NINEHR.S	N	26.65	1299.53	11	3.5	650.773	2	5.38	1884	1	27	37	Carbamidomethylation
				E.L(+57.02)VVGGDEC(+57.02)NINEHR.S	Y	25.64	1667.77	14	9.9	556.936	3	7.17	2333	2	24	37	Carbamidomethylation (DHKE, X@N-term); Carbamidomethylation
				S.VGSVC(+57.02)R.I	N	23.97	676.333	6	8.1	339.176	2	4.25	1614	1	138	143	Carbamidomethylation
96		Serine proteinase 12 a	Agkistrodon piscivorus	L.VVGGDEC(+57.02)NINEHR.S	Y	54.18	1497.66	13	0.6	500.228	3	6.87	2531	4	25	37	Carbamidomethylation
				K.VY(sub F)DYNDWIQSIIAR(sub G).N	N	30.77	1754.86	14	0.8	878.439	2	20.81	6048	2	237	250	Mutation
				L.VVGGDEC(+57.02)NINEH(+57.02)R.S	Y	27.79	1554.68	13	2.6	519.237	3	6.8	2514	1	25	37	Carbamidomethylation; Carbamidomethylation (DHKE, X@N-term)
				V.VGGDEC(+57.02)NINEHR.S	Y	24.54	1398.59	12	-0.8	467.205	3	6.11	2347	1	26	37	Carbamidomethylation
97		Thrombin-like enzyme ancrod	Calloselasma rhodostoma	R.DSC(+57.02)NSDSGGPLIC(+57.02)NEELHGIVAR.G	Y	94.28	2499.11	23	0.5	1250.56	2	14.74	4269	20	176	198	Carbamidomethylation
				R.RDSC(+57.02)NSDSGGPLIC(+57.02)NEELHGIVAR.G	Y	90.93	2655.21	24	7.2	664.815	4	13.9	4029	7	175	198	Carbamidomethylation
				R.GPNPC(+57.02)AQPNKPALYTSIYDYR.D	Y	77.56	2424.15	21	-1.2	809.057	3	14.21	4116	4	199	219	Carbamidomethylation
				R.D(+27.99)SC(+57.02)NSDSGGPLIC(+57.02)NEELHGIVAR.G	Y	77.19	2527.11	23	-1.7	1264.56	2	15.65	4504	4	176	198	Formylation; Carbamidomethylation
				R.DSC(+57.02)N(+.98)SDSGGPLIC(+57.02)NEELHGIVAR.G	Y	67	2500.1	23	0.5	1251.06	2	15.14	4372	6	176	198	Carbamidomethylation; Deamidation (NQ)
				R.DSC(+57.02)NSD(-18.01)SGGPLIC(+57.02)NEELHGIVAR.G	Y	62.6	2481.1	23	2.1	828.043	3	15.05	4347	2	176	198	Carbamidomethylation; Dehydration
				R.RDSC(+57.02)NSDSGGPLIC(+57.02)NEELHGIVARG.P	Y	62.06	2712.23	25	1.5	679.067	4	13.85	4012	2	175	199	Carbamidomethylation
				R.DSC(+57.02)NSDSGGPLIC(+57.02)NEELHGIVARGPN.P	Y	62	2767.23	26	2.8	923.42	3	15.05	4349	2	176	201	Carbamidomethylation
				R.RDSC(+57.02)N(+.98)SDSGGPLIC(+57.02)NEELHGIVAR.G	Y	61.83	2656.2	24	4.6	665.06	4	14.04	4066	2	175	198	Carbamidomethylation; Deamidation (NQ)
				D.SC(+57.02)NSDSGGPLIC(+57.02)NEELHGIVAR.G	Y	61.35	2384.09	22	0.7	795.703	3	14.33	4149	2	177	198	Carbamidomethylation
				R.KSEKFDDEQERYPK.K	Y	61.33	1797.85	14	3.1	600.294	3	6.35	2123	9	58	71
				R.DSC(+57.02)NSDSGGPLIC(+57.02)NEELHGIVARG.P	Y	61.12	2556.13	24	0.9	1279.08	2	14.46	4188	8	176	199	Carbamidomethylation
				K.SEKFDDEQERYPK.K	Y	60.82	1669.76	13	-1	835.886	2	7.26	2358	8	59	71
				N.SEHIAPLSLPSNPPIVGSDC(+57.02)R.V	Y	59.71	2245.12	21	-2.5	749.377	3	15.98	4584	2	101	121	Carbamidomethylation
				N.PC(+57.02)AQPNKPALYTSIYDYR.D	Y	59.41	2156.04	18	2.1	719.688	3	14.21	4115	2	202	219	Carbamidomethylation
				K.TRTSWDEDIMLIR.L	Y	59.27	1634.81	13	0.7	545.944	3	16.92	4817	3	81	93
				N.SDSGGPLIC(+57.02)NEELHGIVAR.G	Y	58.85	2022.98	19	0.3	675.334	3	14.38	4162	2	180	198	Carbamidomethylation
				K.FDDEQERYPK.K	Y	58.17	1325.59	10	5	663.805	2	7.23	2349	4	62	71
				R.D(+57.02)SC(+57.02)NSDSGGPLIC(+57.02)NEELHGIVAR.G	Y	57.45	2556.13	23	-0.2	853.052	3	15.03	4342	1	176	198	Carbamidomethylation (DHKE, X@N-term); Carbamidomethylation
				R.DSC(+57.02)N(+.98)SD(-18.01)SGGPLIC(+57.02)NEELHGIVAR.G	Y	56.24	2482.09	23	-2.6	828.367	3	15.26	4402	2	176	198	Carbamidomethylation; Deamidation (NQ); Dehydration
				D.SGGPLIC(+57.02)NEELHGIVAR.G	Y	55.2	1820.92	17	3.2	607.983	3	14.22	4120	4	182	198	Carbamidomethylation
				R.TSWDEDIMLIR.L	Y	55.18	1377.66	11	2.4	689.839	2	18.26	5161	5	83	93
				R.DSC(+57.02)NSDSGGPLIC(+57.02)N(+.98)EELHGIVAR.G	Y	54.31	2500.1	23	0.1	834.373	3	14.44	4182	1	176	198	Carbamidomethylation; Deamidation (NQ)
				R.DSC(+57.02)NSDS(-18.01)GGPLIC(+57.02)NEELHGIVAR.G	Y	53.49	2481.1	23	-2.4	828.039	3	14.77	4276	2	176	198	Carbamidomethylation; Dehydration
				R.RD(-18.01)SC(+57.02)NSDSGGPLIC(+57.02)NEELHGIVAR.G	Y	53.03	2637.2	24	0.7	660.308	4	13.85	4013	2	175	198	Dehydration; Carbamidomethylation
				R.DSC(+57.02)NSD(+57.02)SGGPLIC(+57.02)NEELHGIVAR.G	Y	53.01	2556.13	23	-1.7	1279.07	2	15	4332	1	176	198	Carbamidomethylation; Carbamidomethylation (DHKE, X@N-term)
				K.S(+27.99)EKFDDEQERYPK.K	Y	52.71	1697.75	13	3	566.927	3	8.6	2692	2	59	71	Formylation
				VIGGDEC(+57.02)NINEHR.F	N	51.65	1511.68	13	0.1	756.847	2	7.31	2374	11	1	13	Carbamidomethylation
				R.RDSC(+57.02)NSD(-18.01)SGGPLIC(+57.02)NEELHGIVAR.G	Y	50.61	2637.2	24	-2.8	660.306	4	14	4054	1	175	198	Carbamidomethylation; Dehydration
				R.KSEKFDDEQER.Y	Y	50.43	1409.64	11	-1.7	705.827	2	5.12	1812	4	58	68
				R.GRRDSC(+57.02)NSDSGGPLIC(+57.02)NEELHGIVAR.G	Y	50.04	2868.34	26	11.2	574.681	5	13.55	3935	3	173	198	Carbamidomethylation
				D.S(+120.03)C(+57.02)NSDSGGPLIC(+57.02)NEELHGIVAR.G	Y	49.95	2504.12	22	0.9	835.714	3	14.53	4211	5	177	198	O-Isopropylmethylphosphonylation; Carbamidomethylation
				D.S(+42.01)C(+57.02)NS(+79.97)DSGGPLIC(+57.02)NEELHGIVAR.G	Y	49.86	2506.06	22	-6.9	836.355	3	15.02	4338	2	177	198	Acetylation (N-term); Carbamidomethylation; Phosphorylation (STY)
				R.DS(-2.02)C(+57.02)NSDSGGPLIC(+57.02)NEELHGIVAR.G	Y	49.32	2497.1	23	-6.7	833.367	3	14.9	4308	1	176	198	2-amino-3-oxo-butanoic_acid; Carbamidomethylation
				R.M(+43.01)NLVFGMHR.K	Y	48.44	1146.54	9	6.4	383.191	3	12.54	3676	4	49	57	Carbamylation
				R.R(+27.99)IDVLSDEPR.C	Y	48.12	1226.63	10	1.7	614.321	2	13.29	3868	2	131	140	Formylation
				R.RMNLVFGMHR.K	Y	47.63	1259.64	10	5.2	315.918	4	12.69	3719	4	48	57
				R.TSWDEDIM(+15.99)LIR.L	Y	46.83	1393.65	11	0.3	697.835	2	17	4836	2	83	93	Oxidation (M)
				R.K(+27.99)SEKFDDEQERYPK.K	Y	46.71	1825.85	14	3.5	609.625	3	7.77	2487	1	58	71	Formylation
				R.RDS(-18.01)C(+57.02)NSDSGGPLIC(+57.02)NEELHGIVAR.G	Y	46.49	2637.2	24	-0.6	880.074	3	13.85	4014	3	175	198	Dehydration; Carbamidomethylation
				K.GRVLC(+57.02)AGDLR.G	Y	46.36	1115.59	10	1.6	372.87	3	8.73	2724	4	163	172	Carbamidomethylation
				R.GPNPC(+57.02)AQPNKPALY.T	N	46.18	1525.73	14	-1.4	763.874	2	10.58	3191	2	199	212	Carbamidomethylation
				R.D(+314.19)SC(+57.02)NSDSGGPLIC(+57.02)NEELHGIVAR.G	Y	46.1	2813.3	23	-20.3	938.755	3	14.85	4296	1	176	198	Levuglandinyl-lysine anhydrolactam adduct; Carbamidomethylation
				R.DSC(+57.02)N(+.98)SD(+57.02)SGGPLIC(+57.02)NEELHGIVAR.G	Y	45.77	2557.12	23	5	853.384	3	15.21	4389	1	176	198	Carbamidomethylation; Deamidation (NQ); Carbamidomethylation (DHKE, X@N-term)
				R.RID(-18.01)VLSDEPR.C	Y	45.67	1180.62	10	3.1	394.548	3	12.31	3618	2	131	140	Dehydration
				L.SLPSNPPIVGSDC(+57.02)R.V	Y	45.46	1497.72	14	-3.6	749.867	2	11.99	3540	2	108	121	Carbamidomethylation
				R.T(+57.02)SWDEDIMLIR.L	Y	45.07	1434.68	11	1.3	718.349	2	18.74	5279	2	83	93	Carbamidomethylation (DHKE, X@N-term)
				R.DSC(+57.02)NSD(+28.03)SGGPLIC(+57.02)NEELHGIVAR.G	Y	44.33	2527.14	23	-17.2	843.374	3	15.34	4422	1	176	198	Carbamidomethylation; Ethylation
				I.GGDEC(+57.02)NINEHR.F	N	44.13	1299.53	11	4.3	434.185	3	5.26	1845	4	3	13	Carbamidomethylation
				R.TSWDEDIT(sub M)LIR.L	Y	44	1347.67	11	-1.8	674.84	2	16.84	4798	3	83	93	Mutation
				R.RIDVLSDEPR.C	Y	43.76	1198.63	10	3.1	600.324	2	10.78	3238	5	131	140
				K.S(+57.02)EKFDDEQERYPK.K	Y	43.65	1726.78	13	1	576.601	3	7.76	2484	1	59	71	Carbamidomethylation (DHKE, X@N-term)
				R.IDVLSDEPR.C	Y	42.5	1042.53	9	2.2	522.273	2	11.93	3525	5	132	140
				R.RIDVLSDE(+57.02)PR.C	Y	42.48	1255.65	10	-4.8	628.83	2	10.68	3214	4	131	140	Carbamidomethylation (DHKE, X@N-term)
				R.LNKPVNNSEHIAPLSLPSNPPIVGSDC(+57.02)R.V	Y	42.03	3024.54	28	5.1	757.147	4	15.33	4419	1	94	121	Carbamidomethylation
				R.TSWDE(+57.02)DIMLIR.L	Y	42	1434.68	11	1	718.349	2	18.21	5149	2	83	93	Carbamidomethylation (DHKE, X@N-term)
				K.SEKFDDEQERYPKK(+156.12).R	Y	41.48	1953.97	14	0.8	489.5	4	6.04	2037	2	59	72	4-hydroxynonenal (HNE)
				R.R(+43.01)MNLVFGMHR.K	Y	40.95	1302.64	10	7.1	326.671	4	11.04	3304	2	48	57	Carbamylation
				R.IDVLSDE(+57.02)PR.C	Y	40.25	1099.55	9	0.9	550.783	2	11.81	3495	1	132	140	Carbamidomethylation (DHKE, X@N-term)
				R.VLC(+57.02)AGDLR.G	Y	39.88	902.464	8	2.7	452.241	2	8.97	2782	6	165	172	Carbamidomethylation
				R.K(sub I)DVLSDEPR.C	Y	39.76	1057.54	9	1.6	529.778	2	7	2284	4	132	140	Mutation
				R.RIDVLS(-18.01)DEPR.C	Y	39.37	1180.62	10	1.3	591.318	2	10.68	3215	1	131	140	Dehydration
				R.MNLVFGMHR.K	Y	39.29	1103.54	9	3.4	552.778	2	14.09	4083	4	49	57
				R.I(+27.99)DVLSDEPR.C	Y	39.2	1070.52	9	0.8	536.27	2	15.81	4542	2	132	140	Formylation
				R.RIDVLSD(+57.02)EPR.C	Y	39.17	1255.65	10	0.7	628.834	2	10.7	3219	2	131	140	Carbamidomethylation (DHKE, X@N-term)
				R.RID(+57.02)VLSDEPR.C	Y	39.08	1255.65	10	5.4	419.56	3	9.93	3027	1	131	140	Carbamidomethylation (DHKE, X@N-term)
				R.KSEKFDD(+57.02)EQERYPK.K	Y	38.98	1854.87	14	-2.2	619.298	3	6.7	2207	2	58	71	Carbamidomethylation (DHKE, X@N-term)
				R.M(+71.04)NLVFGMHR.K	Y	38.83	1174.57	9	-30.8	588.276	2	14.8	4283	2	49	57	Propionamide (K, X@N-term)
				R.MNLVFGMHRK.S	Y	38.55	1231.63	10	2.3	411.552	3	12.35	3628	2	49	58
				VIGGD(-18.01)EC(+57.02)NINEHR.F	N	38.41	1493.67	13	-5.2	747.837	2	7.6	2445	4	1	13	Dehydration; Carbamidomethylation
				R.TSWDEDIMR(sub L)IR.L	Y	38.19	1420.68	11	5.9	711.35	2	17.13	4875	3	83	93	Mutation
				R.V(+27.99)LC(+57.02)AGDLR.G	Y	38.16	930.459	8	3.4	466.238	2	14.38	4163	2	165	172	Formylation; Carbamidomethylation
				K.SEK(+57.02)FDDEQERYPK.K	Y	38.05	1726.78	13	3.4	576.602	3	7.78	2489	1	59	71	Carbamidomethylation (DHKE, X@N-term)
				K.SEKFDDEQER.Y	Y	37.8	1281.55	10	0.6	641.781	2	5.84	1985	3	59	68
				R.KSE(+6.01)KFDDEQERYPK.K	Y	37.51	1803.86	14	-23.2	451.962	4	6.62	2190	1	58	71	Replacement of proton by lithium
				R.ID(+57.02)VLSDEPR.C	Y	37.47	1099.55	9	-0.8	550.782	2	11.29	3369	2	132	140	Carbamidomethylation (DHKE, X@N-term)
				R.D(+6.01)SC(+57.02)NSDSGGPLIC(+57.02)NEELHGIVAR.G	Y	37.33	2505.12	23	-3.1	836.045	3	14.72	4263	1	176	198	Replacement of proton by lithium; Carbamidomethylation
				R.M(+27.99)NLVFGMHR.K	Y	37.25	1131.53	9	3.3	566.775	2	18.04	5105	1	49	57	Formylation
				K.FDDEQERYPKKR.Y	Y	37.16	1609.78	12	3.7	403.455	4	5.86	1990	2	62	73
				A.GDM(+15.99)(sub L)RGRRDSC(+57.02)NSDSGGPLIC(+57.02)NEELHGIVAR.G	Y	36.95	3343.52	30	-9.6	836.879	4	15.21	4391	1	169	198	Oxidation (M); Carbamidomethylation; Mutation
				P.LSLPSNPPIVGSDC(+57.02)R.V	Y	36.83	1610.81	15	-1	806.411	2	14.44	4181	1	107	121	Carbamidomethylation
				R.T(+27.99)SWDEDIMLIR.L	Y	36.72	1405.65	11	3.1	703.837	2	20.79	5778	2	83	93	Formylation
				D.S(+117.00)C(+57.02)NSDSGGPLIC(+57.02)NEELHGIVAR.G	Y	36.51	2501.08	22	29.2	834.726	3	14.6	4234	2	177	198	Phospho-propargylamine; Carbamidomethylation
				R.RDSC(+57.02)NA(sub S)DSGGPLIC(+57.02)NEELHGIVAR.G	Y	36.31	2639.22	24	-11.4	660.804	4	13.87	4018	1	175	198	Carbamidomethylation; Mutation
				R.TSWDEDR(sub I)MLIR.L	Y	36.2	1420.68	11	4	711.349	2	17.1	4863	1	83	93	Mutation
				VIGGDEC(+57.02)NIP(sub N)EHR.F	N	35.88	1494.69	13	-25.4	499.224	3	8.28	2615	1	1	13	Carbamidomethylation; Mutation
				R.R(+57.02)IDVLSDEPR.C	Y	35.8	1255.65	10	4.8	419.56	3	9.91	3022	1	131	140	Carbamidomethylation (DHKE, X@N-term)
				K.TRTSWDED(+57.02)IMLIR.L	Y	35.76	1691.83	13	3.1	564.952	3	14.09	4084	1	81	93	Carbamidomethylation (DHKE, X@N-term)
				N.PPIVGSDC(+57.02)R.V	Y	35.63	999.481	9	3.5	500.749	2	7.36	2386	2	113	121	Carbamidomethylation
				R.KSEKFD(-18.01)DEQERYPK.K	Y	35.48	1779.84	14	4.3	445.97	4	7.09	2309	2	58	71	Dehydration
				VIGGDEC(+57.02)NINEH(+57.02)R.F	N	35.48	1568.7	13	3.5	523.909	3	7.17	2333	2	1	13	Carbamidomethylation; Carbamidomethylation (DHKE, X@N-term)
				R.KSEKFDDEQERYPK(+57.02).K	Y	35.45	1854.87	14	3.9	464.728	4	6.96	2272	1	58	71	Carbamidomethylation (DHKE, X@N-term)
				R.KSEK(+27.99)FDDEQERYPK.K	Y	35.39	1825.85	14	-1.1	609.623	3	7.75	2481	1	58	71	Formylation
				R.VMGWGSINR.R	Y	35.31	1018.5	9	6.6	510.262	2	13.02	3801	2	122	130
				R.M(+42.01)N(+.98)LVFGMHR.K	Y	34.85	1146.53	9	11.8	574.28	2	12.58	3687	1	49	57	Acetylation (N-term); Deamidation (NQ)
				R.IDVLSD(+57.02)EPR.C	Y	34.84	1099.55	9	3.5	550.785	2	11.83	3501	1	132	140	Carbamidomethylation (DHKE, X@N-term)
				R.VLC(+57.02)AGD(+57.02)LR.G	Y	32.9	959.486	8	4	480.752	2	9.07	2812	3	165	172	Carbamidomethylation; Carbamidomethylation (DHKE, X@N-term)
				K.F(+57.02)DDEQERYPK.K	Y	31.77	1382.61	10	1.7	461.878	3	7.88	2512	2	62	71	Carbamidomethylation (DHKE, X@N-term)
				R.V(+57.02)MGWGSINR.R	Y	31.46	1075.52	9	6.4	359.517	3	8.17	2586	4	122	130	Carbamidomethylation (DHKE, X@N-term)
				R.KSEKFDD(-18.01)EQER.Y	Y	31.35	1391.63	11	-0.7	464.884	3	5.37	1871	1	58	68	Dehydration
				K.FDDEQER.Y	N	31.33	937.378	7	3.6	469.698	2	5.36	1869	2	62	68
				R.V(+43.01)MGWGSINR.R	Y	31.23	1061.51	9	3.4	531.763	2	11.22	3351	2	122	130	Carbamylation
				VIGGDE(+57.02)C(+57.02)NINEHR.F	N	30.54	1568.7	13	2.9	523.909	3	7.67	2463	3	1	13	Carbamidomethylation (DHKE, X@N-term); Carbamidomethylation
				R.C(+57.02)N(+.98)KTR(+31.99)TSWDEDIMLIR.L	Y	30.5	2069.95	16	26	691.009	3	18.32	5176	1	78	93	Carbamidomethylation; Deamidation (NQ); Dihydroxy
				K.TRTSWDEDIMR(sub L)IR.L	Y	30.39	1677.83	13	-3.6	560.28	3	15.64	4500	2	81	93	Mutation
				K.F(+87.03)DDEQERYPK.K	Y	30.02	1412.62	10	-7.9	471.877	3	6.59	2182	1	62	71	Glycidamide adduct
				R.DSC(+57.02)N(+846.31)SDSGGPLIC(+57.02)NEELHGIVAR.G	Y	30.02	3345.42	23	11.8	837.373	4	14.87	4299	1	176	198	Carbamidomethylation; Hex1HexNAc2dHex1Pent1
				R.VLC(+57.02)AGD(-18.01)LR.G	Y	30.01	884.454	8	5.8	443.237	2	10.4	3147	2	165	172	Carbamidomethylation; Dehydration
				R.KSEKFDD(-18.01)EQERYPK.K	Y	29.73	1779.84	14	-3.9	594.286	3	6.7	2208	1	58	71	Dehydration
				R.KSEK(+57.02)FDDEQER.Y	Y	29.6	1466.66	11	0.7	489.896	3	5.22	1835	1	58	68	Carbamidomethylation (DHKE, X@N-term)
				VIGGDEC(+57.02)NINE(+57.02)HR.F	N	29.46	1568.7	13	-0.8	785.357	2	7.73	2478	1	1	13	Carbamidomethylation; Carbamidomethylation (DHKE, X@N-term)
				D.DEQERYPK.K	Y	28.98	1063.49	8	2.7	532.755	2	5.16	1822	2	64	71
				R.IDVLSD(-18.01)EPR.C	Y	28.95	1024.52	9	-0.6	513.266	2	11.97	3534	2	132	140	Dehydration
				R.KSEKFDDEQERYPKKR.Y	Y	28.37	2082.05	16	7	417.42	5	5.54	1911	2	58	73
				R.DSC(+57.02)NSDSGGPLIC(+57.02)N(+.98)E(+43.99)ELHGIVAR.G	Y	28.26	2544.09	23	5.8	1273.06	2	17.55	4978	2	176	198	Carbamidomethylation; Deamidation (NQ); Carboxylation (E)
				R.DSC(+57.02)NSDSGGPLIC(+57.02)NEELHGIVAR(+14.02)(+31.99).G	Y	27.83	2545.12	23	-12.7	1273.55	2	17.5	4966	1	176	198	Carbamidomethylation; Methyl ester; Dihydroxy
				K.MPKK(+210.99)GRVLC(+57.02)AGDLR.G	Y	27.51	1810.86	14	47	453.743	4	9.16	2836	1	159	172	Tri nitro benzene; Carbamidomethylation
				R.VMGWGSINRR.I	Y	27.31	1174.6	10	5.8	392.544	3	11.44	3406	3	122	131
				R.DV(sub S)CNSDSGGPLIC(+57.02)NEELHGIVAR.G	Y	26.89	2454.13	23	-14.1	819.038	3	15.95	4577	1	176	198	Carbamidomethylation; Mutation
				R.DSC(+57.02)NSDSGGP(+31.99)LIC(+57.02)NE(+14.02)ELHGIVAR.G	Y	26.88	2545.12	23	-14.7	1273.55	2	17.46	4955	2	176	198	Carbamidomethylation; Dihydroxy; Methyl ester
				K.TRTSWDEDIMLR(sub I)R.L	Y	26.88	1677.83	13	-4.6	560.28	3	15.65	4505	1	81	93	Mutation
				I.DVLSDEPR.C	Y	26.77	929.445	8	-0.7	465.73	2	8.65	2703	2	133	140
				R.TSWD(-18.01)EDIMLIR.L	Y	26.69	1359.65	11	6.2	680.836	2	18.64	5256	2	83	93	Dehydration
				R.V(+57.02)LC(+57.02)AGDLR.G	Y	26.34	959.486	8	-9.1	480.746	2	10.27	3113	1	165	172	Carbamidomethylation (DHKE, X@N-term); Carbamidomethylation
				M.G(+42.01)WGS(+79.97)INRRIDVLSDEPR.C	Y	25.92	2090.99	17	42.9	523.777	4	11.52	3426	1	124	140	Acetylation (N-term); Phosphorylation (STY)
				Y.TSIYDYR.D	Y	25.89	916.429	7	5.8	459.224	2	10.09	3065	2	213	219
				R.R(+57.02)MNLVFGMHR.K	Y	25.72	1316.66	10	5.8	330.174	4	8.08	2561	1	48	57	Carbamidomethylation (DHKE, X@N-term)
				G.RVLC(+57.02)AGDLR.G	Y	25.64	1058.57	9	0.2	530.29	2	8.65	2704	1	164	172	Carbamidomethylation
				K.MPK(+210.99)KGRVLC(+57.02)AGDLR.G	Y	25.64	1810.86	14	50.3	453.744	4	9.7	2968	2	159	172	Tri nitro benzene; Carbamidomethylation
				S.IN(+511.19)RRIDVLSDEPR.C	Y	25.5	2093.05	13	21.2	524.281	4	11.5	3420	1	128	140	Hex1HexNAc1dHex1
				R.KSEKFDDEQ(+.98)ERYPK.K	Y	25.4	1798.84	14	12.4	600.627	3	6.87	2250	1	58	71	Deamidation (NQ)
				R.R(+42.01)RMN(+.98)LVFGMHR.K	Y	25.31	1458.73	11	14.5	365.696	4	8.93	2771	1	47	57	Acetylation (N-term); Deamidation (NQ)
				R.V(+57.02)MGWGSINRR.I	Y	25.16	1231.62	10	5.2	308.915	4	7.1	2315	1	122	131	Carbamidomethylation (DHKE, X@N-term)
				W.GY(sub S)INRRIDVLSDEPR.C	Y	25.1	1801.94	15	1.8	601.656	3	10.48	3168	2	126	140	Mutation
				R.KSEK(+57.02)FDDEQERYPK.K	Y	24.91	1854.87	14	0.3	464.726	4	6.43	2142	2	58	71	Carbamidomethylation (DHKE, X@N-term)
				R.RIDVLSD(-18.01)EPR.C	Y	24.89	1180.62	10	9.1	394.551	3	10.87	3261	2	131	140	Dehydration
				R.V(+27.99)M(+15.99)GWGSINR.R	Y	24.84	1062.49	9	20.2	532.264	2	11.23	3354	1	122	130	Formylation; Oxidation (M)
				R.V(+298.19)MGWGSINR.R	Y	24.6	1316.7	9	-30.1	659.335	2	13.1	3822	2	122	130	Levuglandinyl-lysine anhyropyrrole adduct
				VIGGD(-18.01)EC(+57.02)NINE(+57.02)HR.F	N	24.19	1550.69	13	1.1	517.904	3	7.91	2519	1	1	13	Dehydration; Carbamidomethylation; Carbamidomethylation (DHKE, X@N-term)
				R.VMGWGSV(sub I)NRRIDVLSDEPR.C	Y	24.14	2185.11	19	9.3	547.289	4	12.72	3725	1	122	140	Mutation
				R.DSC(+57.02)NSDSGGPLIC(+57.02)NEELH(+136.09)GIV.A	Y	24	2408.06	21	14.9	803.707	3	15.54	4474	1	176	196	Carbamidomethylation; Dehydrated 4-Oxononenal Michael adduct
				VIGGDEC(+57.02)NIN(-17.03)EHR.F	N	23.99	1494.65	13	-4.4	499.223	3	8.26	2609	1	1	13	Carbamidomethylation; Ammonia-loss (N)
				R.DSC(+57.02)NSDP(sub S)GGPLIC(+57.02)NEELHGIVAR.G	Y	23.95	2509.13	23	-11.7	837.375	3	14.69	4257	1	176	198	Carbamidomethylation; Mutation
				M.GWGS(+120.03)INRRIDVLSDEPR.C	Y	23.89	2089.05	17	13.9	523.276	4	11.54	3429	1	124	140	O-Isopropylmethylphosphonylation
				D.VLSDEPR.C	Y	23.24	814.418	7	-0.7	408.216	2	6.04	2038	1	134	140
				R.V(+42.01)M(+15.99)GWGSINRR.I	Y	23.03	1232.61	10	1.4	411.877	3	8.45	2657	1	122	131	Acetylation (N-term); Oxidation (M)
				K.TRTSWDE(+57.02)DIMLIR.L	Y	22.73	1691.83	13	4.2	423.967	4	14.11	4090	1	81	93	Carbamidomethylation (DHKE, X@N-term)
				K.K(+57.02)(+57.02)GRVLC(+57.02)AGDLR.G	Y	22.14	1357.72	11	101.4	453.628	3	9.63	2950	1	162	172	Carbamidomethylation (DHKE, X@N-term); Carbamidomethylation
98		Thrombin-like enzyme ancrod-2	Calloselasma rhodostoma	R.LDSC(+57.02)HC(+57.02)DSGGPLIC(+57.02)SEEFHGIVYR.G	Y	97.5	2807.21	24	2.7	936.746	3	15.28	4620	8	199	222	Carbamidomethylation
				R.NFLC(+57.02)GGVLIHPEWVITAK.H	Y	87.19	2053.08	18	-2.4	1027.55	2	19.51	5716	8	49	66	Carbamidomethylation
				R.V(+43.01)MGWGSINKYIDVLPDEPR.C	Y	77.03	2231.1	19	-1.1	1116.56	2	18.47	5450	7	146	164	Carbamylation
				R.N(+27.99)FLC(+57.02)GGVLIHPEWVITAK.H	Y	75.63	2081.08	18	2	1041.55	2	21.59	6233	3	49	66	Formylation; Carbamidomethylation
				R.LDS(-18.01)C(+57.02)HC(+57.02)DSGGPLIC(+57.02)SEEFHGIVYR.G	Y	71.7	2789.2	24	3.4	698.309	4	15.35	4638	3	199	222	Dehydration; Carbamidomethylation
				R.V(+43.01)MGWGSINKYIDVLPDE(+57.02)PR.C	Y	65.94	2288.13	19	-6.2	763.711	3	18.31	5407	2	146	164	Carbamylation; Carbamidomethylation (DHKE, X@N-term)
				R.L(+27.99)DSC(+57.02)HC(+57.02)DSGGPLIC(+57.02)SEEFHGIVYR.G	Y	65.63	2835.21	24	-6.4	946.07	3	16.87	5020	1	199	222	Formylation; Carbamidomethylation
				L.VIGGDEC(+57.02)NINEHRFLVALYDSTTR.N	Y	65.43	2778.34	24	3	695.594	4	17.3	5139	6	25	48	Carbamidomethylation
				K.ILC(+57.02)AGDLQGRLDSC(+57.02)HC(+57.02)DSGGPLIC(+57.02)SEEFHGIVYR.G	Y	61.94	3890.76	34	-2.4	779.157	5	16.63	4958	4	189	222	Carbamidomethylation
				R.LDSC(+57.02)HC(+57.02)DSGGPLIC(+57.02)SEEFHGIVYRG.P	Y	60.7	2864.23	25	1.8	717.067	4	15.13	4578	3	199	223	Carbamidomethylation
				K.SKILC(+57.02)AGDLQGR.L	Y	59.02	1316.69	12	0.5	439.903	3	9.45	3154	2	187	198	Carbamidomethylation
				R.N(+27.99)FLC(+57.02)GGVLIH(+57.02)PEWVITAK.H	Y	56.73	2138.1	18	2.4	1070.06	2	21.56	6224	1	49	66	Formylation; Carbamidomethylation; Carbamidomethylation (DHKE, X@N-term)
				D.SGGPLIC(+57.02)SEEFHGIVYR.G	Y	55.71	1919.92	17	-1.9	640.979	3	15.54	4687	2	206	222	Carbamidomethylation
				M.GWGSINKYIDVLPDEPR.C	Y	55.64	1957.99	17	-2.1	653.669	3	17.51	5197	2	148	164
				K.Q(-17.03)SVKFDDEQERFPK.E	Y	54.42	1734.82	14	-0.2	579.281	3	11.91	3748	2	82	95	Pyro-glu from Q
				R.V(+71.04)MGWGSINKYIDVLPDEPR.C	Y	53.93	2259.14	19	-18.3	1130.55	2	20.64	6006	2	146	164	Propionamide (K, X@N-term)
				L.V(+27.99)IGGDEC(+57.02)NINEHR.F	N	53.89	1539.67	13	1.3	770.845	2	10.64	3439	2	25	37	Formylation; Carbamidomethylation
				L.VIGGDEC(+57.02)NINEHR.F	N	53.33	1511.68	13	-4.6	756.843	2	7.49	2680	4	25	37	Carbamidomethylation
				R.N(+57.02)FLC(+57.02)GGVLIHPEWVITAK.H	Y	53.31	2110.1	18	1.3	1056.06	2	19.79	5797	2	49	66	Carbamidomethylation (DHKE, X@N-term); Carbamidomethylation
				K.FDDEQERFPK.E	Y	52.2	1309.59	10	0.2	655.804	2	8.98	3041	4	86	95
				D.SC(+57.02)HC(+57.02)DSGGPLIC(+57.02)SEEFHGIVYR.G	Y	52.11	2579.1	22	-3.2	645.78	4	14.92	4525	1	201	222	Carbamidomethylation
				K.YIDVLPDEPR.C	Y	50.85	1215.61	10	0.7	608.814	2	13.84	4246	2	155	164
				L.V(+57.02)IGGDEC(+57.02)NINEHR.F	N	50.8	1568.7	13	1.1	523.908	3	7.95	2790	2	25	37	Carbamidomethylation (DHKE, X@N-term); Carbamidomethylation
				R.TRWGEDIMLIR.L	Y	50.67	1388.72	11	1.6	463.916	3	15.87	4770	3	107	117
				R.NFLC(+57.02)GGVLIHPEWVITAK(+57.02).H	Y	50.25	2110.1	18	0.1	704.375	3	19.44	5695	2	49	66	Carbamidomethylation; Carbamidomethylation (DHKE, X@N-term)
				K.ILC(+57.02)AGDLQGR.L	Y	49.04	1101.56	10	2.2	551.788	2	10.37	3376	3	189	198	Carbamidomethylation
				L.VIGGDEC(+57.02)NINEH(+57.02)R.F	N	48.22	1568.7	13	2.8	523.909	3	7.41	2662	2	25	37	Carbamidomethylation; Carbamidomethylation (DHKE, X@N-term)
				K.YIDVLPDE(+57.02)PR.C	Y	46.27	1272.63	10	-1.3	637.324	2	13.87	4254	1	155	164	Carbamidomethylation (DHKE, X@N-term)
				K.I(+57.02)LC(+57.02)AGDLQGR.L	Y	45.93	1158.58	10	15.5	580.307	2	11.13	3558	2	189	198	Carbamidomethylation (DHKE, X@N-term); Carbamidomethylation
				R.FLVALYDSTTR.N	Y	45.74	1284.67	11	1.7	643.344	2	15.77	4745	2	38	48
				K.I(+27.99)LC(+57.02)AGDLQGR.L	Y	45.11	1129.55	10	3.2	565.787	2	15.22	4603	2	189	198	Formylation; Carbamidomethylation
				K.SMVLYLGK.H	Y	44.13	909.499	8	1.3	455.758	2	13.89	4261	2	72	79
				K.Q(-17.03)SVKFDDEQER.F	Y	43.87	1362.61	11	-0.7	682.309	2	9.31	3121	1	82	92	Pyro-glu from Q
				K.Q(-17.03)SVKFDD(+57.02)EQERFPK.E	Y	43.73	1791.84	14	-2.5	598.287	3	11.84	3732	2	82	95	Pyro-glu from Q; Carbamidomethylation (DHKE, X@N-term)
				K.S(+43.01)MVLYLGK.H	Y	43.55	952.505	8	1.4	477.261	2	12.05	3786	2	72	79	Carbamylation
				R.VMGWGSINKYIDVLPDEPR.C	Y	42.23	2188.1	19	-1.7	1095.05	2	19.23	5641	1	146	164
				K.F(+27.99)DDEQERFPK.E	Y	42	1337.59	10	-0.7	669.801	2	12.2	3827	2	86	95	Formylation
				K.Q(-17.03)SVKFDDEQERFPKEK.H	Y	41.47	1991.96	16	4.5	498.999	4	10.98	3520	3	82	97	Pyro-glu from Q
				R.LD(-18.01)SC(+57.02)HC(+57.02)DSGGPLIC(+57.02)SEEFHGIVYR.G	Y	41.2	2789.2	24	3.5	698.31	4	15.4	4652	1	199	222	Dehydration; Carbamidomethylation
				R.VMGWD(sub G)SINKYIDVLPDEPR.C	Y	41.13	2246.1	19	-1.9	749.707	3	17.89	5299	1	146	164	Mutation
				R.NFLC(+57.02)GGVLIHPE(+57.02)WVITAK.H	Y	40.71	2110.1	18	-24.1	704.358	3	19.33	5667	1	49	66	Carbamidomethylation; Carbamidomethylation (DHKE, X@N-term)
				K.ILC(+57.02)AGDLQ(+.98)GR.L	Y	37.69	1102.54	10	-1.6	552.278	2	11.46	3637	1	189	198	Carbamidomethylation; Deamidation (NQ)
				K.S(+43.01)MVLYLGKHK.Q	Y	36.22	1217.66	10	6.3	406.896	3	8.51	2926	2	72	81	Carbamylation
				R.V(+57.02)MGWGSINKYIDVLPDEPR.C	Y	35.84	2245.12	19	-4.9	749.377	3	16.83	5008	3	146	164	Carbamidomethylation (DHKE, X@N-term)
				K.FDDEQERFPKEK.H	Y	35.76	1566.73	12	0.2	523.251	3	8.18	2844	3	86	97
				K.ILC(+57.02)AGD(+57.02)LQGR.L	Y	35.51	1158.58	10	-10.3	580.292	2	9.81	3240	4	189	198	Carbamidomethylation; Carbamidomethylation (DHKE, X@N-term)
				K.FDDEQE(+57.02)RFPK.E	Y	34.27	1366.62	10	1.5	456.546	3	9.03	3054	1	86	95	Carbamidomethylation (DHKE, X@N-term)
				L.VIGGD(-18.01)EC(+57.02)NINEHR.F	N	34.22	1493.67	13	-0.7	498.896	3	7.74	2741	2	25	37	Dehydration; Carbamidomethylation
				R.F(+57.02)LVALYDSTTR.N	Y	33.24	1341.69	11	2.7	671.856	2	17.72	5256	2	38	48	Carbamidomethylation (DHKE, X@N-term)
				K.HKQSVKFDDEQERFPK.E	Y	32.89	2017	16	1.8	404.408	5	8.37	2892	2	80	95
				P.LSLPSNPPIVGSVC(+57.02)R.V	Y	32.87	1594.85	15	0.2	798.433	2	15.63	4709	2	131	145	Carbamidomethylation
				R.TRWGEDR(sub I)MLIR.L	Y	32.65	1431.74	11	-6.7	716.873	2	14.75	4480	1	107	117	Mutation
				R.F(+27.99)LVALYDSTTR.N	Y	31.58	1312.67	11	9.4	657.347	2	22.97	6558	2	38	48	Formylation
				K.FD(+57.02)DEQERFPK.E	Y	30.37	1366.62	10	8.2	456.549	3	8.83	3005	1	86	95	Carbamidomethylation (DHKE, X@N-term)
				R.G(+27.99)VFPRIPK.K	Y	29.74	940.549	8	0.2	471.282	2	14.13	4321	2	178	185	Formylation
				R.V(+43.01)MGWGSINK.Y	Y	29.69	1033.5	9	-3.7	517.756	2	10.81	3480	3	146	154	Carbamylation
				S.KILC(+57.02)AGDLQGR.L	Y	29.23	1229.65	11	5.9	410.895	3	9.11	3073	2	188	198	Carbamidomethylation
				R.WGEDR(sub I)MLIR.L	Y	28.69	1174.59	9	-5.3	588.3	2	15.8	4752	1	109	117	Mutation
				R.V(+42.01)M(+15.99)GWGSINKYIDVLPDEPR.C	Y	28.14	2246.1	19	2.9	749.711	3	17.86	5291	1	146	164	Acetylation (N-term); Oxidation (M)
				R.N(+.98)FLC(+57.02)GGVLIHPEWVITAK.H	Y	27.38	2054.07	18	4.8	685.699	3	20.87	6062	1	49	66	Deamidation (NQ); Carbamidomethylation
				K.K(+43.01)SMVLYLGK.H	Y	26.72	1080.6	9	2.9	541.309	2	9.77	3232	1	71	79	Carbamylation
				R.FLVALYD(+57.02)STTR.N	Y	25.92	1341.69	11	-4.1	671.851	2	15.7	4727	2	38	48	Carbamidomethylation (DHKE, X@N-term)
				R.TRWGEDIMR(sub L)IR.L	Y	25.8	1431.74	11	-5	478.252	3	14.71	4470	2	107	117	Mutation
				C.R(+42.01)VMGWGSINK(+57.02)YIDVLPDEPR.C	Y	25.26	2443.23	20	-41.7	815.384	3	18.04	5335	1	145	164	Acetylation (N-term); Carbamidomethylation (DHKE, X@N-term)
				R.V(+149.03)MGWGSINKYIDVLPDEPR.C	Y	25.22	2337.13	19	17.4	780.064	3	19.26	5649	1	146	164	Benzyl isothiocyanate
				K.FDD(-18.01)EQERFPK.E	Y	24.85	1291.58	10	8.1	431.538	3	9.3	3119	1	86	95	Dehydration
				R.H(sub N)FLC(+57.02)GGVLIHPEWVITAK.H	Y	24.41	2076.1	18	-51.3	1039	2	21.66	6248	1	49	66	Carbamidomethylation; Mutation
				K.ILC(+57.02)AGD(-18.01)LQGR.L	Y	23.59	1083.55	10	-3.5	542.78	2	11.01	3527	2	189	198	Carbamidomethylation; Dehydration
				V.MGWGSIN(+349.14)KYIDVLPDEPR.C	Y	23.28	2438.17	18	-8.8	610.544	4	13.91	4266	1	147	164	HexNAc1dHex1
				R.WGEDIMR(sub L)IR.L	Y	23.06	1174.59	9	-7.9	588.298	2	15.82	4757	1	109	117	Mutation
				K.FDDE(+57.02)QERFPK.E	Y	22.91	1366.62	10	-1.9	456.545	3	9	3047	1	86	95	Carbamidomethylation (DHKE, X@N-term)
				D.VLPDEPR.C	Y	22.37	824.439	7	1	413.227	2	7.62	2713	1	158	164
				L.VN(sub I)GGDEC(+57.02)NINEHR.F	N	21.9	1512.64	13	18.6	505.229	3	8.02	2808	1	25	37	Carbamidomethylation; Mutation
				K.HKQSVKFDDEQER.F	Y	21.66	1644.79	13	-17	412.197	4	6.06	2334	1	80	92
				K.FD(-18.01)DEQERFPK.E	Y	21.22	1291.58	10	7.1	431.538	3	10.14	3322	1	86	95	Dehydration
99		Thrombin-like protein	Agkistrodon piscivorus leucostoma	L.VVGGDEC(+57.02)NINEHR.S	Y	54.18	1497.66	13	0.6	500.228	3	6.87	2531	4	25	37	Carbamidomethylation
				K.VY(sub F)DYNDWIQSIIAR(sub G).N	N	30.77	1754.86	14	0.8	878.439	2	20.81	6048	2	237	250	Mutation
				L.VVGGDEC(+57.02)NINEH(+57.02)R.S	Y	27.79	1554.68	13	2.6	519.237	3	6.8	2514	1	25	37	Carbamidomethylation; Carbamidomethylation (DHKE, X@N-term)
				V.VGGDEC(+57.02)NINEHR.S	Y	24.54	1398.59	12	-0.8	467.205	3	6.11	2347	1	26	37	Carbamidomethylation

## Sheet: Abbreviations
General			Snake Species
1D	-	1-dimensional	A. wellsi	-	Acanthophis wellsi	H. bungaroides	-	Hoplocephalus bungaroides
2D	-	2-dimensional	A. c. contortrix	-	Agkistrodon contortrix contortrix	H. stephensii	-	Hoplocephalus stephensii
3FTx	-	three-finger toxin	A. piscivorus	-	Agkistrodon piscivorus	Hypsiglena sp.	-	Hypsiglena sp. JMG-2014
5’NTD	-	5’-nucleotidase	A. p. leucostoma	-	Agkistrodon piscivorus leucostoma	L. muta	-	Lachesis muta
AChE	-	acetylcholinesterase	A. andersonii	-	Atractaspis andersonii	L. laticaudata	-	Laticauda laticaudata
ANK	-	ankyrin repeat proteins	A. labialis	-	Austrelaps labialis	M. rudis	-	Macropisthodon rudis
BCA	-	bicinchoninic acid	A. superbus	-	Austrelaps superbus	M. lebetina	-	Macrovipera lebetina
BSA	-	bovine serum albumin	A. feae	-	Azemiops feae	M. ikaheca	-	Micropechis ikaheca
Ca+	-	calcium	B. arietans	-	Bitis arietans	M. fulvius	-	Micrurus fulvius
CC3H	-	complement C3 homolog	B. irregularis	-	Boiga irregularis	M. tener	-	Micrurus tener
CR, C. rhodostoma	-	Calloselasma rhodostoma	B. schlegelii	-	Bothriechis schlegelii	N. a. annulata	-	Naja annulata annulata
CRiSP	-	cysteine-rich secretory protein	B. asper	-	Bothrops asper	N. atra	-	Naja atra
CTL	-	c-type lectin	B. atrox	-	Bothrops atrox	N. h. haje	-	Naja haje haje
CVF	-	cobra venom factor	B. insularis	-	Bothrops insularis	N. kaouthia	-	Naja kaouthia
ESI	-	electrospray ionization	B. jararaca	-	Bothrops jararaca	N. melanoleuca	-	Naja melanoleuca
FMO	-	flavin monoamine oxidase	B. jararacussu	-	Bothrops jararacussu	N. mossambica	-	Naja mossambica
GF	-	gel filtration	B. leucurus	-	Bothrops leucurus	N. naja	-	Naja naja
K+	-	potassium	B. moojeni	-	Bothrops moojeni	N. nivea	-	Naja nivea
kDa	-	kilo Dalton	B. candidus	-	Bungarus candidus	N. oxiana	-	Naja oxiana
LAAO	-	L-amino acid oxidase	B. fasciatus	-	Bungarus fasciatus	N. sputatrix	-	Naja sputatrix
LC-MS/MS	-	liquid chromatography-tandem mass spectrometry	B. flaviceps	-	Bungarus flaviceps	O. hannah	-	Ophiophagus hannah
MW	-	molecular weight	B. multicinctus	-	Bungarus multicinctus	O. okinavensis	-	Ovophis okinavensis
NGF	-	nerve-growth factor	C. rhodostoma	-	Calloselasma rhodostoma	O. scutellatus	-	Oxyuranus scutellatus
OH, O. hannah	-	Ophiophagus hannah	C. rhombeatus	-	Causus rhombeatus	P. guttatus	-	Pantherophis guttatus
OVF	-	Ophiophagus venom factor	C. helena	-	Coelognathus helena	P. chamissonis	-	Philodryas chamissonis
PDE	-	phosphodiesterase	C. adamanteus	-	Crotalus adamanteus	P. olfersii	-	Philodryas olfersii
PDGF/VEGF	-	platelet-derived growth factor/vascular endothelial growth factor	C. atrox	-	Crotalus atrox	P. flavoviridis	-	Protobothrops flavoviridis
PLA2	-	phospholipase A2	C. horridus	-	Crotalus horridus	P. elegans	-	Protobothrops elegans
PLA-B	-	phospholipase B-like	D. acutus	-	Deinagkistrodon acutus	P. regius	-	Python regius
QPCT	-	glutaminyl-peptide cyclotransferase	D. vestigiata	-	Demansia vestigiata	S. c. tergeminus	-	Sistrurus catenatus tergeminus
SDS-PAGE	-	sodium dodecyl sulfate–polyacrylamide gel electrophoresis	D. p. polylepis	-	Dendroaspis polylepis polylepis	S. m. barbouri	-	Sistrurus miliarius barbouri
SV	-	snake venom	D. viridis	-	Dendroaspis viridis	S. fasciata	-	Suta fasciata
SVGF	-	snake venom growth factor	D. devisi	-	Denisonia devisi	T. elegans	-	Thamnophis elegans
SVMP	-	snake venom metalloproteinase	D. coronoides	-	Drysdalia coronoides	T. albolabris	-	Trimeresurus albolabris
SVSP	-	snake venom serine protease	E. curta	-	Echiopsis curta	T. gracilis	-	Trimeresurus gracilis
UniProt	-	universal protein resource - database of protein sequence and functional info	F. ornata	-	Furina ornata	T. sabahi	-	Trimeresurus sabahi
			G. blomhoffii	-	Gloydius blomhoffii	T. stejnegeri	-	Trimeresurus stejnegeri
			G. halys	-	Gloydius halys	T. biscutatus	-	Trimorphodon biscutatus
			G. intermedius	-	Gloydius intermedius	V. renardi	-	Vipera renardi
			H. signata	-	Hemiaspis signata	W. aegyptia	-	Walterinnesia aegyptia
