# Supplementary material for: Proteomic Characterization of Two Medically Important Malaysian Snake Venoms, Calloselasma rhodostoma (Malayan Pit Viper) and Ophiophagus hannah (King Cobra)
Source: Toxins (Basel). 2018 Oct 26;10(11):434. doi: 10.3390/toxins10110434 (PMC6266455; doi:10.3390/toxins10110434)
Supplement: Supplementary file 1 [file toxins-10-00434-s001.zip › toxins-382329-supplementary/Table S4. OH GF Supplementary Data.xlsx]

## Sheet: OH GF... Data (Protein 1-51)
Table S4. Complete mass spectrophotometry data of Malaysian Ophiophagus hannah (King cobra) crude venom via GF-ESI-LC-MS/MS analysis
No	Protein Family	Protein Description	Species	Peptides	Uniq	-10lgP	Mass	Length	ppm	m/z	z	RT	Scan	#Spec	Start	End	PTM
1	3FTx	Alpha-cobratoxin	Naja kaouthia	Q.C(+57.02)C(+57.02)STDNC(+57.02)NPFPTR.K	N	68.85	1627.62	13	-1.7	814.815	2	12.13	3711	1	56	68	Carbamidomethylation
				Q.C(+57.02)C(+57.02)STDN(-17.03)C(+57.02)NPFPTRK.R	N	35.08	1738.69	14	2	870.352	2	10.51	3288	1	56	69	Carbamidomethylation; Ammonia-loss (N)
				K.TWC(+57.02)D(+57.02)AFC(+57.02)SIR.G	Y	26.42	1371.57	10	24.1	458.208	3	12.58	3818	1	24	33	Carbamidomethylation; Carbamidomethylation (DHKE, X@N-term)
				R.V(+43.01)DLGC(+57.02)AATC(+57.02)PTVKTGVD(+57.02)IQC(+57.02)C(+57.02)STDNC(+57.02)NPFPTR.K	Y	25.82	3713.6	32	-8.1	929.4	4	12.07	3693	1	37	68	Carbamylation; Carbamidomethylation; Carbamidomethylation (DHKE, X@N-term)
2		Alpha-elapitoxin-Dpp2d	Dendroaspis polylepis polylepis	R.GKRVELGC(+57.02)AATC(+57.02)PK.V	Y	37.91	1545.78	14	4.1	387.453	4	7.96	2589	1	35	48	Carbamidomethylation
				K.TWC(+57.02)DAFC(+57.02)SQR.G	Y	32.52	1329.52	10	3.5	665.771	2	12.34	3637	2	25	34	Carbamidomethylation
				R.GKRVE(+14.02)LGC(+57.02)AATC(+57.02)PK.V	Y	29	1559.79	14	-13.8	520.931	3	7.56	2492	2	35	48	Methyl ester; Carbamidomethylation
				E.LGC(+57.02)AATC(+57.02)PK.V	N	25.2	976.447	9	1.5	489.231	2	6.1	2128	1	40	48	Carbamidomethylation
3		Alpha-elapitoxin-Dv2a	Dendroaspis viridis	K.RVELGC(+57.02)AATC(+57.02)PK.V	Y	46.22	1360.66	12	1.3	681.338	2	9.26	2982	1	37	48	Carbamidomethylation
				R.GKRVE(+14.02)LGC(+57.02)AATC(+57.02)PK.V	Y	32.79	1559.79	14	-8.4	390.952	4	7.21	2481	1	35	48	Methyl ester; Carbamidomethylation
				E.LGC(+57.02)AATC(+57.02)PK.V	N	31.15	976.447	9	1.4	489.231	2	5.89	2133	1	40	48	Carbamidomethylation
4		Alpha-elapitoxin-Nno2a	Naja oxiana	K.TWC(+57.02)DAWC(+57.02)GSR.G	N	51.86	1297.5	10	6.1	649.76	2	12.95	3782	2	26	35	Carbamidomethylation
				K.VIELGC(+57.02)AATC(+57.02)PTVESYQDIKC(+57.02)C(+57.02)STDDC(+57.02)NPHPK.Q	Y	46.09	3724.59	32	11.9	932.167	4	12.14	3589	4	38	69	Carbamidomethylation
				T.SETC(+57.02)APGQN(+.98)LC(+57.02)YTKTWC(+57.02)DAWC(+57.02)GSR.G	Y	37.38	2908.17	24	-1.2	970.395	3	15.48	4418	1	12	35	Carbamidomethylation; Deamidation (NQ)
				T.SETC(+57.02)APGQ(+.98)NLC(+57.02)YTKTWC(+57.02)DAWC(+57.02)GSR.G	Y	37.07	2908.17	24	9	970.405	3	15.45	4412	1	12	35	Carbamidomethylation; Deamidation (NQ)
				C.C(+57.02)S(-18.01)TDDC(+57.02)NPHPK.Q	Y	33.07	1311.5	11	6	656.76	2	5.6	2008	1	59	69	Carbamidomethylation; Dehydration
				C.C(+57.02)ST(-18.01)DDC(+57.02)NPHPK.Q	Y	32.56	1311.5	11	1.4	656.757	2	5.61	2011	1	59	69	Carbamidomethylation; Dehydration
				I.TC(+57.02)YKTPM(sub I)PITSETC(+57.02)APGQNLC(+57.02)YTKTWC(+57.02)DAWC(+57.02)GSR.G	Y	26.68	4099.75	34	1.5	820.958	5	15	4293	3	2	35	Carbamidomethylation; Mutation
				T.SETC(+57.02)APGQ(+.98)N(+.98)LC(+57.02)YTKTWC(+57.02)DAWC(+57.02)GSR.G	Y	22.27	2909.15	24	-6.9	970.718	3	15.44	4408	1	12	35	Carbamidomethylation; Deamidation (NQ)
5		Alpha-elapitoxin-Oh2b	Ophiophagus hannah	T.LIC(+57.02)FISSHDSVTC(+57.02)APGENVC(+57.02)FLK.S	Y	70.32	2653.23	23	-1.6	885.417	3	18.03	5147	2	22	44	Carbamidomethylation
				K.SWC(+57.02)DAWC(+57.02)GSR.G	N	56.28	1283.48	10	1.1	642.749	2	13.21	3935	2	45	54	Carbamidomethylation
				K.L(+42.01)SFGC(+57.02)AATC(+57.02)PK.V	N	43.75	1252.56	11	2.1	627.288	2	11.82	3605	4	58	68	Acetylation (N-term); Carbamidomethylation
				K.SWC(+57.02)D(+57.02)AWC(+57.02)GSR.G	N	42.3	1340.5	10	1.7	671.26	2	12.86	3852	2	45	54	Carbamidomethylation; Carbamidomethylation (DHKE, X@N-term)
				D.SVTC(+57.02)APGENVC(+57.02)FLKSWC(+57.02)DAWC(+57.02)GSR.G	N	41.78	2846.2	24	-9.7	949.732	3	19.62	5528	2	31	54	Carbamidomethylation
				K.VNPGIDIEC(+57.02)C(+57.02)STDNC(+57.02)NPHPKL.R	N	38.24	2439.06	21	2	814.029	3	13.45	3992	2	69	89	Carbamidomethylation
				K.SWC(+57.02)D(-18.01)AWC(+57.02)GSR.G	N	36.95	1265.47	10	1.5	633.744	2	13.6	4033	2	45	54	Carbamidomethylation; Dehydration
				R.G(+57.02)KK(+42.01)LSFGC(+57.02)AATC(+57.02)PK.V	N	35.83	1622.79	14	-46.4	812.365	2	12.79	3835	1	55	68	Carbamidomethylation (DHKE, X@N-term); Acetylation (K); Carbamidomethylation
				K.VNT(sub P)GIDIEC(+57.02)C(+57.02)STDNC(+57.02)NPHPK.L	N	34.98	2329.97	20	25.8	583.515	4	8.31	2761	1	69	88	Carbamidomethylation; Mutation
				L.IC(+57.02)FISS(+122.01)HDSVTC(+57.02)APGENVC(+57.02)FLK.S	Y	33.65	2662.16	22	22.2	1332.12	2	24.62	6679	1	23	44	Carbamidomethylation; O-Isopropylphosphorylation
				T.LIC(+57.02)FISSHDSVTC(+57.02)APGENVC(+57.02)FLKSWC(+57.02)DAWC(+57.02)GSR.G	Y	32.72	3918.7	33	-7.1	980.677	4	20.91	5827	2	22	54	Carbamidomethylation
				K.VNPGIDIEC(+57.02)C(+57.02)STDNC(+57.02)NPHPK.L	N	31.88	2325.98	20	21.6	582.514	4	8.84	2897	1	69	88	Carbamidomethylation
				T.LIC(+57.02)FK(sub I)SSHDSVTC(+57.02)APGENVC(+57.02)FLK.S	Y	31.49	2668.24	23	-8.6	890.414	3	18.17	5185	2	22	44	Carbamidomethylation; Mutation
				C.C(+57.02)STDN(-17.03)C(+57.02)NPHPK.L	N	29.69	1311.5	11	4.6	656.759	2	5.57	2101	2	78	88	Carbamidomethylation; Ammonia-loss (N)
				K.S(+298.19)WC(+57.02)DAWC(+57.02)GSR.G	N	28.74	1581.67	10	-25.6	791.824	2	13.27	3950	1	45	54	Levuglandinyl-lysine anhyropyrrole adduct; Carbamidomethylation
				K.L(+134.05)SFGC(+57.02)AATC(+57.02)PK.V	N	28.03	1344.6	11	19	673.318	2	12.24	3704	2	58	68	3-methyl-2-pyridyl isocyanate; Carbamidomethylation
				F.L(+57.02)KSWC(+57.02)DAWC(+57.02)GSR.G	N	27.17	1581.68	12	-38.3	791.818	2	13.37	3974	1	43	54	Carbamidomethylation (DHKE, X@N-term); Carbamidomethylation
				F.LK(+57.02)SWC(+57.02)DAWC(+57.02)GSR.G	N	26.94	1581.68	12	-33.4	791.822	2	13.34	3966	1	43	54	Carbamidomethylation (DHKE, X@N-term); Carbamidomethylation
				R.GK(+57.02)K(+42.01)LSFGC(+57.02)AATC(+57.02)PK.V	N	26.31	1622.79	14	-46.1	812.365	2	12.8	3839	1	55	68	Carbamidomethylation (DHKE, X@N-term); Acetylation (K); Carbamidomethylation
				D.SVTC(+57.02)APGENVC(+57.02)FLK.S	N	25.39	1580.73	14	3	791.376	2	14.32	4205	2	31	44	Carbamidomethylation
				K.SWC(+57.02)DAWC(+57.02)GSRGK(+71.04)KLSFGC(+57.02)AATC(+57.02)PK.V	N	25.16	2860.27	24	-32	716.051	4	14.96	4367	1	45	68	Carbamidomethylation; Propionamide (K, X@N-term)
				L.IC(+57.02)FIS(+122.01)SHDSVTC(+57.02)APGENVC(+57.02)FLK.S	Y	24.42	2662.16	22	17.3	1332.11	2	24.48	6647	1	23	44	Carbamidomethylation; O-Isopropylphosphorylation
6		Haditoxin	Ophiophagus hannah	T.TKC(+57.02)YNHQSTTPETTEIC(+57.02)PDSGYFC(+57.02)YKSSWIDGR.E	Y	76.17	3987.71	33	0.2	798.55	5	15.09	4403	2	22	54	Carbamidomethylation
				T.TKC(+57.02)YNHQSTTPETTEIC(+57.02)PDSGYFC(+57.02)YK.S	Y	74.67	3186.34	26	-3.3	1063.12	3	13.65	4044	4	22	47	Carbamidomethylation
				R.IERGC(+57.02)TFTC(+57.02)PELTPNGKYVYC(+57.02)C(+57.02)R.R	Y	69.12	2880.28	23	-2.1	721.076	4	13.9	4105	2	58	80	Carbamidomethylation
				R.GC(+57.02)TFTC(+57.02)PELTPNGKYVY.C	Y	64.65	2005.89	17	0.1	1003.95	2	15.23	4448	2	61	77	Carbamidomethylation
				T.TKC(+57.02)YNHQSTTPETTEIC(+57.02)PDSGYFC(+57.02)YKSSWIDGREGR.I	Y	62.59	4329.88	36	4.6	722.657	6	14.72	4304	5	22	57	Carbamidomethylation
				R.GC(+57.02)TFTC(+57.02)PELTPNGKYVYC(+57.02)C(+57.02)RR.D	Y	62.39	2638.15	21	1.1	660.547	4	13.41	3983	3	61	81	Carbamidomethylation
				R.GC(+57.02)TFTC(+57.02)PELTPNGK.Y	Y	61.99	1580.7	14	-1	791.355	2	12.78	3834	2	61	74	Carbamidomethylation
				R.IERGC(+57.02)TFTC(+57.02)PELTPNGK.Y	Y	59.7	1978.92	17	-4.1	660.646	3	12.43	3750	2	58	74	Carbamidomethylation
				R.GC(+57.02)TFTC(+57.02)PELTPN(+.98)GK.Y	Y	58.7	1581.68	14	3.1	791.85	2	12.96	3875	2	61	74	Carbamidomethylation; Deamidation (NQ)
				R.IERGC(+57.02)TFTC(+57.02)PELTPN(+.98)GKYVYC(+57.02)C(+57.02)R.R	Y	57.06	2881.27	23	4.8	721.327	4	14.16	4166	2	58	80	Carbamidomethylation; Deamidation (NQ)
				R.GC(+57.02)TFTC(+57.02)PELTPN(+.98)GKYVYC(+57.02)C(+57.02)RR.D	Y	56.45	2639.14	21	-1.8	660.791	4	13.99	4127	5	61	81	Carbamidomethylation; Deamidation (NQ)
				R.GC(+57.02)TFTC(+57.02)PELTPN(+.98)GKYVYC(+57.02)C(+57.02)R.R	Y	55.31	2483.04	20	-5.1	828.682	3	14.47	4241	2	61	80	Carbamidomethylation; Deamidation (NQ)
				R.IERGC(+57.02)TFTC(+57.02)PELTPNGKYVY.C	Y	52.64	2404.12	20	-4.6	802.377	3	14.94	4363	2	58	77	Carbamidomethylation
				R.IERGC(+57.02)TFTC(+57.02)PELTPN(+.98)GK.Y	Y	52.14	1979.91	17	-2.1	660.975	3	12.68	3809	2	58	74	Carbamidomethylation; Deamidation (NQ)
				R.IERGC(+57.02)TFTC(+57.02)PELTPN(+.98)GKYVYC(+57.02)C(+57.02)RR.D	Y	51.74	3037.37	24	0.1	760.349	4	13.49	4002	4	58	81	Carbamidomethylation; Deamidation (NQ)
				R.GC(+57.02)TFTC(+57.02)PELTPNGKYVYC(+57.02)C(+57.02)R.R	Y	51.17	2482.05	20	0.1	828.359	3	14.27	4193	1	61	80	Carbamidomethylation
				R.EGRIERGC(+57.02)TFTC(+57.02)PELTPNGK.Y	Y	48.58	2321.09	20	2.9	581.281	4	11.99	3644	2	55	74	Carbamidomethylation
				R.GC(+57.02)TFTC(+57.02)PELTPN(-17.03)GKYVYC(+57.02)C(+57.02)RR.D	Y	48.25	2621.13	21	-2	656.288	4	13.97	4121	2	61	81	Carbamidomethylation; Ammonia-loss (N)
				T.TKC(+57.02)YN(+.98)HQSTTPETTEIC(+57.02)PDSGYFC(+57.02)YK.S	Y	45.52	3187.32	26	3.4	797.84	4	13.97	4122	2	22	47	Carbamidomethylation; Deamidation (NQ)
				R.IERGC(+57.02)TFTC(+57.02)PELTPNGKYVYC(+57.02)C(+57.02)RR.D	Y	45.31	3036.38	24	-0.9	608.283	5	13.16	3923	2	58	81	Carbamidomethylation
				K.SSWIDGREGRIER.G	Y	42.77	1559.78	13	6.5	390.955	4	10.32	3248	3	48	60
				R.GC(+57.02)TFTC(+57.02)PELTPN(+.98)GKYVY(-18.01)C(+57.02)C(+57.02)RR.D	Y	39.5	2621.13	21	-3.7	656.287	4	13.92	4110	1	61	81	Carbamidomethylation; Deamidation (NQ); Dehydration
				R.IERGC(+57.02)TFTC(+57.02)PELTPN(+.98)GKYVY.C	Y	37.47	2405.1	20	-1.3	802.707	3	15.03	4387	3	58	77	Carbamidomethylation; Deamidation (NQ)
				R.GC(+57.02)TFTC(+57.02)PELTPN(+.98)GKYVY.C	Y	36.06	2006.88	17	0.7	1004.45	2	15.72	4573	2	61	77	Carbamidomethylation; Deamidation (NQ)
				T.T(+27.99)KC(+57.02)YNHQSTTPETTEIC(+57.02)PDSGYFC(+57.02)YK.S	Y	36.01	3214.33	26	-4.2	1072.45	3	14.42	4230	2	22	47	Formylation; Carbamidomethylation
				K.YVYC(+57.02)C(+57.02)R.R	Y	35.13	919.368	6	0.1	460.691	2	7.09	2462	2	75	80	Carbamidomethylation
				K.SSWID(-18.01)GREGR.I	Y	30.81	1143.54	10	3.5	382.189	3	8.31	2762	1	48	57	Dehydration
				R.G(+57.02)C(+57.02)TFTC(+57.02)PELTPNGK.Y	Y	29.17	1637.72	14	-4.6	819.862	2	12.87	3854	1	61	74	Carbamidomethylation (DHKE, X@N-term); Carbamidomethylation
				K.SSWIDGREGR.I	Y	27.86	1161.55	10	2.2	388.192	3	8.29	2756	2	48	57
				R.IE(+57.02)RGCTFTC(+57.02)PELTPNGK.Y	Y	26.84	1978.92	17	-18.6	990.451	2	12.56	3782	1	58	74	Carbamidomethylation (DHKE, X@N-term); Carbamidomethylation
				R.IERGC(+57.02)TFTC(+57.02)PELTPN(-17.03)GK.Y	Y	26.12	1961.9	17	3	654.975	3	12.95	3872	1	58	74	Carbamidomethylation; Ammonia-loss (N)
				K.SSWIDGR.E	Y	24.22	819.388	7	4	410.703	2	9.13	2969	1	48	54
7		Kappa-6-bungarotoxin	Bungarus multicinctus	K.FC(+57.02)SIR.G	N	26.12	681.327	5	6.1	341.673	2	6.74	2363	2	51	55	Carbamidomethylation
				K.TW(sub Q)C(+57.02)DKFC(+57.02)SIR.G	Y	24.52	1371.61	10	3.7	458.211	3	11.51	3545	2	46	55	Carbamidomethylation; Mutation
				R.KH(sub T)QC(+57.02)DKFC(+57.02)SIR.G	Y	22.13	1477.69	11	-27.8	493.558	3	12.91	3925	1	45	55	Carbamidomethylation; Mutation
8		Long neurotoxin 1	Austrelaps superbus	R.FC(+57.02)SIR.G	N	26.12	681.327	5	6.1	341.673	2	6.74	2363	2	51	55	Carbamidomethylation
				N.LC(+57.02)YTKTWC(+57.02)DQ(sub R)FC(+57.02)SIR.G	Y	25.38	2036.89	15	23	510.242	4	12.78	3889	1	41	55	Carbamidomethylation; Mutation
				K.TWC(+57.02)DRFC(+57.02)SIR.G	Y	21.83	1399.61	10	-0.7	700.813	2	13.87	4189	2	46	55	Carbamidomethylation
9		Long neurotoxin 1	Naja annulata annulata	K.C(+57.02)C(+57.02)STDNC(+57.02)NPFPTR.K	N	62.91	1627.62	13	0.7	814.817	2	12.3	3627	5	56	68	Carbamidomethylation
				K.C(+58.01)C(+57.02)STDNC(+57.02)NPFPTR.K	N	53.39	1628.6	13	6.6	815.313	2	10.64	3213	1	56	68	Carboxymethyl; Carbamidomethylation
				K.C(+57.02)C(+57.02)S(-18.01)TDN(+.98)C(+57.02)NPFPTR.K	N	50.95	1610.59	13	6.4	806.308	2	12.69	3721	3	56	68	Carbamidomethylation; Dehydration; Deamidation (NQ)
				K.C(+57.02)C(+57.02)STDN(-17.03)C(+57.02)NPFPTRK.R	N	41.71	1738.69	14	-1.6	870.349	2	10.88	3272	2	56	69	Carbamidomethylation; Ammonia-loss (N)
				T.VKPGVDIK.C	N	40.15	854.523	8	-0.5	428.268	2	6.92	2335	1	48	55
				K.C(+57.02)C(+57.02)STDN(-17.03)C(+57.02)NPFPTR.K	N	40.04	1610.59	13	-0.5	806.303	2	12.19	3601	2	56	68	Carbamidomethylation; Ammonia-loss (N)
				K.C(+57.02)(+27.99)C(+57.02)STDNC(+57.02)NPFPTR.K	N	35.24	1655.61	13	6.1	828.819	2	11.61	3459	1	56	68	Carbamidomethylation; Formylation
				K.C(+42.01)C(+57.02)STDNC(+57.02)NPFPTR.K	N	33.26	1612.61	13	0	807.311	2	12.88	3764	1	56	68	Acetylation (N-term); Carbamidomethylation
				D.N(+.98)C(+57.02)NPFPTR.K	N	27.27	1005.43	8	-2.7	503.723	2	10.33	3141	1	61	68	Deamidation (NQ); Carbamidomethylation
				K.RVDLGC(+57.02)AATC(+57.02)P(+15.99)TVKPGVD(+14.02)IK.C	Y	25.12	2186.12	20	33.3	729.738	3	13.77	3982	1	36	55	Carbamidomethylation; Hydroxylation; Methyl ester
				D.NC(+57.02)NPFPTR.K	N	23.65	1004.45	8	2	503.233	2	8.8	2785	2	61	68	Carbamidomethylation
				K.C(+57.02)C(+57.02)S(-18.01)TDN(+.98)C(+57.02)NPFPTRKRP	N	23.6	1991.84	16	-2.1	664.952	3	10.36	3148	1	56	71	Carbamidomethylation; Dehydration; Deamidation (NQ)
				C.STDNC(+57.02)NPFPTR.K	N	23.05	1307.56	11	-4.4	654.783	2	9.61	2974	1	58	68	Carbamidomethylation
				T.V(+27.99)KPGVDIK.C	N	22.07	882.518	8	-6.9	442.263	2	10.26	3124	1	48	55	Formylation
				K.RVDLGC(+57.02)AATC(+57.02)PN(sub T)VK.P	N	21.9	1559.75	14	9.1	520.93	3	7.68	2521	1	36	49	Carbamidomethylation; Mutation
				V.KPGVDIK(+42.01)C(+57.02)C(+57.02)STDNC(+57.02)NPFPTR.K	Y	21.44	2407.07	20	-15.7	1204.52	2	15.65	4460	1	49	68	Acetylation (K); Carbamidomethylation
				D.NC(+57.02)N(+.98)PFPTR.K	N	21.37	1005.43	8	0.7	503.724	2	10.43	3163	1	61	68	Carbamidomethylation; Deamidation (NQ)
				V.K(+42.01)PGVDIKC(+57.02)C(+57.02)STDNC(+57.02)NPFPTR.K	Y	20.66	2407.07	20	-13.3	803.354	3	15.64	4459	1	49	68	Acetylation (N-term); Carbamidomethylation
				K.C(+57.02)C(+57.02)STD(-18.01)N(+.98)C(+57.02)NPFPTRKRP	N	19.12	1991.84	16	2.7	664.956	3	10.37	3151	1	56	71	Carbamidomethylation; Dehydration; Deamidation (NQ)
10		Long neurotoxin 1	Naja haje haje	K.C(+57.02)C(+57.02)STDNC(+57.02)NPFPTR.K	N	69.62	1627.62	13	-3.1	814.814	2	12.2	3668	7	56	68	Carbamidomethylation
				K.C(+57.02)(+57.02)C(+57.02)STDNC(+57.02)NPFPTR.K	N	60.03	1684.64	13	9.3	843.335	2	10.45	3246	3	56	68	Carbamidomethylation; Carbamidomethylation (DHKE, X@N-term)
				K.C(+58.01)C(+57.02)STDNC(+57.02)NPFPTR.K	N	58.01	1628.6	13	3.9	815.311	2	10.61	3282	1	56	68	Carboxymethyl; Carbamidomethylation
				K.C(+57.02)(+27.99)C(+57.02)STDNC(+57.02)NPFPTR.K	N	56.49	1655.61	13	-15.9	828.801	2	11.54	3505	2	56	68	Carbamidomethylation; Formylation
				K.C(+57.02)C(+57.02)STDN(-17.03)C(+57.02)NPFPTR.K	N	54.3	1610.59	13	-16.8	806.289	2	12.12	3641	3	56	68	Carbamidomethylation; Ammonia-loss (N)
				K.C(+57.02)C(+57.02)S(-18.01)TDN(+.98)C(+57.02)NPFPTR.K	N	53.21	1610.59	13	5.6	806.307	2	12.58	3761	5	56	68	Carbamidomethylation; Dehydration; Deamidation (NQ)
				C.STDNC(+57.02)NPFPTR.K	N	53.14	1307.56	11	1.1	654.786	2	9.87	3111	4	58	68	Carbamidomethylation
				K.C(+57.02)C(+57.02)STD(-18.01)N(+.98)C(+57.02)NPFPTRK.R	N	47.36	1738.69	14	-2.6	870.348	2	10.92	3354	1	56	69	Carbamidomethylation; Dehydration; Deamidation (NQ)
				K.C(+57.02)(+27.99)C(+57.02)STDNC(+57.02)N(+.98)PFPTR.K	N	46.19	1656.6	13	12.3	829.316	2	11.69	3540	1	56	68	Carbamidomethylation; Formylation; Deamidation (NQ)
				K.C(+57.02)C(+57.02)STD(-18.01)NC(+57.02)NPFPTR.K	N	44.37	1609.61	13	-7.8	805.805	2	10.75	3313	1	56	68	Carbamidomethylation; Dehydration
				K.C(+57.02)C(+57.02)ST(-18.01)DN(+.98)C(+57.02)NPFPTRK.R	N	43.6	1738.69	14	-1.1	870.349	2	10.9	3349	1	56	69	Carbamidomethylation; Dehydration; Deamidation (NQ)
				K.C(+57.02)C(+57.02)STD(-18.01)N(+.98)C(+57.02)NPFPTR.K	N	41.71	1610.59	13	-4.9	806.299	2	11.43	3480	1	56	68	Carbamidomethylation; Dehydration; Deamidation (NQ)
				K.C(+57.02)C(+57.02)STD(-15.99)NC(+57.02)NPFPTR.K	N	38.34	1611.62	13	-26.8	806.797	2	12.71	3791	1	56	68	Carbamidomethylation; Deoxy
				K.C(+57.02)C(+57.02)ST(-18.01)DN(+.98)C(+57.02)NPFPTR.K	N	33.91	1610.59	13	5.3	806.307	2	12.87	3828	2	56	68	Carbamidomethylation; Dehydration; Deamidation (NQ)
				T.VKPGVDIK.C	N	33.45	854.523	8	-3.2	428.267	2	7.45	2531	2	48	55
				C.P(+57.02)TVKPGVD(+14.02)IKC(+57.02)C(+57.02)STDNC(+57.02)NPFPTR.K	Y	31.47	2733.27	23	-44	912.056	3	15.31	4422	2	46	68	Carbamidomethylation (DHKE, X@N-term); Methyl ester; Carbamidomethylation
				G.C(+57.02)AATC(+57.02)PTVKPGVDIKC(+57.02)C(+57.02)STDNC(+57.02)NPFPTR.K	Y	30.67	3225.41	28	-86.3	807.291	4	12.28	3689	1	41	68	Carbamidomethylation
				K.C(+57.02)C(+57.02)STDNC(+57.02)N(+.98)PFPTR.K	N	29.48	1628.6	13	-0.7	815.308	2	10.59	3276	1	56	68	Carbamidomethylation; Deamidation (NQ)
				K.C(+57.02)C(+57.02)ST(-18.01)DNC(+57.02)N(+.98)PFPTR.K	N	29.38	1610.59	13	8.8	806.31	2	11.41	3475	1	56	68	Carbamidomethylation; Dehydration; Deamidation (NQ)
				K.C(+57.02)C(+57.02)ST(-18.01)DNC(+57.02)NPFPTR.K	N	24.32	1609.61	13	-5.2	805.807	2	10.77	3318	1	56	68	Carbamidomethylation; Dehydration
				D.NC(+57.02)NPFPTR.K	N	24.29	1004.45	8	2.5	503.233	2	9.45	3011	2	61	68	Carbamidomethylation
				R.GKRVDLGC(+57.02)AATC(+57.02)P(+15.99)TVKPGVD(+14.02)IK.C	Y	22.69	2371.24	22	28.1	475.268	5	12.74	3797	1	34	55	Carbamidomethylation; Hydroxylation; Methyl ester
				T.VK(+27.99)PGVDIK.C	N	21.53	882.518	8	-12.8	442.26	2	10.35	3222	1	48	55	Formylation
				R.VDLGC(+57.02)AATC(+57.02)PTVKPGVDIKC(+57.02)C(+57.02)STDNC(+57.02)NPFPTR.K	Y	18.92	3609.61	32	10.2	903.42	4	15.6	4494	1	37	68	Carbamidomethylation
				T.VKPGVDIK(+156.12).C	N	17.52	1010.64	8	-14.6	337.882	3	7	2429	1	48	55	4-hydroxynonenal (HNE)
11		Long neurotoxin 1	Naja nivea	K.RVDLGC(+57.02)AATC(+57.02)PK.V	Y	57.68	1346.64	12	3.2	449.89	3	8.03	2606	4	36	47	Carbamidomethylation
				R.VDLGC(+57.02)AATC(+57.02)PK.V	Y	51.04	1190.54	11	3.1	596.28	2	9.08	2851	1	37	47	Carbamidomethylation
				K.RVD(-18.01)LGC(+57.02)AATC(+57.02)PK.V	Y	37.26	1328.63	12	-2.4	443.884	3	8.23	2655	4	36	47	Dehydration; Carbamidomethylation
				K.R(+27.99)VDLGC(+57.02)AATC(+57.02)PK.V	Y	34.64	1374.64	12	-0.6	688.326	2	10.94	3285	2	36	47	Formylation; Carbamidomethylation
				R.G(+27.99)KRVDLGC(+57.02)AATC(+57.02)PK.V	Y	30.35	1559.75	14	17.9	390.953	4	7.53	2485	1	34	47	Formylation; Carbamidomethylation
				K.R(+.98)VDLGC(+57.02)AATC(+57.02)PK.V	Y	29.77	1347.63	12	13	450.222	3	8.15	2635	1	36	47	Deamidation (R); Carbamidomethylation
				K.VKPGVN(+.98)IK.C	N	28.74	854.523	8	3.7	428.27	2	6.91	2332	1	48	55	Deamidation (NQ)
				D.N(+.98)C(+57.02)NPFPTR.K	N	27.27	1005.43	8	-2.7	503.723	2	10.33	3141	1	61	68	Deamidation (NQ); Carbamidomethylation
				R.DG(sub N)CNPFPTR.K	Y	26.47	1005.43	9	5.3	503.727	2	10.36	3147	1	60	68	Mutation
				D.LGC(+57.02)AATC(+57.02)PK.V	N	25.2	976.447	9	1.5	489.231	2	6.1	2128	1	39	47	Carbamidomethylation
				D.NC(+57.02)NPFPTR.K	N	23.65	1004.45	8	2	503.233	2	8.8	2785	2	61	68	Carbamidomethylation
				D.NC(+57.02)N(+.98)PFPTR.K	N	21.37	1005.43	8	0.7	503.724	2	10.43	3163	1	61	68	Carbamidomethylation; Deamidation (NQ)
12		Long neurotoxin 1	Ophiophagus hannah	K.SETC(+57.02)PAGQDIC(+57.02)YTETWC(+57.02)DAWC(+57.02)TSR.G	N	134.71	2953.14	24	-2	1477.58	2	17.26	4889	4	11	34	Carbamidomethylation
				TKC(+57.02)YVTPDVKSETC(+57.02)PAGQDIC(+57.02)YTETWC(+57.02)DAWC(+57.02)TSR.G	N	125.11	4144.74	34	-1.5	1382.58	3	16.34	4670	17	1	34	Carbamidomethylation
				TKC(+57.02)YVTPDVKSETC(+57.02)PAGQDIC(+57.02)YTETWC(+57.02)DAWC(+57.02)TSRGK.R	N	97.1	4329.85	36	2.1	866.98	5	15.77	4536	6	1	36	Carbamidomethylation
				K.SETC(+57.02)PAGQDIC(+57.02)YTETWC(+57.02)DAWC(+57.02)TSRGK.R	N	88.25	3138.26	26	0.7	1047.09	3	16.33	4668	3	11	36	Carbamidomethylation
				D.VKSETC(+57.02)PAGQDIC(+57.02)YTETWC(+57.02)DAWC(+57.02)TSR.G	N	86.68	3180.3	26	1.8	1061.11	3	16.38	4681	3	9	34	Carbamidomethylation
				K.RVDLGC(+57.02)AATC(+57.02)PIVKPGVEIK.C	Y	77.66	2182.16	20	-29.9	728.372	3	14.1	4122	4	37	56	Carbamidomethylation
				R.VDLGC(+57.02)AATC(+57.02)PIVKPGVEIK.C	Y	76.3	2026.06	19	4.4	676.363	3	14.86	4313	1	38	56	Carbamidomethylation
				D.IC(+57.02)YTETWC(+57.02)DAWC(+57.02)TSR.G	N	69.9	2007.79	15	-0.7	1004.9	2	16.5	4710	3	20	34	Carbamidomethylation
				R.VD(+6.01)LGC(+57.02)AATC(+57.02)PIVKPGVEIK.C	Y	68.57	2032.07	19	-7.8	678.358	3	14.45	4213	2	38	56	Replacement of proton by lithium; Carbamidomethylation
				T(+27.99)KC(+57.02)YVTPDVKSETC(+57.02)PAGQDIC(+57.02)YTETWC(+57.02)DAWC(+57.02)TSR.G	N	64.44	4172.73	34	-1.7	1391.92	3	17.35	4909	1	1	34	Formylation (Protein N-term); Carbamidomethylation
				TKC(+57.02)YVTPDVK.S	N	62.59	1209.61	10	2.8	605.812	2	8.13	2693	4	1	10	Carbamidomethylation
				G.C(+57.02)AATC(+57.02)PIVKPGVEIK.C	N	59.95	1641.86	15	25.8	548.307	3	13.57	3996	2	42	56	Carbamidomethylation
				R.VD(-18.01)LGC(+57.02)AATC(+57.02)PIVKPGVEIK.C	Y	59.94	2008.05	19	7.5	1005.04	2	17.1	4850	4	38	56	Dehydration; Carbamidomethylation
				D.LGC(+57.02)AATC(+57.02)PIVKPGVEIK.C	N	56.18	1811.96	17	-2.1	604.994	3	13.24	3913	3	40	56	Carbamidomethylation
				TKC(+57.02)YVTPDVKSETC(+57.02)PAGQDIC(+57.02)YTETWC(+57.02)D(-18.01)AWC(+57.02)TSR.G	N	53.17	4126.73	34	1.6	1032.69	4	16.28	4655	1	1	34	Carbamidomethylation; Dehydration
				TKC(+57.02)YVTPDVKSETC(+57.02)PAGQDIC(+57.02)YTE(+6.01)TWC(+57.02)DAWC(+57.02)TSR.G	N	52.11	4150.75	34	-7	1038.69	4	16.39	4685	1	1	34	Carbamidomethylation; Replacement of proton by lithium
				TKC(+57.02)Y(+125.90)VTPDVKSETC(+57.02)PAGQDIC(+57.02)YTETWC(+57.02)DAWC(+57.02)TSR.G	N	50.64	4270.63	34	-5.7	1068.66	4	17.16	4865	1	1	34	Carbamidomethylation; Iodination
				TKC(+57.02)YVTPDVKSETC(+57.02)PAGQDIC(+57.02)YTETWC(+57.02)D.A	N	50.58	3383.41	28	-1.5	1128.81	3	14.76	4289	2	1	28	Carbamidomethylation
				R.GKRVDLGC(+57.02)AATC(+57.02)PIVKPGVEIK.C	Y	49.56	2367.28	22	-1.9	592.825	4	13.16	3894	2	35	56	Carbamidomethylation
				TKC(+57.02)YVTPDVKSETC(+57.02)PAGQDIC(+57.02)YTQ(sub E)TWC(+57.02)DAWC(+57.02)TSR.G	N	49.4	4143.75	34	-8.2	1036.94	4	16.31	4663	1	1	34	Carbamidomethylation; Mutation
				K.SETC(+57.02)PAGQDIC(+57.02)YTETWC(+57.02)D.A	N	45.2	2191.81	18	0.4	1096.91	2	14.77	4291	3	11	28	Carbamidomethylation
				G.C(+226.08)AATC(+57.02)PIVKPGVEIK.C	N	45.15	1810.91	15	-17.9	906.448	2	17.42	4925	2	42	56	Biotinylation; Carbamidomethylation
				C.AATC(+57.02)PIVKPGVEIK.C	N	44.79	1481.83	14	5.8	494.953	3	11.87	3583	3	43	56	Carbamidomethylation
				T(+27.99)KC(+57.02)YVTPDVK.S	N	44.76	1237.6	10	-8.3	619.803	2	10.02	3145	1	1	10	Formylation (Protein N-term); Carbamidomethylation
				K.C(+57.02)YVT(-18.01)PDVKSETC(+57.02)PAGQ(+.98)DIC(+57.02)YTETWC(+57.02)DAWC(+57.02)TSR.G	N	43.17	3898.57	32	-2	1300.53	3	18.87	5261	1	3	34	Carbamidomethylation; Dehydration; Deamidation (NQ)
				TKC(+57.02)YVTPDVKSETC(+57.02)PAGQD(+57.02)IC(+57.02)YTETWC(+57.02)DAWC(+57.02)TSR.G	N	41.83	4201.76	34	-0.7	1051.45	4	16.29	4657	1	1	34	Carbamidomethylation; Carbamidomethylation (DHKE, X@N-term)
				K.C(+57.02)YVTPDVKSETC(+57.02)PAGQDIC(+57.02)YTETWC(+57.02)DAWC(+57.02)TSR.G	N	41.8	3915.59	32	0.3	1306.21	3	18.92	5274	2	3	34	Carbamidomethylation
				K.C(+57.02)YVTPDVKS(-18.01)ETC(+57.02)PAGQ(+.98)DIC(+57.02)YTETWC(+57.02)DAWC(+57.02)TSR.G	N	40.08	3898.57	32	-0.4	1300.53	3	18.89	5267	2	3	34	Carbamidomethylation; Dehydration; Deamidation (NQ)
				K.SETC(+57.02)PAGQDIC(+57.02)YTETWC(+57.02)D(-18.01)AWC(+57.02)TSR.G	N	39.28	2935.13	24	-0.7	979.384	3	17.17	4867	2	11	34	Carbamidomethylation; Dehydration
				K.SETC(+57.02)PAGQDIC(+57.02)YTETWC(+57.02)DAWC(+57.02)T(+365.13)S.R	N	38.75	3162.17	23	-5.4	1582.09	2	16.33	4669	3	11	33	Carbamidomethylation; Hex1HexNAc1
				K.S(+27.99)ETC(+57.02)PAGQDIC(+57.02)YTETWC(+57.02)DAWC(+57.02)TSR.G	N	38.07	2981.14	24	-6.7	994.713	3	18.3	5131	2	11	34	Formylation (Protein N-term); Carbamidomethylation
				TK(+27.99)C(+57.02)YVTPDVKSETC(+57.02)PAGQDIC(+57.02)YTETWC(+57.02)DAWC(+57.02)TSR.G	N	37.15	4172.73	34	-3.3	1044.19	4	17.4	4920	1	1	34	Formylation; Carbamidomethylation
				K.SETC(+57.02)PAGQDIC(+57.02)YTETWC(+57.02)DAWC(+57.02)TS(+365.13).R	N	36.63	3162.17	23	0.4	1582.09	2	16.32	4664	1	11	33	Carbamidomethylation; Hex1HexNAc1
				K.C(+57.02)YVTPD(-18.01)VKSETC(+57.02)PAGQ(+.98)DIC(+57.02)YTETWC(+57.02)DAWC(+57.02)TSRGK.R	N	34.28	4083.68	34	-1	1362.23	3	18.17	5100	1	3	36	Carbamidomethylation; Dehydration; Deamidation (NQ)
				K.RVDLGC(+57.02)AATC(+57.02)PIVKPGVEIKC(+57.02)C(+57.02)STDN.C	Y	33.56	2919.37	26	16.3	730.862	4	13.68	4022	1	37	62	Carbamidomethylation
				K.RVD(+14.02)LGC(+57.02)AAT(+79.96)C(+57.02)PIVKPGVEIK.C	Y	32.89	2276.13	20	-10.8	1139.06	2	16.84	4788	2	37	56	Methyl ester; Carbamidomethylation; Sulfation
				D.L(+210.99)GC(+57.02)AATC(+57.02)PIVKPGVEIK.C	N	30.54	2022.95	17	52	675.359	3	14.82	4303	2	40	56	Tri nitro benzene; Carbamidomethylation
				TKC(+57.02)YVTPDVKSETC(+57.02)PAGQDIC(+57.02)YTE(+14.02)TWC(+57.02)DAWC(+57.02)TSR.G	N	30.2	4158.75	34	-19.9	1040.67	4	16.5	4711	1	1	34	Carbamidomethylation; Methyl ester
				TKC(+57.02)Y(+125.90)VTPDVK.S	N	30.07	1335.5	10	0.4	446.175	3	10.83	3332	3	1	10	Carbamidomethylation; Iodination
				K.C(+45.99)YVTPDVKSETC(+57.02)PAGQDIC(+57.02)YTETWC(+57.02)DAWC(+57.02)TSR.G	N	29.76	3904.56	32	-15.1	1302.51	3	18.94	5279	2	3	34	Beta-methylthiolation; Carbamidomethylation
				K.C(+58.01)YVTPDVK.S	N	25.35	981.448	8	-8.2	491.727	2	10.1	3163	1	3	10	Carboxymethyl
				G.K(+42.01)RVDLGC(+57.02)AAT(+79.97)C(+57.02)PIVKPGVEIK.C	Y	24.87	2432.23	21	-10.9	811.742	3	15.16	4387	2	36	56	Acetylation (N-term); Carbamidomethylation; Phosphorylation (STY)
				TKC(+57.02)YVTPDVKSETC(+57.02)PAGQDIC(+57.02)YTETWC(+57.02)DAWC(+57.02)TSRGK(+233.05).R	N	23.45	4562.9	36	-33.5	1141.7	4	15.35	4433	1	1	36	Carbamidomethylation; 5-dimethylaminonaphthalene-1-sulfonyl
				K.C(+57.02)YVTPDVK(+109.05)SETC(+57.02)PAGQDIC(+57.02)YTETWC(+57.02)DAWC(+57.02)TSR.G	N	21.54	4024.65	32	-35	1342.51	3	20.05	5533	1	3	34	Carbamidomethylation; Methylpyrroline
				TKC(+57.02)YVTPDVKSETC(+57.02)PAGQDIC(+57.02)YTETWC(+57.02)DAWC(+57.02)TS(+365.13).R	N	20.8	4353.77	33	-3.9	1089.45	4	15.77	4535	1	1	33	Carbamidomethylation; Hex1HexNAc1
				R.VD(+15.99)LGC(+57.02)AAT(+79.97)C(+57.02)PIVKPGVEIK.C	Y	20.6	2122.02	19	32.2	531.529	4	14.09	4118	1	38	56	Hydroxylation; Carbamidomethylation; Phosphorylation (STY)
				K.R(+57.02)VD(+14.02)LGC(+57.02)AAT(+79.97)C(+57.02)PIVKPGVEIK.C	Y	20.28	2333.16	20	-2.3	584.297	4	14.06	4110	1	37	56	Carbamidomethylation (DHKE, X@N-term); Methyl ester; Carbamidomethylation; Phosphorylation (STY)
				R.V(+57.02)D(+14.02)LGC(+57.02)AAT(+79.97)C(+57.02)PIVKPGVEIK.C	Y	19.89	2177.06	19	3.1	726.697	3	15.04	4355	2	38	56	Carbamidomethylation (DHKE, X@N-term); Methyl ester; Carbamidomethylation; Phosphorylation (STY)
				R.VDS(sub L)GC(+57.02)AATC(+57.02)PIVKPGVEIK.C	Y	19.43	2000.01	19	23.8	667.692	3	15.5	4470	1	38	56	Carbamidomethylation; Mutation
				K.SETC(+57.02)P(+15.99)AGQD(+14.02)IC(+57.02)YTETWC(+57.02)DAWC(+57.02)TSR.G	N	19.35	2983.15	24	-8	995.383	3	18.38	5149	1	11	34	Carbamidomethylation; Hydroxylation; Methyl ester
				TKC(+57.02)YVTPDVKSETC(+57.02)PAGQD.I	N	18.85	2154.96	19	-7	1078.48	2	9.83	3101	1	1	19	Carbamidomethylation
				C.P(+15.99)IVKPGVEIK.C	N	18.34	1094.67	10	92.9	548.393	2	13.7	4026	1	47	56	Hydroxylation
				K.SETC(+57.02)PAGQDIC(+57.02)YTE(+105.90)TWC(+57.02)DAWC(+57.02)TSR.G	N	17.79	3059.04	24	38.2	1020.73	3	19.13	5322	1	11	34	Carbamidomethylation; Replacement of proton by silver
				TKC(+57.02)YVTPDVK(+210.20)SETC(+57.02)PAGQDIC(+57.02)YTETWC(+57.02)DAWC(+57.02)TSR.G	N	17.79	4354.94	34	-45.4	1089.69	4	16.23	4643	1	1	34	Carbamidomethylation; Myristoylation
13		Long neurotoxin 2	Ophiophagus hannah	K.RIDLGC(+57.02)AATC(+57.02)PKVKPGVDIK.C	Y	53.07	2197.17	20	-7.4	550.296	4	12.83	4028	5	37	56	Carbamidomethylation
				R.GKRIDLGC(+57.02)AATC(+57.02)PK.V	Y	47.55	1545.78	14	-0.5	516.265	3	9.04	3040	1	35	48	Carbamidomethylation
				K.RIDLGC(+57.02)AATC(+57.02)PK.V	Y	40.45	1360.66	12	1	681.337	2	10.37	3408	4	37	48	Carbamidomethylation
				R.GKRIDLGC(+57.02)AATCPK(+57.02).V	Y	33.82	1545.78	14	5.3	387.453	4	9.03	3037	1	35	48	Carbamidomethylation; Carbamidomethylation (DHKE, X@N-term)
				R.IDLGC(+57.02)AATCPK(+57.02).V	Y	28.36	1204.56	11	-8.3	603.281	2	11.1	3612	1	38	48	Carbamidomethylation; Carbamidomethylation (DHKE, X@N-term)
				R.IDLGC(+57.02)AATC(+57.02)PKVKPGVDIK.C	Y	23.47	2041.07	19	-14.8	681.354	3	13.4	4164	1	38	56	Carbamidomethylation
14		Long neurotoxin 2	Naja melanoleuca	K.C(+57.02)C(+57.02)STDNC(+57.02)NPFPTR.N	N	62.91	1627.62	13	0.7	814.817	2	12.3	3627	5	56	68	Carbamidomethylation
				K.C(+58.01)C(+57.02)STDNC(+57.02)NPFPTR.N	N	53.39	1628.6	13	6.6	815.313	2	10.64	3213	1	56	68	Carboxymethyl; Carbamidomethylation
				K.C(+57.02)C(+57.02)S(-18.01)TDN(+.98)C(+57.02)NPFPTR.N	N	50.95	1610.59	13	6.4	806.308	2	12.69	3721	3	56	68	Carbamidomethylation; Dehydration; Deamidation (NQ)
				K.TWC(+57.02)DNFC(+57.02)AS(+14.02)RGK.R	Y	42.36	1514.64	12	-0.3	505.887	3	11.18	3346	1	24	35	Carbamidomethylation; Methylation
				K.C(+57.02)C(+57.02)STDN(-17.03)C(+57.02)NPFPTR.N	N	40.04	1610.59	13	-0.5	806.303	2	12.19	3601	2	56	68	Carbamidomethylation; Ammonia-loss (N)
				K.C(+57.02)(+27.99)C(+57.02)STDNC(+57.02)NPFPTR.N	N	35.24	1655.61	13	6.1	828.819	2	11.61	3459	1	56	68	Carbamidomethylation; Formylation
				K.C(+42.01)C(+57.02)STDNC(+57.02)NPFPTR.N	N	33.26	1612.61	13	0	807.311	2	12.88	3764	1	56	68	Acetylation (N-term); Carbamidomethylation
				T.VKPGVN(+.98)IK.C	N	28.74	854.523	8	3.7	428.27	2	6.91	2332	1	48	55	Deamidation (NQ)
				K.RVDLGC(+57.02)AATC(+57.02)PTVKPGVNIK(-1.03)C(+57.02)C(+57.02)STDNC(+57.02)NPFPTRN.R	Y	28.62	3877.74	34	6.8	970.449	4	15.26	4364	2	36	69	Carbamidomethylation; Lysine oxidation to aminoadipic semialdehyde
				D.N(+.98)C(+57.02)NPFPTR.N	N	27.27	1005.43	8	-2.7	503.723	2	10.33	3141	1	61	68	Deamidation (NQ); Carbamidomethylation
				D.NC(+57.02)NPFPTR.N	N	23.65	1004.45	8	2	503.233	2	8.8	2785	2	61	68	Carbamidomethylation
				C.STDNC(+57.02)NPFPTR.N	N	23.05	1307.56	11	-4.4	654.783	2	9.61	2974	1	58	68	Carbamidomethylation
				K.RVDLGC(+57.02)AATC(+57.02)PN(sub T)VK.P	N	21.9	1559.75	14	9.1	520.93	3	7.68	2521	1	36	49	Carbamidomethylation; Mutation
				R.V(+42.01)DLGC(+57.02)AATC(+57.02)PTVK(+42.01)PGVNIK(+42.01)C(+57.02)C(+57.02)STDNC(+57.02)NPFPTR.N	Y	21.7	3734.66	32	6.1	934.678	4	15.43	4406	1	37	68	Acetylation (N-term); Carbamidomethylation; Acetylation (K)
				D.NC(+57.02)N(+.98)PFPTR.N	N	21.37	1005.43	8	0.7	503.724	2	10.43	3163	1	61	68	Carbamidomethylation; Deamidation (NQ)
15		Long neurotoxin 3	Ophiophagus hannah	TKC(+57.02)YVTPDVK.S	N	62.59	1209.61	10	2.8	605.812	2	8.13	2693	4	1	10	Carbamidomethylation
				T(+27.99)KC(+57.02)YVTPDVK.S	N	44.76	1237.6	10	-8.3	619.803	2	10.02	3145	1	1	10	Formylation (Protein N-term); Carbamidomethylation
				TKC(+57.02)Y(+125.90)VTPDVK.S	N	30.07	1335.5	10	0.4	446.175	3	10.83	3332	3	1	10	Carbamidomethylation; Iodination
				TKC(+57.02)YVTPDVKSETC(+57.02)PAGQ(+.98)DLC(+57.02)YTETWC(+57.02)VAWC(+57.02)TVR(+14.02).G	Y	29.24	4155.81	34	-1.2	1039.96	4	16.71	4758	1	1	34	Carbamidomethylation; Deamidation (NQ); Methyl ester
				K.C(+58.01)YVTPDVK.S	N	25.35	981.448	8	-8.2	491.727	2	10.1	3163	1	3	10	Carboxymethyl
				TKC(+57.02)YVTPDVKSETC(+57.02)PAGQDLC(+57.02)YTETWC(+57.02)VAWC(+57.02)L(sub T)VR.G	Y	20.78	4152.85	34	-46.3	1039.17	4	16.37	4680	1	1	34	Carbamidomethylation; Mutation
				TKC(+57.02)YVTPDVKSETC(+57.02)PAGQD.L	N	18.85	2154.96	19	-7	1078.48	2	9.83	3101	1	1	19	Carbamidomethylation
16		Long neurotoxin 4	Ophiophagus hannah	R.GRVIELGC(+57.02)TATC(+57.02)PTVKPHEQITC(+57.02)C(+57.02)STDNC(+57.02)NPHPK.M	N	94.54	3936.78	34	6	788.368	5	11.17	3343	15	36	69	Carbamidomethylation
				R.VIELGC(+57.02)TATC(+57.02)PTVKPHEQITC(+57.02)C(+57.02)STDNC(+57.02)NPHPK.M	N	92.1	3723.66	32	3.9	931.925	4	11.75	3493	6	38	69	Carbamidomethylation
				R.GRVIELGC(+57.02)TATC(+57.02)PTVKPHEQITC(+57.02)C(+57.02)STDNC(+57.02)NPHPKMKQ	N	65.63	4323.97	37	2.5	721.671	6	11.08	3320	4	36	72	Carbamidomethylation
				R.VIELGC(+57.02)TATC(+57.02)PTVKPHEQITC(+57.02)C(+57.02)STDNC(+57.02)NPHPKMKQ	N	50.41	4110.85	35	3.4	823.18	5	11.58	3452	5	38	72	Carbamidomethylation
				R.GRVIELGC(+57.02)TATC(+57.02)PTVKPHE(+6.01)QITC(+57.02)C(+57.02)STDNC(+57.02)NPHPK.M	N	50.24	3942.79	34	-4.8	789.561	5	11.37	3400	1	36	69	Carbamidomethylation; Replacement of proton by lithium
				R.GRVIELGC(+57.02)TATC(+57.02)PTVKPHEQITC(+57.02)C(+57.02)STDN(+.98)C(+57.02)NPHPK.M	N	48.56	3937.76	34	4.9	788.564	5	11.54	3440	1	36	69	Carbamidomethylation; Deamidation (NQ)
				R.IISEV(sub A)C(+57.02)PPGQDLC(+57.02)YMK.T	Y	45.1	1908.88	16	0.7	955.447	2	15.04	4304	2	10	25	Carbamidomethylation; Mutation
				R.VIELGC(+57.02)TATC(+57.02)PTVKPHEQITC(+57.02)C(+57.02).S	N	43.13	2573.17	22	-11.8	858.722	3	13.27	3856	1	38	59	Carbamidomethylation
				R.VIELGC(+57.02)TATC(+57.02)PTVKPHEQITC(+57.02)C(+57.02)STD.N	N	38.75	2876.28	25	-1.6	959.766	3	13.15	3829	1	38	62	Carbamidomethylation
				R.VIELGC(+57.02)TATC(+57.02)PTVKPHEQITC(+57.02)C(+57.02)STDNC(+57.02)N.P	N	28.5	3264.4	28	-3.7	1089.14	3	12.93	3777	1	38	65	Carbamidomethylation
				T.C(+57.02)PTVK(+210.20)PHEQITC(+57.02)C(+57.02)STDNC(+57.02)NPHPK.M	N	28.13	2989.39	23	-5.4	748.351	4	11.88	3525	1	47	69	Carbamidomethylation; Myristoylation
				R.VIELGC(+57.02)TATC(+57.02)PTVKPHEQITC(+57.02).C	N	26.2	2413.14	21	-5.9	805.384	3	13.26	3855	1	38	58	Carbamidomethylation
				A.TC(+57.02)PTVKPHE(+105.90)QITC(+57.02)C(+57.02)STDNC(+57.02)NPHPK.M	N	25.36	2986.14	24	-7.8	747.536	4	11.74	3489	1	46	69	Carbamidomethylation; Replacement of proton by silver
				R.GRVIELGC(+57.02)TATC(+57.02)PTVKPHEQITC(+57.02)C(+57.02)STD.N	N	25.08	3089.4	27	-6.2	773.354	4	12.57	3692	2	36	62	Carbamidomethylation
				R.IISEAC(+57.02)PPGQDLC(+57.02)YMKTWC(+57.02)D(+57.02)VFC(+57.02)GTR.G	Y	22.26	3220.39	26	-2.6	1074.47	3	18.46	5145	1	10	35	Carbamidomethylation; Carbamidomethylation (DHKE, X@N-term)
				A.TC(+57.02)PTVK(+109.05)PHEQITC(+57.02)C(+57.02)STDNC(+57.02)NPHPK.M	N	21.97	2989.29	24	-55.1	748.29	4	11.83	3514	1	46	69	Carbamidomethylation; Methylpyrroline
				R.IISEV(sub A)C(+57.02)PPGQDLCYMKTWCDVFCGM(sub T)RGR.V	Y	19.81	3263.45	28	-18.8	1088.8	3	16.78	4741	1	10	37	Carbamidomethylation; Mutation
17		Long neurotoxin LlLong	Laticauda laticaudata	R.FC(+57.02)SIR.G	N	26.12	681.327	5	6.1	341.673	2	6.74	2363	2	50	54	Carbamidomethylation
				E.LC(+57.02)YTKTWC(+57.02)DQ(sub R)FC(+57.02)SIR.G	Y	25.38	2036.89	15	23	510.242	4	12.78	3889	1	40	54	Carbamidomethylation; Mutation
				K.TWC(+57.02)DRFC(+57.02)SIR.G	Y	21.83	1399.61	10	-0.7	700.813	2	13.87	4189	2	45	54	Carbamidomethylation
18		Long neurotoxin OH-17	Ophiophagus hannah	K.RIDLGC(+57.02)AATC(+57.02)PKVKPGVDIK.C	N	64.49	2197.17	20	-1.7	550.299	4	12.37	3600	4	37	56	Carbamidomethylation
				K.RIDLGC(+57.02)AATC(+57.02)PK.V	N	50.17	1360.66	12	5.7	454.563	3	9.69	2958	1	37	48	Carbamidomethylation
				R.IDLGC(+57.02)AATC(+57.02)PKVKPGVDIK.C	N	44.63	2041.07	19	0.6	511.275	4	12.85	3713	2	38	56	Carbamidomethylation
				R.IDLGC(+57.02)AATC(+57.02)PK.V	N	37.13	1204.56	11	7.2	603.291	2	10.54	3155	1	38	48	Carbamidomethylation
				K.VKPGVDIK.C	N	34.07	854.523	8	2.6	428.27	2	6.8	2255	1	49	56
				R.IDLGC(+57.02)AATCPK(+57.02).V	N	30.82	1204.56	11	4.5	603.289	2	10.52	3151	1	38	48	Carbamidomethylation; Carbamidomethylation (DHKE, X@N-term)
				K.SETC(+57.02)PDGENIC(+57.02)YTK(+54.01)SWC(+57.02)DVFC(+57.02)TSR.G	Y	30.63	3025.2	24	-10.9	1513.59	2	18.11	5028	2	11	34	Carbamidomethylation; MDA adduct +54
				K.SETC(+57.02)PDGENIC(+57.02)YTKSWC(+57.02)D(+53.92)VFC(+57.02)TSR.G	Y	29.76	3025.11	24	22.1	1513.59	2	18.08	5022	1	11	34	Carbamidomethylation; Replacement of 2 protons by iron
				K.RID(-15.99)LGC(+57.02)AATC(+57.02)PK.V	N	27.29	1344.66	12	-28.3	673.32	2	12.03	3518	1	37	48	Deoxy; Carbamidomethylation
				K.S(+42.01)WC(+57.02)D(+57.02)VFC(+57.02)TSRGK(+42.01)RIDLGC(+57.02)AATC(+57.02)PK.V	Y	24.21	2985.34	24	2.6	598.076	5	8.26	2622	1	25	48	Acetylation (N-term); Carbamidomethylation; Carbamidomethylation (DHKE, X@N-term); Acetylation (K)
				R.GKRID(+14.02)LGC(+57.02)AATC(+57.02)PK.V	N	24.08	1559.79	14	-14.2	520.93	3	7.31	2383	1	35	48	Methyl ester; Carbamidomethylation
				K.R(+79.97)IDLGC(+57.02)AATC(+57.02)PK.V	N	22.9	1440.63	12	-30.2	721.298	2	13.06	3762	1	37	48	Phosphorylation (HCDR); Carbamidomethylation
19		Long neurotoxin OH-37	Ophiophagus hannah	S.LIC(+57.02)FISPHDSVTC(+57.02)APGENVC(+57.02)FLKSWC(+57.02)DAWC(+57.02)GSR.G	Y	104.38	3928.73	33	0.2	983.189	4	20.98	5843	8	22	54	Carbamidomethylation
				S.LIC(+57.02)FISPHDSVTC(+57.02)APGENVC(+57.02)FLK.S	Y	89.89	2663.25	23	1.4	1332.64	2	18.15	5178	12	22	44	Carbamidomethylation
				S.L(+27.99)IC(+57.02)FISPHDSVTC(+57.02)APGENVC(+57.02)FLK.S	Y	66.85	2691.25	23	-3.3	1346.63	2	22.26	6139	4	22	44	Formylation; Carbamidomethylation
				S.LIC(+57.02)FISPHD(+57.02)SVTC(+57.02)APGENVC(+57.02)FLK.S	Y	59.31	2720.28	23	-4.6	907.762	3	18.09	5162	2	22	44	Carbamidomethylation; Carbamidomethylation (DHKE, X@N-term)
				K.SWC(+57.02)DAWC(+57.02)GSR.G	N	56.28	1283.48	10	1.1	642.749	2	13.21	3935	2	45	54	Carbamidomethylation
				L.I(+42.01)C(+57.02)FIS(+79.97)PHDSVTC(+57.02)APGENVC(+57.02)FLKSWC(+57.02)DAWC(+57.02)GSR.G	Y	50.07	3937.62	32	35.2	985.446	4	21.03	5856	1	23	54	Acetylation (N-term); Carbamidomethylation; Phosphorylation (STY)
				K.L(+42.01)SFGC(+57.02)AATC(+57.02)PK.V	N	43.75	1252.56	11	2.1	627.288	2	11.82	3605	4	58	68	Acetylation (N-term); Carbamidomethylation
				S.LIC(+57.02)FISPHDSVTC(+57.02)APGENVC(+57.02)FL.K	Y	42.35	2535.16	22	-0.4	1268.59	2	20.7	5779	2	22	43	Carbamidomethylation
				K.SWC(+57.02)D(+57.02)AWC(+57.02)GSR.G	N	42.3	1340.5	10	1.7	671.26	2	12.86	3852	2	45	54	Carbamidomethylation; Carbamidomethylation (DHKE, X@N-term)
				D.SVTC(+57.02)APGENVC(+57.02)FLKSWC(+57.02)DAWC(+57.02)GSR.G	N	41.78	2846.2	24	-9.7	949.732	3	19.62	5528	2	31	54	Carbamidomethylation
				F.ISPHDSVTC(+57.02)APGENVC(+57.02)FLK.S	Y	41.14	2129.99	19	-6	710.999	3	14.36	4214	2	26	44	Carbamidomethylation
				S.L(+57.02)IC(+57.02)FISPHDSVTC(+57.02)APGENVC(+57.02)FLK.S	Y	41.05	2720.28	23	-4.8	907.762	3	18.78	5330	2	22	44	Carbamidomethylation (DHKE, X@N-term); Carbamidomethylation
				K.VNPGIDIEC(+57.02)C(+57.02)STDNC(+57.02)NPHPKL.R	N	38.24	2439.06	21	2	814.029	3	13.45	3992	2	69	89	Carbamidomethylation
				K.SWC(+57.02)D(-18.01)AWC(+57.02)GSR.G	N	36.95	1265.47	10	1.5	633.744	2	13.6	4033	2	45	54	Carbamidomethylation; Dehydration
				S.LIC(+57.02)FISPHDSVTC(+57.02)APGEN(+.98)VC(+57.02)FLK.S	Y	36.88	2664.24	23	-0.9	889.086	3	18.94	5369	2	22	44	Carbamidomethylation; Deamidation (NQ)
				R.G(+57.02)KK(+42.01)LSFGC(+57.02)AATC(+57.02)PK.V	N	35.83	1622.79	14	-46.4	812.365	2	12.79	3835	1	55	68	Carbamidomethylation (DHKE, X@N-term); Acetylation (K); Carbamidomethylation
				S.LIC(+57.02)FISPHD(+28.03)SVTC(+57.02)APGENVC(+57.02)FLK.S	Y	35.19	2691.29	23	-13.7	898.09	3	18.88	5354	2	22	44	Carbamidomethylation; Ethylation
				K.VNT(sub P)GIDIEC(+57.02)C(+57.02)STDNC(+57.02)NPHPK.L	N	34.98	2329.97	20	25.8	583.515	4	8.31	2761	1	69	88	Carbamidomethylation; Mutation
				S.LIC(+57.02)FISPHD(-18.01)SVTC(+57.02)APGENVC(+57.02)FLK.S	Y	34.64	2645.24	23	-5.7	882.75	3	18.47	5257	1	22	44	Carbamidomethylation; Dehydration
				S.LIC(+57.02)FISPHDS(-18.01)VTC(+57.02)APGENVC(+57.02)FLK.S	Y	33.4	2645.24	23	-5.3	882.751	3	18.5	5264	1	22	44	Carbamidomethylation; Dehydration
				K.VNPGIDIEC(+57.02)C(+57.02)STDNC(+57.02)NPHPK.L	N	31.88	2325.98	20	21.6	582.514	4	8.84	2897	1	69	88	Carbamidomethylation
				S.LIC(+57.02)FISPHDSVTC(+57.02)APGENVC(+57.02)FLKSWC(+57.02)DAWC(+57.02)GSRG.K	Y	30.12	3985.75	34	-12.4	997.432	4	20.83	5808	1	22	55	Carbamidomethylation
				C.C(+57.02)STDN(-17.03)C(+57.02)NPHPK.L	N	29.69	1311.5	11	4.6	656.759	2	5.57	2101	2	78	88	Carbamidomethylation; Ammonia-loss (N)
				S.LIC(+57.02)FISPH(+57.02)DSVTC(+57.02)APGENVC(+57.02)FLK(+57.02).S	Y	29.68	2777.3	23	-3.2	926.77	3	18.13	5173	1	22	44	Carbamidomethylation; Carbamidomethylation (DHKE, X@N-term)
				K.S(+298.19)WC(+57.02)DAWC(+57.02)GSR.G	N	28.74	1581.67	10	-25.6	791.824	2	13.27	3950	1	45	54	Levuglandinyl-lysine anhyropyrrole adduct; Carbamidomethylation
				S.LIC(+57.02)FISPHN(sub D)SVTC(+57.02)APGENVC(+57.02)FLK.S	Y	28.5	2662.27	23	-22.2	1332.11	2	24.73	6706	1	22	44	Carbamidomethylation; Mutation
				K.L(+134.05)SFGC(+57.02)AATC(+57.02)PK.V	N	28.03	1344.6	11	19	673.318	2	12.24	3704	2	58	68	3-methyl-2-pyridyl isocyanate; Carbamidomethylation
				F.L(+57.02)KSWC(+57.02)DAWC(+57.02)GSR.G	N	27.17	1581.68	12	-38.3	791.818	2	13.37	3974	1	43	54	Carbamidomethylation (DHKE, X@N-term); Carbamidomethylation
				F.LK(+57.02)SWC(+57.02)DAWC(+57.02)GSR.G	N	26.94	1581.68	12	-33.4	791.822	2	13.34	3966	1	43	54	Carbamidomethylation (DHKE, X@N-term); Carbamidomethylation
				R.GK(+57.02)K(+42.01)LSFGC(+57.02)AATC(+57.02)PK.V	N	26.31	1622.79	14	-46.1	812.365	2	12.8	3839	1	55	68	Carbamidomethylation (DHKE, X@N-term); Acetylation (K); Carbamidomethylation
				S.LIC(+57.02)FISPHDSVTC(+57.02)APGENVC(+57.02)FL(+37.03).K	Y	26.13	2572.19	22	20.5	858.422	3	19.59	5521	2	22	43	Carbamidomethylation; Propargylamine
				D.SVTC(+57.02)APGENVC(+57.02)FLK.S	N	25.39	1580.73	14	3	791.376	2	14.32	4205	2	31	44	Carbamidomethylation
				K.SWC(+57.02)DAWC(+57.02)GSRGK(+71.04)KLSFGC(+57.02)AATC(+57.02)PK.V	N	25.16	2860.27	24	-32	716.051	4	14.96	4367	1	45	68	Carbamidomethylation; Propionamide (K, X@N-term)
				S.LIC(+57.02)FISPHDSVTC(+57.02)APGENVC(+57.02)FLKSWC(+57.02)D.A	Y	24.9	3211.42	27	-2.5	1071.48	3	20.21	5664	1	22	48	Carbamidomethylation
				G.YSLN(sub I)C(+57.02)FISPHDSVTC(+57.02)APGENVC(+57.02)FLK.S	Y	24.35	2914.31	25	-4.5	972.439	3	21.84	6043	1	20	44	Carbamidomethylation; Mutation
20		Long neurotoxin OH-55	Ophiophagus hannah	R.VNLGC(+57.02)AATC(+57.02)PIVKPGVEIKC(+57.02)C(+57.02)STDNC(+57.02)NPFPTR.K	Y	97.23	3634.68	32	1.6	909.679	4	15.19	4389	8	59	90	Carbamidomethylation
				K.SETC(+57.02)PAGQDIC(+57.02)YTETWC(+57.02)DAWC(+57.02)TSR.G	N	92.45	2953.14	24	2.5	1477.58	2	17.27	4881	4	32	55	Carbamidomethylation
				T.TKC(+57.02)YVTPDVKSETC(+57.02)PAGQDIC(+57.02)YTETWC(+57.02)DAWC(+57.02)TSR.G	N	90.62	4144.74	34	-2.2	1382.58	3	16.45	4689	7	22	55	Carbamidomethylation
				R.VNLGC(+57.02)AATC(+57.02)PIVKPGVEIK.C	Y	82.87	2025.08	19	0.5	1013.55	2	14.25	4156	11	59	77	Carbamidomethylation
				K.RVNLGC(+57.02)AATC(+57.02)PIVKPGVEIKC(+57.02)C(+57.02)STDNC(+57.02)NPFPTR.K	Y	82.85	3790.78	33	0.6	948.704	4	14.4	4198	8	58	90	Carbamidomethylation
				T.TKC(+57.02)YVTPDVKSETC(+57.02)PAGQDIC(+57.02)YTETWC(+57.02)DAWC(+57.02)TSRGK.R	N	82.12	4329.85	36	-0.9	866.977	5	15.82	4540	6	22	57	Carbamidomethylation
				K.RVNLGC(+57.02)AATC(+57.02)PIVKPGVEIK.C	Y	79.3	2181.18	20	5.6	546.304	4	13.6	3999	10	58	77	Carbamidomethylation
				K.SETC(+57.02)PAGQDIC(+57.02)YTETWC(+57.02)DAWC(+57.02)TSRGK.R	N	67.08	3138.26	26	2	1047.1	3	16.41	4680	2	32	57	Carbamidomethylation
				K.R(+27.99)VNLGC(+57.02)AATC(+57.02)PIVKPGVEIK.C	Y	62.94	2209.17	20	-2.1	737.396	3	15.1	4365	3	58	77	Formylation; Carbamidomethylation
				R.V(+27.99)NLGC(+57.02)AATC(+57.02)PIVKPGVEIK.C	Y	62.14	2053.07	19	3.7	1027.55	2	16.57	4719	5	59	77	Formylation; Carbamidomethylation
				D.VKSETC(+57.02)PAGQDIC(+57.02)YTETWC(+57.02)DAWC(+57.02)TSR.G	N	60.16	3180.3	26	-2.9	1061.11	3	16.46	4691	2	30	55	Carbamidomethylation
				R.VNLGC(+57.02)AATC(+57.02)PIVKPGVE(+57.02)IK.C	Y	60.03	2082.1	19	-2.4	695.038	3	14.23	4151	1	59	77	Carbamidomethylation; Carbamidomethylation (DHKE, X@N-term)
				K.R(+27.99)VNLGC(+57.02)AATC(+57.02)PIVKPGVEIKC(+57.02)C(+57.02)STDNC(+57.02)NPFPTR.K	Y	59.27	3818.78	33	3.6	955.705	4	15.69	4509	2	58	90	Formylation; Carbamidomethylation
				K.C(+57.02)C(+57.02)STDNC(+57.02)NPFPTR.K	N	58.85	1627.62	13	-7.8	814.81	2	10.33	3228	8	78	90	Carbamidomethylation
				K.C(+57.02)(+57.02)C(+57.02)STDNC(+57.02)NPFPTR.K	N	58.09	1684.64	13	6.4	843.332	2	10.48	3264	2	78	90	Carbamidomethylation; Carbamidomethylation (DHKE, X@N-term)
				R.VNLGC(+57.02)AATC(+57.02)PIVK(+57.02)PGVEIK.C	Y	57.7	2082.1	19	-3	695.037	3	14.25	4158	1	59	77	Carbamidomethylation; Carbamidomethylation (DHKE, X@N-term)
				K.RVNLGC(+57.02)AATC(+57.02)PIVKPGVE(+57.02)IK.C	Y	57.06	2238.2	20	-7.4	747.068	3	13.46	3964	2	58	77	Carbamidomethylation; Carbamidomethylation (DHKE, X@N-term)
				R.GKRVNLGC(+57.02)AATC(+57.02)PIVKPGVEIKC(+57.02)C(+57.02)STDNC(+57.02)NPFPTR.K	Y	56.5	3975.9	35	-3.7	796.184	5	13.78	4043	8	56	90	Carbamidomethylation
				K.C(+57.02)C(+57.02)STDN(-17.03)C(+57.02)NPFPTR.K	N	56.39	1610.59	13	2.5	806.305	2	12.42	3723	2	78	90	Carbamidomethylation; Ammonia-loss (N)
				R.VNLGC(+57.02)AATC(+57.02)PIVKPGVEIKC(+57.02)C(+57.02)ST(-18.01)DNC(+57.02)NPFPTR.K	Y	56.02	3616.67	32	3.2	905.178	4	15.2	4390	2	59	90	Carbamidomethylation; Dehydration
				D.IC(+57.02)YTETWC(+57.02)DAWC(+57.02)TSR.G	N	55.68	2007.79	15	-0.6	1004.9	2	16.58	4720	4	41	55	Carbamidomethylation
				R.GKRVNLGC(+57.02)AATC(+57.02)PIVKPGVEIK.C	Y	55.47	2366.29	22	3.8	789.774	3	12.66	3778	3	56	77	Carbamidomethylation
				K.C(+58.01)C(+57.02)STDNC(+57.02)NPFPTR.K	N	54.47	1628.6	13	0.8	815.309	2	10.66	3305	2	78	90	Carboxymethyl; Carbamidomethylation
				R.V(+27.99)NLGC(+57.02)AATC(+57.02)PIVKPGVEIKC(+57.02)C(+57.02)STDNC(+57.02)NPFPTR.K	Y	54.16	3662.68	32	1.3	1221.9	3	16.85	4785	2	59	90	Formylation; Carbamidomethylation
				G.C(+57.02)AATC(+57.02)PIVKPGVEIK.C	N	53.71	1641.86	15	6.7	548.297	3	13.57	3990	2	63	77	Carbamidomethylation
				T.T(+27.99)KC(+57.02)YVTPDVKSETC(+57.02)PAGQDIC(+57.02)YTETWC(+57.02)DAWC(+57.02)TSR.G	N	53.48	4172.73	34	-0.5	1391.92	3	17.37	4905	1	22	55	Formylation; Carbamidomethylation
				R.VN(+162.05)LGC(+57.02)AATC(+57.02)PIVKPGVEIK.C	Y	53.13	2187.13	19	1.4	547.79	4	13.49	3971	2	59	77	Hexose (NSY); Carbamidomethylation
				K.C(+57.02)C(+57.02)A(sub S)TDNC(+57.02)NPFPTR.K	N	53.09	1611.62	13	-30.9	806.794	2	13.09	3879	3	78	90	Carbamidomethylation; Mutation
				K.C(+57.02)C(+57.02)STD(-18.01)N(+.98)C(+57.02)NPFPTR.K	N	53.06	1610.59	13	-9.2	806.295	2	12.19	3663	2	78	90	Carbamidomethylation; Dehydration; Deamidation (NQ)
				T.TKC(+57.02)YVTPDVK.S	N	52.51	1209.61	10	3.8	605.813	2	8.09	2651	4	22	31	Carbamidomethylation
				T.TKC(+57.02)YVTPDVKSETC(+57.02)PAGQDIC(+57.02)YTETWC(+57.02)D(-18.01)AWC(+57.02)TSR.G	N	52	4126.73	34	-4	1032.68	4	16.35	4665	2	22	55	Carbamidomethylation; Dehydration
				K.C(+57.02)(+27.99)C(+57.02)STDNC(+57.02)NPFPTR.K	N	51.97	1655.61	13	-1.8	828.812	2	11.61	3526	3	78	90	Carbamidomethylation; Formylation
				K.C(+57.02)C(+57.02)S(-18.01)TDN(+.98)C(+57.02)NPFPTRK.R	N	51.83	1738.69	14	-1.8	870.349	2	10.94	3371	2	78	91	Carbamidomethylation; Dehydration; Deamidation (NQ)
				K.C(+57.02)C(+57.02)S(-18.01)TDN(+.98)C(+57.02)NPFPTR.K	N	51.57	1610.59	13	-5.9	806.298	2	12.15	3652	3	78	90	Carbamidomethylation; Dehydration; Deamidation (NQ)
				R.VNLGC(+57.02)AATC(+57.02)PIVKPGVEIK(+27.99).C	Y	50.73	2053.07	19	-13.2	1027.53	2	16.08	4601	2	59	77	Carbamidomethylation; Formylation
				R.VNLGC(+57.02)AAT(-2.02)C(+57.02)PIVKPGVEIKC(+57.02)C(+57.02)STDNC(+57.02)NPFPTR.K	Y	50.43	3632.67	32	1.5	909.175	4	15.18	4385	2	59	90	Carbamidomethylation; 2-amino-3-oxo-butanoic_acid
				T.TKC(+57.02)YVTPDVKSETC(+57.02)PAGQDIC(+57.02)YTE(+6.01)TWC(+57.02)DAWC(+57.02)TSR.G	N	49.82	4150.75	34	-15.2	1038.68	4	16.6	4726	1	22	55	Carbamidomethylation; Replacement of proton by lithium
				R.VNLGC(+57.02)AATC(+57.02)PIVKPGVEIKC(+57.02)C(+57.02)STD.N	Y	49.47	2648.24	24	-11.2	883.745	3	14.21	4144	1	59	82	Carbamidomethylation
				R.V(+57.02)NLGC(+57.02)AATC(+57.02)PIVKPGVEIK.C	Y	48.64	2082.1	19	-0.5	695.039	3	14.75	4281	4	59	77	Carbamidomethylation (DHKE, X@N-term); Carbamidomethylation
				R.VNLGC(+57.02)AATC(+57.02)PIVKPGVEIK(+156.12).C	Y	47.94	2181.19	19	-6.3	728.066	3	13.4	3951	2	59	77	Carbamidomethylation; 4-hydroxynonenal (HNE)
				R.VL(sub N)LGC(+57.02)AATC(+57.02)PIVKPGVEIKC(+57.02)C(+57.02)STDNC(+57.02)NPFPTR.K	Y	47.86	3633.72	32	-14.5	909.425	4	15.05	4353	1	59	90	Carbamidomethylation; Mutation
				T.TK(+27.99)C(+57.02)YVTPDVK.S	N	46.99	1237.6	10	-6.8	619.804	2	10.05	3163	1	22	31	Formylation; Carbamidomethylation
				K.RVNLGC(+57.02)AATC(+57.02)PIVKPGVEIKC(+57.02)C(+57.02)STDNC(+57.02)NPFPTRK.R	Y	46.8	3918.88	34	1.7	784.784	5	13.91	4072	4	58	91	Carbamidomethylation
				K.C(+57.02)(+27.99)C(+57.02)STDNC(+57.02)N(+.98)PFPTR.K	N	45.89	1656.6	13	9.6	829.314	2	11.82	3575	1	78	90	Carbamidomethylation; Formylation; Deamidation (NQ)
				R.VNLGC(+57.02)AATC(+57.02)PIVKPGVEIKC(+57.02)C(+57.02)STD(-18.01)NC(+57.02)NPFPTR.K	Y	44.79	3616.67	32	0.3	905.176	4	15.15	4378	2	59	90	Carbamidomethylation; Dehydration
				V.N(+104.03)LGC(+57.02)AATC(+57.02)PIVKPGVEIK.C	Y	43.74	2030.03	18	29.2	677.705	3	14.27	4162	1	60	77	Benzoyl; Carbamidomethylation
				K.RVNLGC(+57.02)AAT(-2.02)C(+57.02)PIVKPGVEIK.C	Y	43.26	2179.16	20	8.5	545.802	4	13.97	4086	3	58	77	Carbamidomethylation; 2-amino-3-oxo-butanoic_acid
				R.GKRVNLGC(+57.02)AAT(+601.21)C(+57.02)PIVKPGVEIK.C	Y	42.85	2967.5	22	-50.3	594.477	5	12.76	3802	1	56	77	Carbamidomethylation; EDT-maleimide-PEO-biotin
				R.VNLGC(+57.02)AATC(+57.02)P(+31.99)IVKPGVEIK.C	Y	42.74	2057.06	19	-3.2	686.693	3	14.7	4269	2	59	77	Carbamidomethylation; Dihydroxy
				T.TKC(+57.02)Y(+125.90)VTPDVKSETC(+57.02)PAGQDIC(+57.02)YTETWC(+57.02)DAWC(+57.02)TSR.G	N	42.53	4270.63	34	-6.7	1068.66	4	17.16	4857	1	22	55	Carbamidomethylation; Iodination
				T.T(+27.99)KC(+57.02)YVTPDVK.S	N	42.33	1237.6	10	-1.5	619.807	2	10.07	3168	1	22	31	Formylation; Carbamidomethylation
				R.G(+27.99)KRVNLGC(+57.02)AATC(+57.02)PIVKPGVEIK.C	Y	42.29	2394.29	22	0	599.579	4	13.63	4006	1	56	77	Formylation; Carbamidomethylation
				N.LGC(+57.02)AATC(+57.02)PIVKPGVEIK.C	N	41.82	1811.96	17	2.3	604.997	3	13.28	3922	1	61	77	Carbamidomethylation
				K.SETC(+57.02)PAGQDIC(+57.02)YTETWC(+57.02)D(-18.01)AWC(+57.02)TSR.G	N	41.11	2935.13	24	6.3	979.39	3	17.19	4863	1	32	55	Carbamidomethylation; Dehydration
				R.VNLGC(+57.02)AATC(+57.02)PIVKPGVEIKC(+57.02)C(+57.02)STDNC(+57.02)NPFPTRK.R	Y	39.88	3762.78	33	2.5	753.565	5	14.41	4199	3	59	91	Carbamidomethylation
				K.R(+57.02)VNLGC(+57.02)AATC(+57.02)PIVKPGVEIK.C	Y	39.85	2238.2	20	-3	560.555	4	13.94	4079	1	58	77	Carbamidomethylation (DHKE, X@N-term); Carbamidomethylation
				R.GKRVNLGC(+57.02)AATC(+57.02)PIVKPGVE(+6.01)IK.C	Y	39.4	2372.3	22	-4.7	594.08	4	12.74	3797	1	56	77	Carbamidomethylation; Replacement of proton by lithium
				K.RVNLGC(+57.02)AATC(+57.02)PIVKPGVE(+6.01)IK.C	Y	39	2187.18	20	-33.5	730.044	3	13.59	3995	1	58	77	Carbamidomethylation; Replacement of proton by lithium
				T.TK(+27.99)C(+57.02)YVTPDVKSETC(+57.02)PAGQDIC(+57.02)YTETWC(+57.02)DAWC(+57.02)TSR.G	N	38.72	4172.73	34	-3	1044.19	4	17.4	4912	1	22	55	Formylation; Carbamidomethylation
				K.C(+57.02)YVTPDVKSET(-18.01)C(+57.02)PAGQ(+.98)DIC(+57.02)YTETWC(+57.02)DAWC(+57.02)TSR.G	N	37.93	3898.57	32	-3.2	1300.53	3	18.88	5253	2	24	55	Carbamidomethylation; Dehydration; Deamidation (NQ)
				D.N(+.98)C(+57.02)NPFPTR.K	N	37.18	1005.43	8	-1.5	503.723	2	10.64	3300	1	83	90	Deamidation (NQ); Carbamidomethylation
				T.TKC(+57.02)YVTPDVKSETC(+57.02)PAGQDIC(+57.02)YTE(+105.90)TWC(+57.02)DAWC(+57.02)TSR.G	N	35.78	4250.63	34	33.2	1063.7	4	18.15	5085	2	22	55	Carbamidomethylation; Replacement of proton by silver
				D.I(+68.06)C(+57.02)YTETWC(+57.02)DAWC(+57.02)TSR.G	N	35.18	2075.85	15	3	1038.94	2	16.55	4713	1	41	55	Piperidination; Carbamidomethylation
				K.C(+45.99)YVTPDVKSETC(+57.02)PAGQDIC(+57.02)YTETWC(+57.02)DAWC(+57.02)TSR.G	N	35.18	3904.56	32	-8.5	1302.52	3	18.83	5242	2	24	55	Beta-methylthiolation; Carbamidomethylation
				MK(+27.99)TLLLTLVVVTIVC(+57.02)LD(+57.02)LGYTTKC(+57.02)YVTPDVK.S	N	34.28	3640.95	31	-34	607.812	6	8.15	2666	1	1	31	Formylation; Carbamidomethylation; Carbamidomethylation (DHKE, X@N-term)
				G.K(+62.02)RVNLGC(+57.02)AATC(+57.02)PIVKPGVEIK.C	Y	34.24	2371.29	21	2	593.83	4	12.75	3801	1	57	77	MDA adduct +62; Carbamidomethylation
				T.TKC(+57.02)YVTPDVKSETC(+57.02)PAGQDIC(+57.02)YTETWC(+57.02)DAWC(+57.02)TSRGK(+156.12).R	N	34.1	4485.97	36	-1.1	748.668	6	15.44	4450	1	22	57	Carbamidomethylation; 4-hydroxynonenal (HNE)
				R.VN(+161.07)LGC(+57.02)AATC(+57.02)PIVKPGVEIK.C	Y	33.57	2186.14	19	22.5	729.738	3	13.49	3972	2	59	77	Hexosamine; Carbamidomethylation
				G.C(+226.08)AATC(+57.02)PIVKPGVEIK.C	N	33.03	1810.91	15	-18.5	906.448	2	17.38	4906	1	63	77	Biotinylation; Carbamidomethylation
				R.VNLGC(+57.02)AAT(-2.02)C(+57.02)PIVKPGVEIK.C	Y	33.02	2023.06	19	-2.1	675.359	3	14.81	4295	1	59	77	Carbamidomethylation; 2-amino-3-oxo-butanoic_acid
				K.RVL(sub N)LGC(+57.02)AATC(+57.02)PIVKPGVEIK.C	Y	32.93	2180.22	20	-34.6	727.721	3	15.89	4558	1	58	77	Carbamidomethylation; Mutation
				T.TKC(+57.02)YVTPD(+57.02)VK.S	N	32.87	1266.63	10	-1.4	634.32	2	8.27	2693	2	22	31	Carbamidomethylation; Carbamidomethylation (DHKE, X@N-term)
				C.AATC(+57.02)PIVKPGVEIK.C	N	32.64	1481.83	14	1.9	494.951	3	11.92	3599	2	64	77	Carbamidomethylation
				K.SETC(+57.02)PAGQDIC(+57.02)YTETWC(+57.02)DAWC(+57.02)T(+365.13)S.R	N	32.37	3162.17	23	-2	1055.06	3	16.39	4673	1	32	54	Carbamidomethylation; Hex1HexNAc1
				K.R(+57.02)VNLGCAATC(+57.02)PIVKPGVEIK.C	Y	31.76	2181.18	20	-2.6	1091.59	2	13.54	3983	1	58	77	Carbamidomethylation (DHKE, X@N-term); Carbamidomethylation
				T.TKC(+57.02)YVTPDVKSETC(+57.02)PAGQDIC(+57.02)YTETWC(+57.02)DAWC(+57.02)T(+365.13)S.R	N	31.37	4353.77	33	-3.4	1089.45	4	15.79	4533	2	22	54	Carbamidomethylation; Hex1HexNAc1
				T.TKC(+57.02)Y(+31.99)VTPDVK.S	N	31.32	1241.6	10	-2.9	414.872	3	8.12	2659	1	22	31	Carbamidomethylation; Dihydroxy
				T.TKC(+57.02)YVTPDVKSETC(+57.02)PAGQDIC(+57.02)YTETWC(+57.02)D.A	N	31.28	3383.41	28	-1.4	1128.81	3	14.72	4275	2	22	49	Carbamidomethylation
				R.VNLGC(+57.02)AATC(+57.02)PIVKPGVEIKC(+57.02)CSR(sub T)DNCNPFPTR.K	Y	30.87	3575.69	32	-18.7	894.914	4	15.64	4497	1	59	90	Carbamidomethylation; Mutation
				R.G(+57.02)KRVNLGC(+57.02)AATC(+57.02)PIVKPGVEIK.C	Y	30.79	2423.31	22	2.5	606.837	4	12.66	3779	1	56	77	Carbamidomethylation (DHKE, X@N-term); Carbamidomethylation
				K.SETC(+57.02)PAGQDIC(+57.02)YTETW(+3.99)C(+57.02)DAWC(+57.02)TSR.G	N	29.92	2957.14	24	3.9	1479.58	2	17.36	4902	1	32	55	Carbamidomethylation; Tryptophan oxidation to kynurenin
				R.VNLGC(+57.02)AATC(+57.02)PIVKPGVEIKC(+57.02)C(+57.02)STD(-.98).N	Y	29.13	2647.26	24	-27.7	883.403	3	14.13	4125	2	59	82	Carbamidomethylation; Amidation
				K.RVNLGC(+57.02)AATC(+57.02)PIVKPGVE(+57.02)IK(+43.01).C	Y	28.85	2281.2	20	8.3	761.415	3	14.58	4242	1	58	77	Carbamidomethylation; Carbamidomethylation (DHKE, X@N-term); Carbamylation
				C.STDNC(+57.02)NPFPTR.K	N	28.85	1307.56	11	-2.6	654.784	2	10.15	3187	2	80	90	Carbamidomethylation
				T.T(+57.02)KC(+57.02)YVTPDVK.S	N	28.33	1266.63	10	-13.6	423.211	3	8.44	2732	2	22	31	Carbamidomethylation (DHKE, X@N-term); Carbamidomethylation
				K.RVNLGC(+57.02)AATC(+57.02)PIVKPGVEIKC(+57.02)C(+57.02)STD(-.98).N	Y	28.14	2803.36	25	-1.5	701.846	4	13.39	3947	1	58	82	Carbamidomethylation; Amidation
				R.VNLGC(+57.02)AATC(+57.02)PIVKPGVEIKC(+57.02).C	Y	27.56	2185.11	20	5.1	729.38	3	14.56	4235	1	59	78	Carbamidomethylation
				W.C(+57.02)DAWC(+57.02)TSRGK(+214.97)RVNLGC(+57.02)AATC(+57.02)PIVKPGVEIK.C	Y	27.25	3617.65	30	0	1206.89	3	17.48	4930	3	48	77	Carbamidomethylation; 4-sulfophenyl isothiocyanate
				K.RVNLGC(+57.02)AATC(+57.02)PIVKPGVEIKC(+57.02)C(+57.02)STD.N	Y	27.09	2804.34	25	-3.6	702.091	4	13.46	3965	1	58	82	Carbamidomethylation
				K.RVNLGC(+57.02)AATC(+57.02)PIVKPGVEIKC(+57.02)C(+57.02)STDN(-.98).C	Y	26.67	2917.4	26	57	730.4	4	13.61	4001	1	58	83	Carbamidomethylation; Amidation
				K.SETC(+57.02)PAGQD(+28.03)IC(+57.02)YTETWC(+57.02)DAWC(+57.02)TSR.G	N	26.37	2981.17	24	-26.7	994.705	3	18.36	5133	1	32	55	Carbamidomethylation; Ethylation
				N.L(+210.99)GC(+57.02)AATC(+57.02)PIVKPGVEIK.C	N	26.3	2022.95	17	57.9	675.363	3	14.83	4300	1	61	77	Tri nitro benzene; Carbamidomethylation
				T.TKC(+57.02)YVTPDVKSETC(+57.02)PAGQDIC(+57.02)YTETWC(+57.02)D(+105.90)AWC(+57.02)TSR.G	N	25.33	4250.63	34	29.9	1063.7	4	17.58	4954	2	22	55	Carbamidomethylation; Replacement of proton by silver
				K.RVNLGC(+57.02)AATC(+57.02)PIVK(+229.01)PGVEIK.C	Y	24.84	2410.19	20	54	603.587	4	13.04	3867	1	58	77	Carbamidomethylation; Pyridoxal phosphate
				R.VN(+.98)LGC(+57.02)AATC(+57.02)PIVKPGVEIK.C	Y	23.9	2026.06	19	-8	1014.03	2	14.7	4270	1	59	77	Deamidation (NQ); Carbamidomethylation
				K.C(+57.02)Y(-18.01)VTPDVK.S	N	23.85	962.453	8	66.1	482.266	2	12.89	3831	1	24	31	Carbamidomethylation; Dehydration
				R.VNLGC(+57.02)AATC(+57.02)PIVKPGVEIKC(+57.02)CSTDH(sub N)CNPFPTR.K	Y	23.75	3543.66	32	2.7	886.923	4	15.43	4449	2	59	90	Carbamidomethylation; Mutation
				R.VNLGC(+57.02)AATC(+57.02)PIVKPGVEIKCCSTDH(sub N)C(+57.02)NPFPTR.K	Y	22.92	3543.66	32	7.3	886.928	4	15.48	4461	1	59	90	Carbamidomethylation; Mutation
				R.G(+57.02)KRVNLGCAATC(+57.02)PIVKPGVEIK.C	Y	22.84	2366.29	22	6.3	789.776	3	12.63	3772	1	56	77	Carbamidomethylation (DHKE, X@N-term); Carbamidomethylation
				D.NC(+57.02)NPFPTR.K	N	22.73	1004.45	8	-1.1	503.232	2	9.56	3044	1	83	90	Carbamidomethylation
				T.TKC(+57.02)YVTPDVKSETC(+57.02)PAGQD(-.98).I	N	22.32	2153.97	19	-5.8	718.994	3	9.5	3031	1	22	40	Carbamidomethylation; Amidation
				T.TKC(+57.02)YVTPDVKSETC(+57.02)PAGQD.I	N	22	2154.96	19	-2.4	719.324	3	9.75	3096	1	22	40	Carbamidomethylation
				V.NLGC(+57.02)AAT(+164.06)C(+57.02)PIVKPGVEIK.C	Y	21.93	2090.07	18	48.8	697.73	3	14.08	4113	1	60	77	Carbamidomethylation; O-Diisopropylphosphorylation
				K.C(+57.02)(+42.01)C(+57.02)STD(+14.02)NC(+57.02)NPFPTR.K	N	21.44	1683.64	13	-44.5	842.792	2	10.43	3251	1	78	90	Carbamidomethylation; Acetylation (N-term); Methyl ester
				K.RVNLGC(+57.02)AAT(+93.98)C(+57.02)PIVKPGVEIK.C	Y	20.99	2275.16	20	57.2	569.829	4	13.12	3886	1	58	77	Carbamidomethylation; O-Methylphosphorylation
				R.VNLGC(+57.02)AAL(sub T)C(+57.02)PIVKPGVEIKC(+57.02)C(+57.02)STDNC(+57.02)NPFPTR.K	Y	20.77	3646.72	32	4.5	912.691	4	15.26	4407	1	59	90	Carbamidomethylation; Mutation
				R.VNLGC(+57.02)AAT(+159.93)C(+57.02)PIVKPGVEIK.C	Y	20.47	2185.01	19	-65	729.296	3	13.61	4000	1	59	77	Carbamidomethylation; Pyrophosphorylation (ST)
				R.VNLGC(+57.02)AATC(+57.02)PIVKPGVEIKC(+57.02)C(+57.02)STDNC(+57.02)NPFPTRKRP	Y	20.47	4015.93	35	-2.4	670.327	6	14.07	4109	1	59	93	Carbamidomethylation
21		Long neurotoxin OH-56	Ophiophagus hannah	K.VNPGVDIIC(+57.02)C(+57.02)STDNC(+57.02)NPFPK.R	Y	91.99	2306.01	20	-6.2	1154.01	2	16.09	4569	5	70	89	Carbamidomethylation
				K.VNPGVDIIC(+57.02)C(+57.02)STDNC(+57.02)NPFPKRS	Y	84.65	2549.15	22	0.7	850.723	3	14.88	4261	8	70	91	Carbamidomethylation
				R.VN(+.98)LGC(+57.02)AATC(+57.02)PKVNPGVDIIC(+57.02)C(+57.02)STDNC(+57.02)NPFPKRS	Y	66.41	3721.68	33	-0.3	931.427	4	15.99	4544	2	59	91	Deamidation (NQ); Carbamidomethylation
				R.VN(+.98)LGC(+57.02)AATC(+57.02)PKVNPGVDIIC(+57.02)C(+57.02)STDNC(+57.02)NPFPK.R	Y	66.21	3478.54	31	-2	1160.52	3	16.95	4780	2	59	89	Deamidation (NQ); Carbamidomethylation
				K.RVNLGC(+57.02)AATC(+57.02)PK.V	Y	65.24	1345.66	12	6.5	449.563	3	7.75	2541	4	58	69	Carbamidomethylation
				K.RVN(+.98)LGC(+57.02)AATC(+57.02)PKVNPGVDIIC(+57.02)C(+57.02)STDNC(+57.02)NPFPK.R	Y	60.28	3634.65	32	-0.2	909.669	4	16.15	4585	4	58	89	Deamidation (NQ); Carbamidomethylation
				R.G(+27.99)KRVN(+.98)LGC(+57.02)AATC(+57.02)PKVNPGVDIIC(+57.02)C(+57.02)STDNC(+57.02)NPFPK.R	Y	59.86	3847.76	34	3.4	770.561	5	15.34	4382	2	56	89	Formylation; Deamidation (NQ); Carbamidomethylation
				R.GKRVNLGC(+57.02)AATC(+57.02)PK.V	Y	59.86	1530.78	14	-0.6	511.266	3	6.86	2320	3	56	69	Carbamidomethylation
				K.VNPGVDIIC(+57.02)C(+57.02)STD(-18.01)NC(+57.02)NPFPK.R	Y	55.04	2288	20	8.7	1145.02	2	16.35	4636	2	70	89	Carbamidomethylation; Dehydration
				E.TWC(+57.02)DAWC(+57.02)GSR.G	N	51.86	1297.5	10	6.1	649.76	2	12.95	3782	2	46	55	Carbamidomethylation
				R.VNLGC(+57.02)AATC(+57.02)PK.V	Y	51.76	1189.56	11	4.7	595.789	2	8.59	2738	3	59	69	Carbamidomethylation
				T.TKC(+57.02)YVTPDVTSQTC(+57.02)PV(sub D)GQNIC(+57.02)YTETWC(+57.02)DAWC(+57.02)GSR.G	Y	37.78	4099.73	34	8.6	1025.95	4	15.08	4318	2	22	55	Carbamidomethylation; Mutation
				R.V(+42.01)NLGC(+57.02)AAT(+79.97)C(+57.02)PK(+42.01)VNPGVDIIC(+57.02)C(+57.02)STDNC(+57.02)NPFPK.R	Y	36.95	3641.55	31	19.8	911.412	4	16.21	4600	1	59	89	Acetylation (N-term); Carbamidomethylation; Phosphorylation (STY); Acetylation (K)
				K.V(+27.99)NPGVDIIC(+57.02)C(+57.02)STDNC(+57.02)NPFPKRS	Y	34.4	2577.14	22	-3.3	860.052	3	16.9	4768	1	70	91	Formylation; Carbamidomethylation
				K.R(+27.99)VNLGC(+57.02)AATC(+57.02)PK.V	Y	31.42	1373.65	12	-8.7	687.828	2	10.56	3195	1	58	69	Formylation; Carbamidomethylation
				K.RVN(+.98)LGC(+57.02)AATC(+57.02)PKVN.P	Y	25.25	1559.75	14	11.6	520.932	3	7.7	2527	1	58	71	Deamidation (NQ); Carbamidomethylation
				N.LGC(+57.02)AATC(+57.02)PK.V	N	25.2	976.447	9	1.5	489.231	2	6.1	2128	1	61	69	Carbamidomethylation
				R.GK(+15.99)RVNLGC(+57.02)AATC(+57.02)PK.V	Y	24.8	1546.77	14	5.9	516.601	3	7.99	2596	1	56	69	Hydroxylation; Carbamidomethylation
				D.IIC(+57.02)C(+57.02)STDNC(+57.02)NPFPKRS	Y	24.62	1967.87	16	3.9	656.965	3	10.81	3255	2	76	91	Carbamidomethylation
				K.VNP(+29.04)GVDIIC(+57.02)C(+57.02)STDNC(+57.02)NPFPK.R	Y	23.07	2335.05	20	-3.8	779.355	3	12.96	3784	1	70	89	Dimethylation of proline residue; Carbamidomethylation
				K.RVNLGC(+57.02)AAL(sub T)C(+57.02)PKVNPGVDIIC(+57.02)C(+57.02)STDNC(+57.02)NPFPK.R	Y	22.9	3645.7	32	-51.5	912.385	4	16.26	4612	1	58	89	Carbamidomethylation; Mutation
				I.C(+57.02)C(+57.02)STDN(-17.03)C(+57.02)NPFPKRS	Y	22.1	1724.67	14	-1	863.342	2	10.51	3182	1	78	91	Carbamidomethylation; Ammonia-loss (N)
				K.RVNLGC(+57.02)AATC(+57.02)P.K	N	21.62	1217.56	11	-3.5	609.787	2	9.92	3045	1	58	68	Carbamidomethylation
				K.RVN(+.98)LGC(+57.02)AATC(+57.02)PKVNPGVDIIC(+57.02)C(+57.02)STD.N	Y	21.3	2777.26	25	3.9	926.764	3	15.32	4378	1	58	82	Deamidation (NQ); Carbamidomethylation
22		Long neurotoxin OH-57	Ophiophagus hannah	E.VKPGVNIEC(+57.02)C(+57.02)STDNC(+57.02)NPHPK.L	Y	70.96	2325.03	20	-1.5	776.016	3	7.79	2597	16	69	88	Carbamidomethylation
				E.VKPGVNIEC(+57.02)C(+57.02)STDNC(+57.02)NPHPKLRP	Y	58.88	2691.27	23	1.1	673.825	4	10.15	3183	3	69	91	Carbamidomethylation
				R.GERLEFGC(+57.02)AATC(+57.02)PK(sub E)VKPGVNIEC(+57.02)C(+57.02)STDNC(+57.02)NPHPK.L	Y	43.01	3901.74	34	1.2	781.357	5	12.26	3700	1	55	88	Carbamidomethylation; Mutation
				R.GERLEFGC(+57.02)AATC(+57.02)PE(-.98).V	Y	42.38	1594.69	14	28.7	532.585	3	11.14	3423	8	55	68	Carbamidomethylation; Amidation
				E.VK(+27.99)PGVNIEC(+57.02)C(+57.02)STDNC(+57.02)NPHPK.L	Y	41.6	2353.02	20	-4.2	785.346	3	10.46	3256	1	69	88	Formylation; Carbamidomethylation
				E.V(+27.99)KPGVNIEC(+57.02)C(+57.02)STDNC(+57.02)NPHPK.L	Y	35.58	2353.02	20	-1.1	785.348	3	10.43	3249	1	69	88	Formylation; Carbamidomethylation
				N.IEC(+57.02)C(+57.02)STDNC(+57.02)NPHPK.L	N	30.06	1730.68	14	5.7	577.904	3	5.86	2105	1	75	88	Carbamidomethylation
				C.C(+57.02)STDN(-17.03)C(+57.02)NPHPK.L	N	30	1311.5	11	8.2	656.761	2	5.5	2021	1	78	88	Carbamidomethylation; Ammonia-loss (N)
				E.VKPGVNIEC(+57.02)C(+57.02)STDNC(+57.02)N.P	Y	29.45	1865.77	16	-1.7	933.891	2	9.36	2987	1	69	84	Carbamidomethylation
23		Long neurotoxin LNTX1	Ophiophagus hannah	R.GRVIELGC(+57.02)TATC(+57.02)PTVKPHEQITC(+57.02)C(+57.02)STDNC(+57.02)NPHPK.M	Y	94.19	3936.78	34	0.9	788.364	5	11.34	3348	4	57	90	Carbamidomethylation
				R.IISETC(+57.02)PPGQDLC(+57.02)YMKTWC(+57.02)DVFC(+57.02)GSR.G	N	82.77	3179.36	26	-1.7	1060.79	3	19.49	5351	2	31	56	Carbamidomethylation
				R.VIELGC(+57.02)TATC(+57.02)PTVKPHEQITC(+57.02)C(+57.02)STDNC(+57.02)NPHPK.M	Y	72.35	3723.66	32	-0.9	931.921	4	11.8	3456	6	59	90	Carbamidomethylation
				R.IISETC(+57.02)PPGQDLC(+57.02)YMK.T	N	67.59	1910.86	16	0.3	956.436	2	13.84	3960	2	31	46	Carbamidomethylation
				R.IISETC(+57.02)PPGQDLC(+57.02)YMK(+43.01).T	N	63.09	1953.86	16	-0.2	977.939	2	12.47	3623	4	31	46	Carbamidomethylation; Carbamylation
				R.IISETC(+57.02)PPGQDLC(+57.02)YMK(+43.01)TWC(+57.02)DVFC(+57.02)GSR.G	N	49.62	3222.37	26	-2.1	1075.13	3	17.9	4979	2	31	56	Carbamidomethylation; Carbamylation
				K.TGERIISETC(+57.02)PPGQDLC(+57.02)YMKTWC(+57.02)DVFC(+57.02)GSR.G	N	48.03	3622.58	30	-0.1	906.652	4	19.08	5256	2	27	56	Carbamidomethylation
				R.IISETC(+57.02)PPGQDLC(+57.02)YMK(+43.99).T	N	38.94	1954.85	16	3	978.434	2	12.97	3743	1	31	46	Carbamidomethylation; Carboxylation (DKW)
				R.IISETC(+57.02)PPGQD(+43.99)LC(+57.02)YMKTWC(+57.02)DVFC(+57.02)GSR.G	N	38.87	3223.35	26	-6.1	1075.45	3	18.69	5167	1	31	56	Carbamidomethylation; Carboxylation (DKW)
				K.TWC(+57.02)DVFC(+57.02)GSR.G	N	38.54	1286.52	10	1	644.266	2	14.67	4170	2	47	56	Carbamidomethylation
				R.VIELGC(+57.02)TATC(+57.02)PTVKPHEQITC(+57.02)C(+57.02)STD.N	Y	31.32	2876.28	25	-2.9	959.765	3	13.06	3763	1	59	83	Carbamidomethylation
				C.C(+57.02)STDN(-17.03)C(+57.02)NPHPK.M	N	28.4	1311.5	11	-2.3	656.754	2	5.63	1962	1	80	90	Carbamidomethylation; Ammonia-loss (N)
				R.IISETC(+57.02)PPGQDLC(+57.02)YM(-48.00).K	N	26.34	1734.76	15	-1.1	868.386	2	14.21	4052	2	31	45	Carbamidomethylation; Homoserine lactone
				R.VIELGC(+57.02)TATC(+57.02)PTVKPHEQITC(+57.02)C(+57.02)STDNC(+57.02)NPHPKMKQ.R	Y	26.18	4110.85	35	-16	686.138	6	11.66	3422	1	59	93	Carbamidomethylation
				K.TGERIISETC(+57.02)PPGQDLC(+57.02)YMK(+43.01).T	N	25.33	2397.08	20	-2.8	800.03	3	12.76	3691	1	27	46	Carbamidomethylation; Carbamylation
				R.GRVIELGC(+57.02)TATC(+57.02)PTVKPHEQITC(+57.02)C(+57.02)STDNC(+57.02)NPHPKMKQ.R	Y	24.54	4323.97	37	-3.4	721.667	6	11.25	3325	1	57	93	Carbamidomethylation
				A.TC(+57.02)PTVKPHE(+105.90)QITC(+57.02)C(+57.02)STDNC(+57.02)NPHPK.M	N	22.25	2986.14	24	-38.1	747.513	4	11.8	3457	1	67	90	Carbamidomethylation; Replacement of proton by silver
24		Long neurotoxin LNTX-2	Ophiophagus hannah	K.RIDLGC(+57.02)AATC(+57.02)PKVKPGVDIK.C	N	60.81	2197.17	20	2.3	550.301	4	12.46	3731	5	58	77	Carbamidomethylation
				R.IDLGC(+57.02)AATC(+57.02)PKVKPGVDIK.C	N	51.94	2041.07	19	0.7	511.275	4	12.95	3846	2	59	77	Carbamidomethylation
				R.IDLGC(+57.02)AATC(+57.02)PK.V	N	47.67	1204.56	11	5.7	603.29	2	10.69	3300	2	59	69	Carbamidomethylation
				R.GKRIDLGC(+57.02)AATC(+57.02)PK.V	N	45.24	1545.78	14	2.9	516.267	3	8.54	2786	3	56	69	Carbamidomethylation
				K.RIDLGC(+57.02)AATC(+57.02)PK.V	N	40.6	1360.66	12	0.3	454.56	3	10.17	3179	4	58	69	Carbamidomethylation
				R.ID(-18.01)LGC(+57.02)AATC(+57.02)PK.V	N	40.23	1186.55	11	-8.9	594.276	2	11.56	3510	2	59	69	Dehydration; Carbamidomethylation
				K.C(+57.02)C(+57.02)ST(-18.01)DN(+.98)C(+57.02)NPFTPWKRH	N	37.21	2061.82	16	-2.8	1031.92	2	14.2	4153	2	78	93	Carbamidomethylation; Dehydration; Deamidation (NQ)
				K.C(+57.02)C(+57.02)STDN(-17.03)C(+57.02)NPFTPWKRH	N	34.54	2061.82	16	-2.4	1031.92	2	14.23	4160	1	78	93	Carbamidomethylation; Ammonia-loss (N)
				R.N(sub I)DLGC(+57.02)AATC(+57.02)PK.V	N	34.45	1205.52	11	42.3	603.791	2	10.87	3341	1	59	69	Carbamidomethylation; Mutation
				K.VKPGVDIK.C	N	33.45	854.523	8	-3.2	428.267	2	7.45	2531	2	70	77
				K.VKPGVDIKC(+57.02)C(+57.02)STDNC(+57.02)NPFTPWKRH	N	31.38	2915.36	24	5.4	584.083	5	13.23	3912	4	70	93	Carbamidomethylation
				K.SWC(+57.02)DG(sub V)FC(+57.02)SSR.G	Y	29.03	1260.47	10	-17.1	631.229	2	12.12	3643	4	46	55	Carbamidomethylation; Mutation
				K.C(+57.02)C(+57.02)STD(-18.01)N(+.98)C(+57.02)NPFTPWKRH	N	22.29	2061.82	16	1.2	688.283	3	14.14	4136	1	78	93	Carbamidomethylation; Dehydration; Deamidation (NQ)
				K.SWC(+57.02)DVS(sub F)C(+57.02)SSR.G	Y	21.67	1242.48	10	-16.2	622.235	2	12.54	3751	1	46	55	Carbamidomethylation; Mutation
				K.VK(+27.99)PGVDIK.C	N	21.53	882.518	8	-12.8	442.26	2	10.35	3222	1	70	77	Formylation
				K.C(+57.02)(+42.01)CSTDNC(+57.02)NPFTPWK.R	N	21.32	1770.68	14	-6.6	886.341	2	17.02	4832	1	78	91	Carbamidomethylation; Acetylation (N-term)
				K.RID(-18.01)LGC(+57.02)AATC(+57.02)PK.V	N	20.39	1342.65	12	-4.6	448.555	3	10.44	3242	1	58	69	Dehydration; Carbamidomethylation
				K.SWC(+57.02)DG(sub V)FC(+57.02)SSRGK.R	Y	19	1445.58	12	4.8	482.87	3	10.93	3356	1	46	57	Carbamidomethylation; Mutation
				K.R(+.98)IDLGC(+57.02)AATC(+57.02)PK.V	N	18.68	1361.64	12	12.5	681.837	2	9.88	3112	1	58	69	Deamidation (R); Carbamidomethylation
				I.D(+105.90)LGC(+57.02)AATC(+57.02)PKVKPGVDIK.C	N	18.61	2033.88	18	-44.9	678.938	3	14.37	4193	1	60	77	Replacement of proton by silver; Carbamidomethylation
				K.VKPGVDIK(+156.12).C	N	17.52	1010.64	8	-14.6	337.882	3	7	2429	1	70	77	4-hydroxynonenal (HNE)
25		Long neurotoxin LNTX8	Ophiophagus hannah	R.IISETC(+57.02)PPGQDLC(+57.02)YMKTWC(+57.02)DVFC(+57.02)GSR.G	N	87.65	3179.36	26	1.5	1060.8	3	19.23	5472	6	31	56	Carbamidomethylation
				R.IISETC(+57.02)PPGQDLC(+57.02)YMK.T	N	78.61	1910.86	16	-1	956.435	2	13.56	4062	2	31	46	Carbamidomethylation
				R.IISETC(+57.02)PPGQDLC(+57.02)YMK(+43.01)TWC(+57.02)DVFC(+57.02)GSR.G	N	66.82	3222.37	26	-3.7	1075.13	3	17.57	5076	6	31	56	Carbamidomethylation; Carbamylation
				R.IISETC(+57.02)PPGQDLC(+57.02)YMK(+43.01).T	N	65.67	1953.86	16	-0.5	977.938	2	12.1	3702	6	31	46	Carbamidomethylation; Carbamylation
				R.V(+42.01)VELGC(+57.02)TATC(+57.02)PTVKPHEQITC(+57.02)C(+57.02)STDNC(+57.02)NPHPK.M	Y	60.67	3751.65	32	2.7	938.923	4	13.73	4105	1	59	90	Acetylation (N-term); Carbamidomethylation
				R.IISETC(+57.02)PPGQDLC(+57.02)YMK(+149.03)TWC(+57.02)DVFC(+57.02)GSR.G	N	52.72	3328.39	26	7.8	1110.48	3	19.24	5473	2	31	56	Carbamidomethylation; Benzyl isothiocyanate
				R.IISETC(+57.02)PPGQDLC(+57.02)YMK(+43.99).T	N	51.11	1954.85	16	0.5	978.432	2	12.7	3846	3	31	46	Carbamidomethylation; Carboxylation (DKW)
				R.VVEH(sub L)GC(+57.02)TATC(+57.02)PTVKPHEQITC(+57.02)C(+57.02)STDNC(+57.02)NPHPK.M	Y	49.39	3733.62	32	34	747.756	5	11.28	3495	1	59	90	Carbamidomethylation; Mutation
				R.VVELGCT(+79.97)ATC(+57.02)PTVKPHEQITC(+57.02)C(+57.02)STDNC(+57.02)NPHPK.M	Y	49.06	3732.59	32	-11.2	934.143	4	11.53	3561	1	59	90	Phosphorylation (STY); Carbamidomethylation
				K.TWC(+57.02)DVFC(+57.02)GSR.G	N	46.49	1286.52	10	1.5	644.267	2	14.27	4243	2	47	56	Carbamidomethylation
				K.TGERIISETC(+57.02)PPGQDLC(+57.02)YMK(+43.01).T	N	46.31	2397.08	20	2.3	800.034	3	12.52	3804	2	27	46	Carbamidomethylation; Carbamylation
				R.IISETC(+57.02)PPGQDLC(+57.02)YMK(+43.99)TWC(+57.02)DVFC(+57.02)GSR.G	N	42.4	3223.35	26	-10.2	1075.45	3	18.6	5322	1	31	56	Carbamidomethylation; Carboxylation (DKW)
				R.I(+57.02)ISETC(+57.02)PPGQDLC(+57.02)YMK(+43.01)TWC(+57.02)DVFC(+57.02)GSR.G	N	42.22	3279.39	26	1.2	1094.14	3	18.06	5192	1	31	56	Carbamidomethylation (DHKE, X@N-term); Carbamidomethylation; Carbamylation
				R.IISETC(+57.02)PPGQDLC(+57.02)YT(sub M)KTWC(+57.02)DVFC(+57.02)GSR.G	N	40.87	3149.37	26	-2	1050.8	3	17.22	4989	1	31	56	Carbamidomethylation; Mutation
				R.IISETC(+57.02)PPGQ(+.98)DLC(+57.02)YMK(+43.01)TWC(+57.02)DVFC(+57.02)GSR.G	N	40.68	3223.35	26	5.9	1075.46	3	18.08	5196	1	31	56	Carbamidomethylation; Deamidation (NQ); Carbamylation
				V.VELGC(+57.02)T(+120.03)ATC(+57.02)PTVKPHEQITC(+57.02)C(+57.02)STDNC(+57.02)NPHPK.M	Y	38.76	3730.61	31	11.3	747.137	5	11.38	3524	4	60	90	Carbamidomethylation; O-Isopropylmethylphosphonylation
				D.LC(+57.02)YMK(+43.01)TWC(+57.02)DVFC(+57.02)GSR.G	N	38.72	2024.84	15	2.8	675.955	3	15.73	4622	2	42	56	Carbamidomethylation; Carbamylation
				R.IISETC(+57.02)PPGQDLC(+57.02)YR(sub M)KTWC(+57.02)DVFC(+57.02)GSR.G	N	38.71	3204.42	26	-18.7	1069.13	3	18.43	5281	2	31	56	Carbamidomethylation; Mutation
				R.IISETC(+57.02)PPGQD(+57.02)LC(+57.02)YMK(+226.08)TWC(+57.02)DVFC(+57.02)GSR.G	N	38.02	3462.46	26	-4.1	1155.16	3	21.06	5895	1	31	56	Carbamidomethylation; Carbamidomethylation (DHKE, X@N-term); Biotinylation
				R.IISETC(+57.02)PPGQDLC(+57.02)YM(-48.00).K	N	36.53	1734.76	15	-0.4	868.386	2	13.91	4152	2	31	45	Carbamidomethylation; Homoserine lactone
				R.IISETC(+57.02)PPGQ(+.98)D(+57.02)LC(+57.02)YMKTWC(+57.02)DVFC(+57.02)GSR.G	N	35.59	3237.37	26	-8.2	810.343	4	16.24	4747	1	31	56	Carbamidomethylation; Deamidation (NQ); Carbamidomethylation (DHKE, X@N-term)
				C.Y(+226.08)MKTWC(+57.02)DVFC(+57.02)GSR.G	N	34.99	1934.79	13	-9.7	645.932	3	14.34	4261	1	44	56	Biotinylation; Carbamidomethylation
				R.IISETC(+57.02)PPGQD(+57.02)LC(+57.02)YMK(+42.01)T(+79.97)WC(+57.02)DVFC(+57.02)GSR.G	N	34.72	3358.36	26	13.1	1120.48	3	18.68	5340	1	31	56	Carbamidomethylation; Carbamidomethylation (DHKE, X@N-term); Acetylation (K); Phosphorylation (STY)
				R.IISETC(+57.02)PPGQDLC(+57.02)YMK(+42.01)T(+79.97)WC(+57.02)D(+57.02)VFC(+57.02)GSR.G	N	33.65	3358.36	26	16.5	1120.48	3	18.7	5346	1	31	56	Carbamidomethylation; Acetylation (K); Phosphorylation (STY); Carbamidomethylation (DHKE, X@N-term)
				R.IISETC(+57.02)PPGQ(+.98)DLC(+57.02)YMK(+57.02)TWC(+57.02)DVFC(+57.02)GSR.G	N	31.53	3237.37	26	1.3	810.351	4	16.21	4741	1	31	56	Carbamidomethylation; Deamidation (NQ); Carbamidomethylation (DHKE, X@N-term)
				T.CPPGQDLC(+57.02)YMKTWC(+57.02)DVFC(+57.02)GSR.G	N	31.27	2579.05	21	-3.8	645.768	4	14.43	4285	1	36	56	Carbamidomethylation
				R.IISETC(+57.02)PPGQD(+57.02)LC(+57.02)YMK(+43.01).T	N	30.5	2010.88	16	3.9	1006.45	2	12.27	3745	1	31	46	Carbamidomethylation; Carbamidomethylation (DHKE, X@N-term); Carbamylation
				A.T(+108.00)C(+57.02)PTVKPHEQITC(+57.02)C(+57.02)STDNC(+57.02)NPHPK.M	N	30.02	2988.24	24	35.9	748.094	4	11.54	3564	2	67	90	O-Ethylphosphorylation; Carbamidomethylation
				R.IISETC(+57.02)PPGQDLC(+57.02)YR(sub M)K.T	N	29.99	1935.92	16	-31.5	968.936	2	13.18	3969	2	31	46	Carbamidomethylation; Mutation
				T.W(+57.02)C(+57.02)DVFC(+57.02)GSR.G	N	29.76	1242.49	9	3.2	622.255	2	14.84	4389	1	48	56	Carbamidomethylation (DHKE, X@N-term); Carbamidomethylation
				M.KTWC(+57.02)DVFC(+57.02)GSR.G	N	29.39	1414.61	11	4	472.547	3	13.3	4002	3	46	56	Carbamidomethylation
				R.IISETC(+57.02)PPGQDLC(+57.02)Y(+162.05)M(+15.99)KTWC(+57.02)DVFC(+57.02)GSR.G	N	28.66	3357.41	26	-3.8	1120.14	3	19.12	5444	1	31	56	Carbamidomethylation; Hexose (NSY); Oxidation (M)
				R.IISETC(+57.02)PPGH(sub Q)DLC(+57.02)YMKTWC(+57.02)DVFC(+57.02)GSR.G	N	28.33	3188.36	26	5.3	1063.8	3	19.34	5497	1	31	56	Carbamidomethylation; Mutation
				C.PTVKPHEQIL(sub T)C(+57.02)C(+57.02)STDNC(+57.02)NPHPK.M	N	27.74	2631.2	22	-35.5	658.784	4	10.85	3380	1	69	90	Carbamidomethylation; Mutation
				A.TC(+57.02)PTVKPHE(+105.90)QITC(+57.02)C(+57.02)STDNC(+57.02)NPHPK.M	N	27.38	2986.14	24	-4.3	747.539	4	11.44	3541	1	67	90	Carbamidomethylation; Replacement of proton by silver
				T.CPPGQDLCYW(sub M)KTWC(+57.02)DVFC(+57.02)GSR.G	N	27.14	2577.07	21	-8.3	645.269	4	14.41	4279	1	36	56	Carbamidomethylation; Mutation
				R.IISETC(+57.02)PPGQDLC(+57.02)YM(-48.00)KTWC(+57.02)DVFC(+57.02)GSR.G	N	26.63	3131.36	26	-6	1044.79	3	18.33	5257	1	31	56	Carbamidomethylation; Dethiomethyl
				M.K(+42.01)(+42.01)TWC(+57.02)DVFC(+57.02)GSR.G	N	26.44	1498.63	11	-21.4	750.308	2	19.47	5527	1	46	56	Acetylation (N-term); Acetylation (K); Carbamidomethylation
				R.IISETC(+57.02)PPGQDLC(+57.02)YMK(+42.01)TWC(+57.02)DVFC(+57.02)GSRGR.V	N	25.97	3434.5	28	-13.6	1145.82	3	20.24	5706	1	31	58	Carbamidomethylation; Acetylation (K)
26		Long neurotoxin LNTX22	Ophiophagus hannah	T.TKC(+57.02)YVTPDVK.S	N	50.87	1209.61	10	1.8	605.812	2	7.43	2417	4	22	31	Carbamidomethylation
				T.T(+27.99)KC(+57.02)YVTPDVK.S	N	50.21	1237.6	10	0.3	619.808	2	9.89	3005	2	22	31	Formylation; Carbamidomethylation
				K.VKPGVDIK.C	N	34.07	854.523	8	2.6	428.27	2	6.8	2255	1	70	77
				T.TKC(+57.02)YVTPDVKSETC(+57.02)PDGENIC(+57.02)YTK(+40.03)SWC(+57.02)EVFC(+57.02)TSR.G	Y	28.1	4216.83	34	-18.6	1055.2	4	16.79	4709	3	22	55	Carbamidomethylation; Propionaldehyde +40
				T.TKC(+57.02)YVTPDVKSETC(+57.02)PD.G	Y	26.13	1898.84	16	-2.1	950.425	2	9.44	2898	2	22	37	Carbamidomethylation
				K.SETC(+57.02)PDGENIC(+57.02)YTK(+40.03)SWC(+57.02)EVFC(+57.02)TSR.G	Y	21.95	3025.24	24	-20.4	1009.4	3	18.1	5027	1	32	55	Carbamidomethylation; Propionaldehyde +40
27		Non-conventional three finger toxin isoform	Bungarus flaviceps	K.RFYEGKQLGK.K	Y	47.58	1224.66	10	-1.6	409.227	3	6.78	2251	2	48	57
				R.FYEGKQLGK.K	N	45.88	1068.56	9	4.5	357.196	3	7.25	2369	4	49	57
				R.F(+27.99)YEGKQLGK.K	N	40.81	1096.56	9	3.1	549.287	2	11.96	3498	1	49	57	Formylation
				R.FYEGK.Q	N	27.33	642.301	5	1.7	322.158	2	5.82	2010	3	49	53
				K.VHTC(+57.02)QDAEKIC(+57.02)FKR.F	Y	24.05	1790.86	14	-8.1	359.175	5	7.03	2312	1	35	48	Carbamidomethylation
28		Oxiana weak toxin	Naja oxiana	R.GC(+57.02)AATC(+57.02)PEAKPR.E	Y	52.2	1316.6	12	1.8	439.874	3	5.53	1939	4	41	52	Carbamidomethylation
				I.RGC(+57.02)AATC(+57.02)PEAKPR.E	Y	44.27	1472.7	13	0.9	491.907	3	4.85	1776	4	40	52	Carbamidomethylation
				LTC(+57.02)LIC(+57.02)PEK(+42.01)YC(+57.02)N(+.98)K.V	Y	32.67	1740.79	13	2.2	871.403	2	13.5	3875	2	1	13	Carbamidomethylation; Acetylation (K); Deamidation (NQ)
29		Short neurotoxin OH-35	Ophiophagus hannah	K.Q(+.98)YTIFGVTPEIC(+57.02)ADGQNLC(+57.02)YK.T	Y	53.07	2477.12	21	2.3	1239.57	2	19.24	5337	6	27	47	Deamidation (NQ); Carbamidomethylation
				T.LIC(+57.02)VKQ(+.98)YTIFGVTPEIC(+57.02)ADGQNLC(+57.02)YK.T	Y	44.68	3090.49	26	-6.6	1031.16	3	19.61	5421	2	22	47	Carbamidomethylation; Deamidation (NQ)
				K.T(+43.01)WHMVYPGGYDHTR.G	Y	41.92	1761.77	14	1.8	441.45	4	11.08	3402	1	48	61	Carbamylation
				T.LIC(+57.02)VKQYTIFGVTPEIC(+57.02)ADGQNLC(+57.02)YK.T	Y	33.02	3089.5	26	-13.3	1030.83	3	19.56	5409	2	22	47	Carbamidomethylation
				K.Q(-17.03)YTIFGVTPEIC(+57.02)ADGQNLC(+57.02)YK.T	Y	32	2459.11	21	10.9	1230.58	2	20.46	5616	1	27	47	Pyro-glu from Q; Carbamidomethylation
				T.LIC(+57.02)VK.Q	Y	22.55	631.373	5	3.8	316.695	2	8.09	2652	2	22	26	Carbamidomethylation
				K.Q(+.98)YTIFGVTPEIC(+57.02)AD(-18.01)GQNLC(+57.02)YK.T	Y	21.77	2459.11	21	5.3	820.716	3	19.43	5379	1	27	47	Deamidation (NQ); Carbamidomethylation; Dehydration
				K.T(+43.01)WHMVYPGGYDHTRGC(+57.02)AATC(+57.02)PK.M	Y	21.23	2607.12	22	4	522.433	5	10.55	3280	1	48	69	Carbamylation; Carbamidomethylation
30		Three-finger toxin	Bungarus multicinctus	T.RGC(+57.02)AATC(+57.02)PEAKPR.E	Y	31.25	1472.7	13	1.5	369.182	4	5.36	2057	2	5	17	Carbamidomethylation
				R.GC(+57.02)AATC(+57.02)PEAKPR.E	Y	24.33	1316.6	12	7.2	439.876	3	5.83	2213	1	6	17	Carbamidomethylation
31		Three-finger toxin	Bungarus multicinctus	T.RGC(+57.02)AATC(+57.02)PEAKPR.E	Y	31.25	1472.7	13	1.5	369.182	4	5.36	2057	2	5	17	Carbamidomethylation
				R.GC(+57.02)AATC(+57.02)PEAKPR.E	Y	24.33	1316.6	12	7.2	439.876	3	5.83	2213	1	6	17	Carbamidomethylation
32		Weak neurotoxin	Naja naja	R.RGC(+57.02)AATC(+57.02)PEAKPR.E	Y	31.25	1472.7	13	1.5	369.182	4	5.36	2057	2	40	52	Carbamidomethylation
				R.GC(+57.02)AATC(+57.02)PEAKPR.E	Y	24.33	1316.6	12	7.2	439.876	3	5.83	2213	1	41	52	Carbamidomethylation
33		Weak neurotoxin OH-72	Ophiophagus hannah	R.GC(+57.02)AATC(+57.02)PEGKPNEIVQC(+57.02)C(+57.02)STDEC(+57.02)NH	Y	88.84	2893.12	25	2.8	965.383	3	9.64	2945	4	57	81	Carbamidomethylation
				R.RGC(+57.02)AATC(+57.02)PEGKPNEIVQC(+57.02)C(+57.02)STDEC(+57.02)NH	Y	84.11	3049.22	26	0.9	763.313	4	8.84	2759	5	56	81	Carbamidomethylation
				N.EIVQC(+57.02)C(+57.02)STDEC(+57.02)NH	N	62.61	1650.61	13	1.6	826.312	2	7.02	2306	1	69	81	Carbamidomethylation
				G.FYEGKQLGKQFR.R	Y	48.17	1499.79	12	5.3	500.939	3	9.74	2969	3	44	55
				G.FYEGKQLGK.Q	N	45.88	1068.56	9	4.5	357.196	3	7.25	2369	4	44	52
				T.LTC(+57.02)LIC(+57.02)PEEYC(+57.02)KR.I	Y	44.93	1740.8	13	3.3	581.276	3	13.45	3863	6	17	29	Carbamidomethylation
				R.GC(+57.02)AATC(+57.02)PEGKPNEIVQC(+57.02)C(+57.02)S(-18.01)TDEC(+57.02)NH	Y	44.67	2875.11	25	1.7	959.379	3	9.99	3026	1	57	81	Carbamidomethylation; Dehydration
				R.GC(+57.02)AATC(+57.02)PEGKPNEIVQC(+57.02)C(+57.02)STD(-18.01)EC(+57.02)NH	Y	43.11	2875.11	25	-5.2	959.372	3	10	3029	1	57	81	Carbamidomethylation; Dehydration
				G.F(+27.99)YEGKQLGK.Q	N	40.81	1096.56	9	3.1	549.287	2	11.96	3498	1	44	52	Formylation
				T.LTC(+57.02)LIC(+57.02)PEEYC(+57.02)K.R	Y	37.36	1584.7	12	-0.5	793.356	2	14.57	4146	2	17	28	Carbamidomethylation
				K.Q(-17.03)LGKQFR.R	Y	32.68	858.471	7	1	430.243	2	10.02	3035	3	49	55	Pyro-glu from Q
				R.DGENVC(+57.02)FK.G	Y	31.69	967.407	8	3.6	484.712	2	7.89	2527	2	35	42	Carbamidomethylation
				T.L(+27.99)TC(+57.02)LIC(+57.02)PEEYC(+57.02)KR.I	Y	28.46	1768.79	13	0.7	885.405	2	18.04	5011	2	17	29	Formylation (Protein N-term); Carbamidomethylation
				R.IHTC(+57.02)RDGENVC(+57.02)FK.G	Y	28.38	1634.73	13	7.8	409.693	4	7.52	2438	2	30	42	Carbamidomethylation
				D.LGY(+162.05)TLTC(+57.02)LIC(+57.02)PEEYC(+57.02)KR.I	Y	27.67	2337.07	17	7.2	780.036	3	13.65	3913	1	13	29	Hexose (NSY); Carbamidomethylation
				G.FYEGK.Q	N	27.33	642.301	5	1.7	322.158	2	5.82	2010	3	44	48
				R.RGC(+57.02)AATC(+57.02)PEGKPNEIVQC(+57.02)C(+57.02)STD.E	Y	26.85	2509.05	22	-1	837.355	3	9.41	2892	1	56	77	Carbamidomethylation
				R.RGC(+57.02)AATC(+57.02)PEGKPNEIVQC(+57.02)C(+57.02)ST(-18.01)DEC(+57.02)NH	Y	25.45	3031.21	26	-1.3	758.809	4	9.26	2856	1	56	81	Carbamidomethylation; Dehydration
				T.L(+298.19)TC(+57.02)LIC(+57.02)PEEYC(+57.02)KR.I	Y	22.06	2038.99	13	-23.3	680.656	3	13.59	3899	1	17	29	Levuglandinyl-lysine anhyropyrrole adduct; Carbamidomethylation
34		Weak neurotoxin WNTX33	Ophiophagus hannah	S.LIC(+57.02)FNQETYRPETTTTC(+57.02)PDGEDTC(+57.02)YSTFWNDHR.G	Y	95.14	4113.72	33	1.1	1029.44	4	16.04	4713	17	22	54	Carbamidomethylation
				S.LIC(+57.02)FNQETYRPETTTTC(+57.02)PDGEDTC(+57.02)YSTFWNDHRGVK.I	Y	83.95	4397.91	36	0.3	1100.48	4	14.46	4293	7	22	57	Carbamidomethylation
				S.LIC(+57.02)FNQETYRPETTTTC(+57.02)PDGEDTC(+57.02)YSTFWNDHRGVKIER.G	Y	75.56	4796.13	39	0.6	960.234	5	14.43	4284	9	22	60	Carbamidomethylation
				S.L(+27.99)IC(+57.02)FNQETYRPETTTTC(+57.02)PDGEDTC(+57.02)YSTFWNDHR.G	Y	67.55	4141.72	33	-0.6	1381.58	3	19.11	5469	5	22	54	Formylation; Carbamidomethylation
				D.GEDTC(+57.02)YSTFWNDHR.G	Y	65.19	1786.7	14	2.3	894.36	2	13.01	3898	4	41	54	Carbamidomethylation
				S.LIC(+57.02)FNQETYRPETTTTC(+57.02)PD(-18.01)GEDTC(+57.02)YSTFWNDHR.G	Y	64.39	4095.71	33	-2	1024.93	4	15.06	4463	4	22	54	Carbamidomethylation; Dehydration
				S.LIC(+57.02)FNQETYRPETTTTC(+57.02)PDGED(-18.01)TC(+57.02)YSTFWNDHR.G	Y	60.48	4095.71	33	-0.8	1024.93	4	16.11	4731	5	22	54	Carbamidomethylation; Dehydration
				S.LIC(+57.02)FNQETYRPETTTTC(+57.02)PDGED.T	N	57.02	2646.12	22	-0.1	1324.07	2	13.89	4120	2	22	43	Carbamidomethylation
				D.GEDTC(+57.02)YSTFWNDHRGVKIER.G	Y	55.88	2469.11	20	1.8	618.287	4	12.9	3869	3	41	60	Carbamidomethylation
				D.TC(+57.02)YSTFWNDHRGVKIER.G	Y	54.81	2168.02	17	1.8	543.014	4	12.53	3767	4	44	60	Carbamidomethylation
				S.LIC(+57.02)FNQETYRPETTTTC(+57.02)PD.G	N	52.73	2345.03	19	3.9	1173.53	2	13.87	4113	2	22	40	Carbamidomethylation
				K.I(+27.99)ERGC(+57.02)GC(+57.02)PR.V	N	52.12	1131.49	9	5.4	566.756	2	7.11	2409	2	58	66	Formylation; Carbamidomethylation
				D.TC(+57.02)YSTFWNDHR.G	Y	50.11	1485.61	11	-2.2	496.209	3	12.51	3762	4	44	54	Carbamidomethylation
				S.LIC(+57.02)FNQETYRPETTTTC(+57.02)PDGEDTC(+57.02)YSTFWN(+.98)DHR.G	Y	49.86	4114.7	33	1.6	1029.69	4	16.43	4809	3	22	54	Carbamidomethylation; Deamidation (NQ)
				L.IC(+57.02)FNQET(+117.00)YRPETTTTC(+57.02)PDGEDTC(+57.02)YSTFWNDHR.G	Y	49.72	4117.63	32	19.9	1030.44	4	15.97	4695	4	23	54	Carbamidomethylation; Phospho-propargylamine
				G.ISIIC(+57.02)C(+57.02)KTDKC(+57.02)NN	N	49.55	1624.74	13	7.3	813.382	2	7.77	2591	14	71	83	Carbamidomethylation
				R.GVKIERGC(+57.02)GC(+57.02)PR.V	N	49.39	1387.68	12	4.9	463.57	3	6.04	2152	2	55	66	Carbamidomethylation
				S.LIC(+57.02)FNQETYRPETTTTC(+57.02)PDGED(-.98).T	N	49.12	2645.14	22	-2.5	1323.57	2	13.78	4092	2	22	43	Carbamidomethylation; Amidation
				L.IC(+57.02)FNQET(+120.03)YRPETTTTC(+57.02)PDGEDTC(+57.02)YSTFWNDHR.G	Y	48.84	4120.67	32	-5.5	1031.17	4	16.09	4725	2	23	54	Carbamidomethylation; O-Isopropylmethylphosphonylation
				T.TTC(+57.02)P(+148.04)DGEDTC(+57.02)YSTFWNDHRGVKIER.G	Y	48.82	3191.36	25	89	798.917	4	14.75	4373	1	36	60	Carbamidomethylation; Glycosyl-L-hydroxyproline
				S.Y(sub L)ICFNQETYRPQ(sub E)TTTTC(+57.02)PDGEDTC(+57.02)YSTFWNDHR.G	Y	47.49	4105.69	33	-22.5	1027.41	4	15.66	4619	1	22	54	Carbamidomethylation; Mutation
				S.LC(sub I)C(+57.02)FNQETYRPETTTTC(+57.02)PDGQ(sub E)DTC(+57.02)YSTFWNDHR.G	Y	46.46	4102.66	33	-6.6	1026.67	4	16	4703	1	22	54	Carbamidomethylation; Mutation
				S.LICFNQETYRPEY(sub T)TTTC(+57.02)PDGEDTC(+57.02)YSTFWNDHRGVKIER.G	Y	44.86	4801.13	39	-1.9	801.193	6	14.5	4305	1	22	60	Carbamidomethylation; Mutation
				S.LIC(+57.02)FNQETYRPETTTT.C	N	44.37	1972.92	16	-7	987.46	2	13.85	4109	1	22	37	Carbamidomethylation
				S.LICFNQETW(sub Y)RPETTTTCPDGEDTC(+57.02)YSTFWNDHR.G	Y	44.33	4022.69	33	4.4	1006.68	4	17.57	5094	1	22	54	Carbamidomethylation; Mutation
				G.ISIIC(+57.02)C(+57.02)K(+27.99)TDKC(+57.02)NN	N	43.89	1652.73	13	-0.2	827.373	2	11.85	3593	2	71	83	Carbamidomethylation; Formylation
				S.Y(sub L)N(sub I)CFNQETYRPETTTTC(+57.02)PDGQ(sub E)DTC(+57.02)YSTFWNDHR.G	Y	43.65	4106.65	33	-1.9	1027.67	4	15.69	4625	2	22	54	Carbamidomethylation; Mutation
				S.LIC(+57.02)FN(+.98)QETYRPETTTTC(+57.02)PDGEDTC(+57.02)YSTFWNDHR.G	Y	43.52	4114.7	33	-0.4	1029.68	4	16.65	4863	1	22	54	Carbamidomethylation; Deamidation (NQ)
				S.LIC(+57.02)FNQETYRPETTTTC(+57.02)PDGEDTC(+57.02)YSTFWNDHRG.V	Y	43.45	4170.74	34	-2.8	1043.69	4	15.06	4464	2	22	55	Carbamidomethylation
				G.I(+27.99)SIIC(+57.02)C(+57.02)KTDKC(+57.02)NN	N	43.45	1652.73	13	-3	827.371	2	13.25	3957	2	71	83	Formylation; Carbamidomethylation
				D.GEDTC(+57.02)YSTFWNDHRGVK.I	Y	43.16	2070.89	17	-0.5	691.302	3	12.46	3750	4	41	57	Carbamidomethylation
				S.LIC(+57.02)FNQETYRPETTTTC(+57.02)PDGEDTC(+57.02)YSTFWN(+.98)DHRGVKIER.G	Y	43.09	4797.12	39	0.4	960.431	5	14.9	4415	1	22	60	Carbamidomethylation; Deamidation (NQ)
				G.YSLICY(sub F)NQETYRPETTTTCPDGEDTC(+57.02)YSTFWNDHR.G	Y	42.67	4265.77	35	-16	1067.43	4	16.49	4823	2	20	54	Carbamidomethylation; Mutation
				R.G(+27.99)VKIERGC(+57.02)GC(+57.02)PR.V	N	42.6	1415.68	12	-0.2	472.899	3	7.45	2493	2	55	66	Formylation; Carbamidomethylation
				G.ISIIC(+57.02)C(+57.02)KTDKC(+57.02)NN(+.98)	N	41.55	1625.72	13	1.3	813.869	2	9.28	2967	1	71	83	Carbamidomethylation; Deamidation (NQ)
				S.M(sub L)IF(sub C)FNQETYRPETTTTC(+57.02)PDGEDTC(+57.02)YSTFWNDHR.G	Y	41	4118.71	33	0.6	1030.69	4	15.95	4689	3	22	54	Carbamidomethylation; Mutation
				Y.SLICY(sub F)NQETYRPETTTTCPDGEDTC(+57.02)YSTFWNDHR.G	Y	40.57	4102.7	34	-18	1026.66	4	15.12	4482	1	21	54	Carbamidomethylation; Mutation
				R.V(+183.98)NPGISIIC(+57.02)C(+57.02)KTDKC(+57.02)NN	Y	39.86	2175.91	17	-105.6	544.926	4	8.46	2769	2	67	83	3-Sulfobenzoic succinimidyl ester; Carbamidomethylation
				I.C(+57.02)FNQET(+236.21)YRPETTTTC(+57.02)PDGEDTC(+57.02)YSTFWNDHR.G	Y	39.56	4123.77	31	-22.3	1031.93	4	16.6	4852	1	24	54	Carbamidomethylation; Palmitoleyl
				K.IERGC(+57.02)GC(+57.02)PR.V	N	39.4	1103.5	9	5.9	368.842	3	4.34	1759	1	58	66	Carbamidomethylation
				S.LIC(+57.02)FNQ(+.98)ETYRPETTTTC(+57.02)PDGEDTC(+57.02)YSTFWNDHR.G	Y	39.09	4114.7	33	2.3	1029.69	4	16.58	4845	2	22	54	Carbamidomethylation; Deamidation (NQ)
				S.Y(sub L)ICY(sub F)NQETYRPETTTTC(+57.02)PDGEP(sub D)TC(+57.02)YSTFWNDHR.G	Y	38.94	4104.7	33	-20.8	1027.16	4	15.9	4677	1	22	54	Carbamidomethylation; Mutation
				C.P(+42.01)D(+14.02)GEDTC(+57.02)YSTFWNDHR.G	Y	38.46	2054.81	16	54.7	1028.47	2	15.4	4553	1	39	54	Acetylation (N-term); Methyl ester; Carbamidomethylation
				L.IC(+57.02)FNQE(+21.98)TYRPETTTTC(+57.02)PDGEDTC(+57.02)YSTFWNDHR.G	Y	38.41	4022.62	32	19	1006.68	4	17.59	5097	1	23	54	Carbamidomethylation; Sodium adduct
				G.ISIIC(+57.02)C(+57.02)KTDK(+27.99)C(+57.02)NN	N	37.84	1652.73	13	-2.2	827.371	2	11.32	3467	1	71	83	Carbamidomethylation; Formylation
				C.F(+380.15)NQETYRPETTTTC(+57.02)PDGEDTC(+57.02)YSTFWNDHR.G	Y	37.8	4107.67	30	-5.8	1027.92	4	15.88	4673	1	25	54	Nucleophilic addition to cytopiloyne+H2O; Carbamidomethylation
				E.D(+42.01)T(+79.97)C(+57.02)YSTFWNDHRGVKIER.G	Y	37.6	2405.03	18	-16.4	802.669	3	14.72	4365	1	43	60	Acetylation (N-term); Phosphorylation (STY); Carbamidomethylation
				S.LIC(+57.02)FNQETYRPETTTTC(+57.02)PDGEDTC(+57.02)YST(+365.13)FWNDH.R	N	37.45	4322.75	32	-5.2	1081.69	4	14.97	4437	1	22	53	Carbamidomethylation; Hex1HexNAc1
				Y.E(sub S)LICFNQETYRPETTTTCPDGEDTC(+57.02)YSTFWNDHR.G	Y	37.36	4128.72	34	-5.3	1033.18	4	15.28	4522	3	21	54	Carbamidomethylation; Mutation
				Q.ETYRP(-27.99)ETTTTC(+57.02)PDGEDTC(+57.02)YSTFWNDHRGVKIER.G	Y	37.32	3992.77	33	-62.9	799.511	5	14.55	4320	1	28	60	Pyrrolidone from Proline; Carbamidomethylation
				Y.SM(sub L)ICFNQETYRPETTTTCPDGEDTC(+57.02)YSTFWNDHR.G	Y	37.31	4104.67	34	-11.7	1027.16	4	15.94	4686	1	21	54	Carbamidomethylation; Mutation
				R.G(+57.02)CGC(+57.02)PR.V	N	37.31	705.269	6	5.8	353.644	2	2.16	800	1	61	66	Carbamidomethylation (DHKE, X@N-term); Carbamidomethylation
				S.LIC(+57.02)FNQETYR(+28.03)PETTTTC(+57.02)PDGEDTC(+57.02)YSTFWNDHR.G	Y	36.92	4141.75	33	-13.7	1036.43	4	16.51	4827	1	22	54	Carbamidomethylation; Dimethylation
				G.YSLN(sub I)C(+57.02)FNQETYRPETTTTC(+57.02)PDGEDTC(+57.02)YSTFWNDHR.G	Y	36.82	4364.77	35	-4.2	1455.93	3	18.8	5398	1	20	54	Carbamidomethylation; Mutation
				G.E(-18.01)DTC(+57.02)YSTFWNDHRGVKIER.G	Y	36.65	2394.08	19	-28.6	799.011	3	14.73	4366	1	42	60	Pyro-glu from E; Carbamidomethylation
				S.LIC(+57.02)FNQETYRPETTTTC(+57.02)PD(-.98).G	N	36.17	2344.05	19	-0.1	1173.03	2	13.75	4083	2	22	40	Carbamidomethylation; Amidation
				D.TC(+57.02)YSTFWND(-18.01)HR.G	Y	36.08	1467.6	11	7.9	490.211	3	12.59	3784	2	44	54	Carbamidomethylation; Dehydration
				T.YK(sub R)PETTTTC(+57.02)PDGEDTC(+57.02)YSTFWNDHR.G	Y	35.9	3080.26	25	34.9	1027.79	3	15.52	4583	1	30	54	Carbamidomethylation; Mutation
				S.LIC(+57.02)FNQETYRPETTTTC(+57.02)PDGEDTC(+57.02)YSTFWND.H	N	35.76	3820.56	31	-2.9	1274.52	3	18.26	5265	2	22	52	Carbamidomethylation
				V.TIVCLDLGYV(sub S)LICFNQETYRPETTTTC(+57.02)PDGQ(sub E)DTC(+57.02)YSTFWNDHR.G	Y	35.66	5132.27	43	12.4	1027.47	5	16.32	4780	1	12	54	Carbamidomethylation; Mutation
				S.Y(sub L)ICY(sub F)NQETYRPETTTTC(+57.02)PP(sub D)GEDTC(+57.02)YSTFWNDHR.G	Y	35.16	4104.7	33	2.5	1027.18	4	15.16	4493	1	22	54	Carbamidomethylation; Mutation
				Y.N(sub S)LICFNQETYRPETTTTC(+57.02)PDGEDTC(+57.02)YSTFWNDHR.G	Y	34.66	4170.74	34	-3.3	1043.69	4	16.53	4833	2	21	54	Carbamidomethylation; Mutation
				T.YH(sub R)PH(sub E)TTTTC(+57.02)PDGEP(sub D)TC(+57.02)YSTFWNDHR.G	Y	34.34	3079.26	25	-29.1	1027.4	3	15.3	4528	1	30	54	Carbamidomethylation; Mutation
				S.LIC(+57.02)FNQETYRPETTTTC(+57.02)PDGEDTC(+57.02)YSTFWD(sub N)DHRGVKIER.G	Y	34.15	4797.12	39	4.3	960.435	5	14.89	4410	2	22	60	Carbamidomethylation; Mutation
				G.ISIIC(+57.02)C(+57.02)KTDK.C	N	34.05	1236.62	10	2.6	619.319	2	7.84	2613	4	71	80	Carbamidomethylation
				S.LIC(+57.02)FNQETYRPE(+6.01)TTTTC(+57.02)PDGEDTC(+57.02)YSTFWNDHR.G	Y	34.01	4119.73	33	-3.8	1374.24	3	15.56	4594	1	22	54	Carbamidomethylation; Replacement of proton by lithium
				Y.SLIC(+57.02)FNH(sub Q)ETYRPETTTTCPDGEDTC(+57.02)YSTFWNDHR.G	Y	33.17	4152.73	34	-5.9	1039.18	4	16.68	4872	1	21	54	Carbamidomethylation; Mutation
				L.I(+119.04)C(+57.02)FNQETYRPETTTTC(+57.02)PDGEDTC(+57.02)YSTFWNDHR.G	Y	33.13	4119.67	32	-4.8	1374.23	3	16.07	4720	1	23	54	Pyridylacetyl; Carbamidomethylation
				E.DT(+120.03)C(+57.02)YSTFWNDHRGVKIER.G	Y	33.01	2403.08	18	13.8	802.046	3	14.8	4384	1	43	60	O-Isopropylmethylphosphonylation; Carbamidomethylation
				G.ISIIC(+57.02)C(+57.02)KTD(-18.01)KC(+57.02)NN	N	32.47	1606.73	13	3.6	536.585	3	8.98	2895	2	71	83	Carbamidomethylation; Dehydration
				S.LIC(+57.02)FNR(sub Q)ETYRPETTTTC(+57.02)PDGEDTC(+57.02)YSTFWNDHR.G	Y	32.41	4141.76	33	-17.6	1036.43	4	19.01	5447	1	22	54	Carbamidomethylation; Mutation
				S.L(+57.02)IC(+57.02)FNQETYRPETTTTC(+57.02)PDGEDTC(+57.02)YSTFWNDHR.G	Y	32.37	4170.74	33	0.4	1043.69	4	16.56	4840	1	22	54	Carbamidomethylation (DHKE, X@N-term); Carbamidomethylation
				L.IC(+57.02)FNQET(+108.00)YRPETTTTC(+57.02)PDGEDTC(+57.02)YSTFWNDHR.G	Y	32.31	4108.63	32	-2.6	1370.55	3	15.28	4523	1	23	54	Carbamidomethylation; O-Ethylphosphorylation
				S.LIC(+57.02)FNQETYRPETTTTC(+57.02)S(sub P)DGEDTC(+57.02)YSTFWNDHR.G	Y	32.18	4103.7	33	-14.9	1026.92	4	15.1	4476	1	22	54	Carbamidomethylation; Mutation
				D.GEDTC(+57.02)YSTFWND(-18.01)HR.G	Y	32.13	1768.69	14	1.5	590.572	3	13.16	3934	1	41	54	Carbamidomethylation; Dehydration
				Y.Q(sub S)LICFNQETYRPETTTTCPDGEDTC(+57.02)YSTFWNDHR.G	Y	31.79	4127.74	34	9.5	1032.95	4	15.8	4653	1	21	54	Carbamidomethylation; Mutation
				V.N(+57.02)(+.98)PGISIIC(+57.02)C(+57.02)KTDKC(+57.02)NN	Y	31.64	1950.86	16	37	651.318	3	8.62	2807	1	68	83	Carbamidomethylation (DHKE, X@N-term); Deamidation (NQ); Carbamidomethylation
				S.LIC(+57.02)FNQETYRPETTTTC(+57.02)PDGEDTC(+57.02)YSTFWD(sub N)DHRGVK.I	Y	31.5	4398.89	36	-4.7	880.781	5	14.98	4438	1	22	57	Carbamidomethylation; Mutation
				R.GC(+57.02)GC(+57.02)PR.V	N	31.14	705.269	6	0.9	353.642	2	2.18	803	1	61	66	Carbamidomethylation
				S.LIC(+57.02)FNQETYRPE(+28.03)TTTTC(+57.02)PDGEDTC(+57.02)YSTFWNDHR.G	Y	30.98	4141.75	33	-6.3	1036.44	4	16.46	4816	1	22	54	Carbamidomethylation; Ethylation
				S.LICFNQEY(sub T)YRPETTTTCPDD(sub G)EDTC(+57.02)YSTFWNDHR.G	Y	30.95	4119.7	33	2.6	1374.24	3	16	4702	1	22	54	Carbamidomethylation; Mutation
				V.N(-17.03)PGISIIC(+57.02)C(+57.02)KTDKC(+57.02)NN	Y	30.92	1875.83	16	-34.3	938.889	2	13.99	4144	2	68	83	Ammonia-loss (N); Carbamidomethylation
				T.CPDGS(sub E)DTC(+57.02)YSTFWNDHR.G	Y	30.91	2059.78	17	41.8	1030.94	2	15.09	4474	1	38	54	Carbamidomethylation; Mutation
				S.LIC(+57.02)FNQETYRPETTTTCPDGEDTCW(sub Y)STFWNDHR.G	Y	30.8	4022.69	33	-0.5	1006.68	4	16.77	4893	1	22	54	Carbamidomethylation; Mutation
				S.LIC(+57.02)FNQETYRPETTTTC(+57.02)PDGEDTCYSTL(sub F)WNDHR.G	Y	30.72	4022.71	33	-1.8	1006.68	4	16.8	4900	1	22	54	Carbamidomethylation; Mutation
				G.ISIIC(+57.02)C(+57.02)KTDKC(+57.02)N(+.98)N	N	30.67	1625.72	13	4.5	813.871	2	9.26	2962	1	71	83	Carbamidomethylation; Deamidation (NQ)
				C.GC(+57.02)PH(sub R)VNPGISIIC(+57.02)C(+57.02)KTDKC(+57.02)NN	Y	30.62	2443.09	21	12.3	815.38	3	7.82	2607	1	63	83	Carbamidomethylation; Mutation
				S.LIC(+57.02)FNQETYRPQ(sub E)TTTTC(+57.02)PDGEDTC(+57.02)YSTFWNDHR.G	Y	30.35	4112.74	33	-16.3	1029.17	4	21.8	6093	1	22	54	Carbamidomethylation; Mutation
				R.V(+57.02)N(+15.99)PGISIIC(+57.02)C(+57.02)K.T	Y	30.34	1332.65	11	60.2	445.252	3	10.82	3347	1	67	77	Carbamidomethylation (DHKE, X@N-term); Hydroxylation; Carbamidomethylation
				R.V(+57.02)NP(+15.99)GISIIC(+57.02)C(+57.02)K.T	Y	30.13	1332.65	11	57.4	445.25	3	10.77	3336	1	67	77	Carbamidomethylation (DHKE, X@N-term); Hydroxylation; Carbamidomethylation
				S.H(sub L)V(sub I)C(+57.02)FNQETYRPETTTTC(+57.02)PDGEDTC(+57.02)YSTFWD(sub N)DHR.G	Y	29.84	4124.66	33	-7.4	1032.17	4	16.34	4785	1	22	54	Carbamidomethylation; Mutation
				G.ISIIC(+57.02)C(+57.02)KTDKC(+57.02)N(-17.03)N	N	29.8	1607.71	13	-1.8	804.861	2	9.61	3045	1	71	83	Carbamidomethylation; Ammonia-loss (N)
				Y.A(sub S)LICFNQETYRPETTTTC(+57.02)PDGEDTC(+57.02)YSTFWNDHRGVKIER.G	Y	29.79	4810.15	40	-5.6	802.694	6	14.77	4377	1	21	60	Carbamidomethylation; Mutation
				S.Y(sub L)ICFQ(sub N)QETYRPETTTTC(+57.02)PDGEP(sub D)TC(+57.02)YSTFWNDHR.G	Y	29.63	4102.72	33	-20.4	1026.67	4	15.54	4588	1	22	54	Carbamidomethylation; Mutation
				S.LIC(+57.02)FNQE(+14.02)TYRPETTTTC(+57.02)PDGEDTC(+57.02)YSTFWNDHR.G	Y	29.1	4127.74	33	-30.6	1032.91	4	15.23	4511	1	22	54	Carbamidomethylation; Methyl ester
				S.H(sub L)V(sub I)C(+57.02)FNQETYRPETTTTC(+57.02)PP(sub D)GEDTC(+57.02)YSTFWNDHR.G	Y	28.97	4105.71	33	23.8	1027.46	4	15.14	4486	1	22	54	Carbamidomethylation; Mutation
				S.M(sub L)T(sub I)C(+57.02)FNQETYRPETTTTC(+57.02)PDGEP(sub D)TC(+57.02)YSTFWNDHR.G	Y	28.82	4101.67	33	9.7	1026.43	4	15.32	4534	1	22	54	Carbamidomethylation; Mutation
				Y.T(sub S)LICFNQETYRPETTTTCPDGEDTC(+57.02)YSTFWD(sub N)DHR.G	Y	28.77	4101.71	34	-9	1026.43	4	16.52	4829	1	21	54	Carbamidomethylation; Mutation
35		Weak neurotoxin WNTX34	Ophiophagus hannah	R.EIVQC(+57.02)C(+57.02)STDEC(+57.02)NH	N	70.65	1650.61	13	3.1	826.313	2	7.21	2407	6	74	86	Carbamidomethylation
				R.FYEGKLLC(+57.02)K.Q	Y	52.62	1156.6	9	-0.2	579.305	2	11.36	3398	4	49	57	Carbamidomethylation
				S.LTC(+57.02)LNC(+57.02)PEQYC(+57.02)K.R	Y	52.44	1584.67	12	2.1	793.346	2	10.85	3265	2	22	33	Carbamidomethylation
				K.RFYEGKLLC(+57.02)K.Q	Y	43.88	1312.7	10	3.6	438.574	3	10.49	3178	1	48	57	Carbamidomethylation
				R.IHTC(+57.02)RN(+.98)GENVC(+57.02)FKR.F	Y	42.43	1790.83	14	7.7	448.718	4	7.39	2450	2	35	48	Carbamidomethylation; Deamidation (NQ)
				S.LTC(+57.02)LNC(+57.02)PEQYC(+57.02)KR.I	Y	38.37	1740.77	13	4.4	871.398	2	9.89	3039	3	22	34	Carbamidomethylation
				R.N(+.98)GENVC(+57.02)FKR.F	Y	37.24	1123.51	9	8.8	562.766	2	7.59	2500	4	40	48	Deamidation (NQ); Carbamidomethylation
				K.LLC(+57.02)KQFR.R	Y	35.13	963.532	7	1.6	322.185	3	7.82	2557	2	54	60	Carbamidomethylation
				R.FYEGKLLC(+57.02)KQFR.R	Y	34.22	1587.82	12	3.2	530.283	3	12.77	3740	3	49	60	Carbamidomethylation
				R.NGENVC(+57.02)FKR.F	Y	33.96	1122.52	9	3.7	375.183	3	6.87	2324	2	40	48	Carbamidomethylation
				R.IHTC(+57.02)RN(-17.03)GENVC(+57.02)FKR.F	Y	29.71	1772.82	14	2.8	444.214	4	7.47	2469	2	35	48	Carbamidomethylation; Ammonia-loss (N)
				K.RIHTC(+57.02)RN(+.98)GENVC(+57.02)FKR.F	Y	27.8	1946.93	15	8.6	390.397	5	6.84	2314	1	34	48	Carbamidomethylation; Deamidation (NQ)
				R.FYEGK.L	N	27.69	642.301	5	-3.6	322.157	2	5.87	2073	2	49	53
				K.RFYEGK.L	N	22.37	798.402	6	1.1	400.209	2	5.78	2050	2	48	53
				R.NGENVC(+57.02)FK.R	Y	21.68	966.423	8	5	484.221	2	7.72	2530	1	40	47	Carbamidomethylation
				R.IHTC(+57.02)RNGEN(+.98)VC(+57.02)FKR.F	Y	19.68	1790.83	14	5.4	448.717	4	7.92	2581	1	35	48	Carbamidomethylation; Deamidation (NQ)
36		Weak neurotoxin 7	Naja naja	R.RGC(+57.02)AATC(+57.02)PEAKPR.E	Y	46.69	1472.7	13	21.7	491.917	3	5.16	1937	4	40	52	Carbamidomethylation
				R.GC(+57.02)AATC(+57.02)PEAKPR.E	Y	42.49	1316.6	12	-13.5	659.297	2	5.65	2061	4	41	52	Carbamidomethylation
				R.G(+57.02)CAATC(+57.02)PEAKPR.E	Y	27.32	1316.6	12	-1.5	659.305	2	5.63	2055	1	41	52	Carbamidomethylation (DHKE, X@N-term); Carbamidomethylation
				LTC(+57.02)LNC(+57.02)PEVYC(+57.02)R(+.98)R.F	Y	23.7	1740.77	13	-3.2	581.264	3	10.04	3162	1	1	13	Carbamidomethylation; Deamidation (R)
37		Weak neurotoxin 10	Naja sputatrix	R.RGC(+57.02)AATC(+57.02)PEAKPR.E	Y	31.25	1472.7	13	1.5	369.182	4	5.36	2057	2	61	73	Carbamidomethylation
				R.GC(+57.02)AATC(+57.02)PEAKPR.E	Y	24.33	1316.6	12	7.2	439.876	3	5.83	2213	1	62	73	Carbamidomethylation
38		Weak toxin CM-11	Naja haje haje	R.GC(+57.02)AATC(+57.02)PEAKPR.E	Y	52.2	1316.6	12	1.8	439.874	3	5.53	1939	4	41	52	Carbamidomethylation
				T.RGC(+57.02)AATC(+57.02)PEAKPR.E	Y	44.27	1472.7	13	0.9	491.907	3	4.85	1776	4	40	52	Carbamidomethylation
				LTC(+57.02)LIC(+57.02)PEK(+42.01)YC(+57.02)N(+.98)K.V	Y	32.67	1740.79	13	2.2	871.403	2	13.5	3875	2	1	13	Carbamidomethylation; Acetylation (K); Deamidation (NQ)
39		Weak toxin DE-1	Ophiophagus hannah	S.LIC(+57.02)FNQETYRPETTTTC(+57.02)PDGEDTC(+57.02)YSTFWNDHHGVKIER.G	Y	114.12	4777.09	39	0.7	1195.28	4	13.58	3953	42	22	60	Carbamidomethylation
				S.LIC(+57.02)FNQETYRPETTTTC(+57.02)PDGEDTC(+57.02)YSTFWNDHHGVK.I	Y	96.31	4378.86	36	2.3	1095.73	4	13.11	3828	19	22	57	Carbamidomethylation
				R.VNPPISIIC(+57.02)C(+57.02)KTDKC(+57.02)NN	Y	87.14	2031.95	17	5.5	1016.99	2	10.4	3070	33	67	83	Carbamidomethylation
				R.GC(+57.02)GC(+57.02)PRVNPPISIIC(+57.02)C(+57.02)KTDKC(+57.02)NN	Y	81.23	2719.21	23	-1.4	907.41	3	11.35	3318	11	61	83	Carbamidomethylation
				D.GEDTC(+57.02)YSTFWNDHHGVKIER.G	Y	77.72	2450.07	20	1.6	613.526	4	11.48	3354	4	41	60	Carbamidomethylation
				D.TC(+57.02)YSTFWNDHHGVKIER.G	Y	75.99	2148.98	17	13.3	538.259	4	9.8	2902	7	44	60	Carbamidomethylation
				R.GC(+57.02)GC(+57.02)PRVNPPISIIC(+57.02)C(+57.02)K.T	Y	71.9	1986.93	17	3.4	994.474	2	12.22	3558	2	61	77	Carbamidomethylation
				S.LIC(+57.02)FNQETYRPETTTTC(+57.02)PDGED.T	N	70.95	2646.12	22	-4.4	1324.06	2	12.61	3670	2	22	43	Carbamidomethylation
				N.PPISIIC(+57.02)C(+57.02)KTDKC(+57.02)NN	Y	69.42	1818.84	15	0.7	607.289	3	9.39	2794	4	69	83	Carbamidomethylation
				R.VNPPISIIC(+57.02)C(+57.02)KTDK.C	Y	68.95	1643.84	14	-2.3	822.924	2	9.96	2957	10	67	80	Carbamidomethylation
				D.GEDTC(+57.02)YSTFWNDHHGVK.I	Y	68.11	2051.84	17	1.4	684.956	3	9.77	2893	4	41	57	Carbamidomethylation
				S.LIC(+57.02)FNQETYRPETTTTC(+57.02)PDGED(-18.01)TC(+57.02)YSTFWNDHHGVKIER.G	Y	66.03	4759.08	39	-4.5	1190.77	4	12.88	3757	3	22	60	Carbamidomethylation; Dehydration
				S.L(+27.99)IC(+57.02)FNQETYRPETTTTC(+57.02)PDGEDTC(+57.02)YSTFWNDHHGVKIER.G	Y	65.81	4805.09	39	-0.5	962.024	5	17.55	4997	1	22	60	Formylation; Carbamidomethylation
				K.IERGC(+57.02)GC(+57.02)PRVNPPISIIC(+57.02)C(+57.02)K.T	Y	65.41	2385.15	20	0.8	597.296	4	12.02	3499	3	58	77	Carbamidomethylation
				R.VNPPISIIC(+57.02)C(+57.02)K.T	Y	65.17	1299.67	11	18.4	650.853	2	12.8	3730	6	67	77	Carbamidomethylation
				R.VNPPISIIC(+57.02)C(+57.02)KTDK(+57.02)C(+57.02)NN	Y	63.6	2088.98	17	6.9	697.337	3	9.84	2915	2	67	83	Carbamidomethylation; Carbamidomethylation (DHKE, X@N-term)
				G.EDTC(+57.02)YSTFWNDHHGVKIER.G	Y	63.2	2393.05	19	-18.5	798.676	3	14.47	4192	2	42	60	Carbamidomethylation
				S.LIC(+57.02)FNQETYRPETTTTC(+57.02)PDGEDT(-18.01)C(+57.02)YSTFWNDHHGVK.I	Y	62.5	4360.85	36	1.2	1091.22	4	12.97	3785	1	22	57	Carbamidomethylation; Dehydration
				I.C(+57.02)FNQETYRPETTTT(+236.21)C(+57.02)PDGEDTC(+57.02)YSTFWNDHHGVKIER.G	Y	60.73	4787.14	37	-39.3	958.397	5	14.31	4151	2	24	60	Carbamidomethylation; Palmitoleyl
				Y.SLIC(+57.02)FNQETYRPETTTTCPDGEDTC(+57.02)YSTFWNDHHGVKIER.G	Y	60.33	4807.1	40	-17.5	802.177	6	14.36	4165	1	21	60	Carbamidomethylation
				Y.SF(sub L)ICFNQETYRPETTTTCPDGEDTC(+57.02)YSTFWNDHHGVKIER.G	Y	59.85	4784.06	40	-4.8	798.347	6	14.2	4120	2	21	60	Carbamidomethylation; Mutation
				Y.STFWNDHHGVKIER.G	Y	59.36	1724.84	14	7	432.22	4	9.21	2746	2	47	60
				R.VNPPISIIC(+57.02)C(+57.02)KTDKC(+57.02)N(+.98)N	Y	58.73	2032.94	17	24.1	678.67	3	12.08	3514	4	67	83	Carbamidomethylation; Deamidation (NQ)
				S.LIC(+57.02)FNQETYRPETTTTC(+57.02)PD.G	N	58.48	2345.03	19	3.8	1173.53	2	12.46	3631	4	22	40	Carbamidomethylation
				S.LIC(+57.02)FNQETYRPETTTTC(+57.02)PDGEDTC(+57.02)YSTFWN(+.98)DHHGVKIER.G	Y	58.43	4778.07	39	-3	1195.52	4	15.59	4494	2	22	60	Carbamidomethylation; Deamidation (NQ)
				D.TC(+57.02)YSTFWNDHHGVK.I	Y	58.26	1750.75	14	-3.8	876.38	2	9.58	2839	4	44	57	Carbamidomethylation
				S.LIC(+57.02)FNQETYRPEY(sub T)TTTCPDGEDTC(+57.02)YSTFWNDHHGVKIER.G	Y	57.85	4782.09	39	-1.8	798.02	6	13.11	3826	1	22	60	Carbamidomethylation; Mutation
				Y.SLICFNQETYRPETTTTC(+57.02)PDGEDTC(+57.02)YSTFWNDHHGVKIER.G	Y	57.61	4807.1	40	-12.1	802.181	6	14.93	4315	3	21	60	Carbamidomethylation
				S.LIC(+57.02)FNQETYRPE(+14.02)TTTTC(+57.02)PDGEDTC(+57.02)YSTFWNDHHGVKIER.G	Y	57.06	4791.11	39	0.1	799.525	6	13.49	3928	4	22	60	Carbamidomethylation; Methyl ester
				Y.P(sub S)LICFNQETYRPETTTTCPDGEDTC(+57.02)YSTFWNDHHGVKIER.G	Y	56.95	4760.1	40	-18.9	953.009	5	16.1	4624	2	21	60	Carbamidomethylation; Mutation
				S.LIC(+57.02)FNQETYRPETTTTC(+57.02)PDGEDTC(+57.02)YSTFWND(-18.01)HHGVKIER.G	Y	56.17	4759.08	39	-0.5	1190.78	4	12.89	3761	1	22	60	Carbamidomethylation; Dehydration
				S.LIC(+57.02)FNQETYRPE(+14.02)TTTTC(+57.02)PDGEDTC(+57.02)YSTFWN(+.98)DHHGVKIER.G	Y	56.13	4792.09	39	-24.3	959.402	5	13.95	4056	4	22	60	Carbamidomethylation; Methyl ester; Deamidation (NQ)
				R.VNPPISIIC(+57.02)C(+57.02)KTD(-18.01)KC(+57.02)NN	Y	55.88	2013.94	17	4.2	1007.98	2	9.84	2916	5	67	83	Carbamidomethylation; Dehydration
				I.C(+57.02)FNQETYRPETTTT(+238.23)C(+57.02)PDGEDTC(+57.02)YSTFWNDHHGVKIER.G	Y	55.48	4789.15	37	-14.9	799.187	6	17.13	4890	3	24	60	Carbamidomethylation; Palmitoylation
				S.LIC(+57.02)FNQETYRPETTTTC(+57.02)PDGEDTC(+57.02)YSTFWNDHHGVK(+27.99)IER.G	Y	55.04	4805.09	39	1.3	962.026	5	16.28	4673	1	22	60	Carbamidomethylation; Formylation
				R.V(+27.99)NPPISIIC(+57.02)C(+57.02)KTDKC(+57.02)NN	Y	55.02	2059.95	17	-1.6	1030.98	2	13.56	3948	6	67	83	Formylation; Carbamidomethylation
				L.IC(+57.02)FNQETY(+120.03)RPETTTTC(+57.02)PDGEDTC(+57.02)YSTFWNDHHGVKIER.G	Y	54.79	4784.04	38	0.5	798.348	6	13.56	3946	1	23	60	Carbamidomethylation; O-Isopropylmethylphosphonylation
				R.GC(+57.02)GC(+57.02)PRVL(sub N)PPISIIC(+57.02)C(+57.02)KTDKC(+57.02)NN	Y	53.08	2718.25	23	-44.5	680.54	4	10.76	3167	4	61	83	Carbamidomethylation; Mutation
				R.VNPPISIIC(+57.02)C(+57.02)KTDKC(+57.02)NN(-18.01)	Y	53.06	2013.94	17	9.3	672.328	3	9.82	2908	1	67	83	Carbamidomethylation; Dehydration
				L.IC(+57.02)FNQETYRPETTT(+120.03)TC(+57.02)PDGEDTC(+57.02)YSTFWNDHHGVKIER.G	Y	52.23	4784.04	38	3.7	798.35	6	13.62	3964	1	23	60	Carbamidomethylation; O-Isopropylmethylphosphonylation
				G.Y(+42.01)SLIC(+57.02)FNQETYRPETTTTC(+57.02)PDGEDTC(+57.02)YSTFWNDHHGVKIER.G	Y	52.07	5069.2	41	14.1	845.885	6	14.17	4111	2	20	60	Acetylation (Protein N-term); Carbamidomethylation
				R.V(+27.99)NPPISIIC(+57.02)C(+57.02)K.T	Y	51.85	1327.66	11	-0.1	664.839	2	17.29	4930	2	67	77	Formylation; Carbamidomethylation
				R.V(+57.02)NPPISIIC(+57.02)C(+57.02)KTDKC(+57.02)NN	Y	51.48	2088.98	17	-0.9	1045.49	2	11.92	3469	5	67	83	Carbamidomethylation (DHKE, X@N-term); Carbamidomethylation
				R.VNPPISIIC(+57.02)C(+57.02)KTD(+57.02)KC(+57.02)NN	Y	50.99	2088.98	17	3.2	697.335	3	9.86	2923	1	67	83	Carbamidomethylation; Carbamidomethylation (DHKE, X@N-term)
				R.VNPPISIIC(+57.02)C(+57.02)K(+57.02).T	Y	50.69	1356.69	11	-5.2	679.348	2	12.23	3564	2	67	77	Carbamidomethylation; Carbamidomethylation (DHKE, X@N-term)
				L.Y(sub G)YSLICFNQETYRPETTTTCPDGEDTC(+57.02)YSTFWNDHHGVKIER.G	Y	50.43	5076.21	42	-2.7	847.039	6	14.32	4152	3	19	60	Carbamidomethylation; Mutation
				G.M(sub E)DTC(+57.02)YSTFWNDHHGVKIER.G	Y	50.28	2395.05	19	-28.4	799.334	3	14.88	4301	3	42	60	Carbamidomethylation; Mutation
				S.L(+27.99)IC(+57.02)FNQETYRPETTTTC(+57.02)PDGEDTC(+57.02)YSTFWNDHHGVK.I	Y	49.56	4406.86	36	-5.7	1102.72	4	18.19	5152	1	22	57	Formylation; Carbamidomethylation
				S.LIC(+57.02)FNQ(+.98)ETYRPETTTTC(+57.02)PDGEDTC(+57.02)YSTFWNDHHGVKIER.G	Y	49.47	4778.07	39	6.1	956.628	5	13.73	3994	1	22	60	Carbamidomethylation; Deamidation (NQ)
				K.IERGC(+57.02)GC(+57.02)PR.V	N	49.35	1103.5	9	-5.1	552.753	2	4.32	1599	4	58	66	Carbamidomethylation
				I.C(+57.02)FNQETYRPETTT(+236.21)TC(+57.02)PDGEDTC(+57.02)YSTFWNDHHGVKIER.G	Y	49.31	4787.14	37	-38.2	958.398	5	14.45	4186	1	24	60	Carbamidomethylation; Palmitoleyl
				P.ISIIC(+57.02)C(+57.02)KTDKC(+57.02)NN	N	49.15	1624.74	13	-2.6	813.374	2	8.99	2686	2	71	83	Carbamidomethylation
				R.GC(+57.02)GC(+57.02)PRVNPPISIIC(+57.02)C(+57.02)KTDKC(+57.02)N(+.98)N	Y	48.91	2720.2	23	-24.8	681.039	4	11.9	3461	1	61	83	Carbamidomethylation; Deamidation (NQ)
				S.LIC(+57.02)FNQETYRPE(+6.01)TTTTC(+57.02)PDGEDTC(+57.02)YSTFWNDHHGVKIER.G	Y	48.66	4783.1	39	-9.7	798.183	6	14.87	4300	2	22	60	Carbamidomethylation; Replacement of proton by lithium
				S.LIC(+57.02)FNQE(+14.02)TYRPETTTTC(+57.02)PDGEDTC(+57.02)YSTFWN(+.98)DHHGVKIER.G	Y	48.59	4792.09	39	-29.6	799.665	6	15.21	4392	1	22	60	Carbamidomethylation; Methyl ester; Deamidation (NQ)
				Y.SLIC(+57.02)FNQETS(sub Y)RPETTTTC(+57.02)PDGEDTC(+57.02)YSTFWNDHHGVKIER.G	Y	48.22	4788.09	40	-9.3	958.617	5	13.88	4036	3	21	60	Carbamidomethylation; Mutation
				D.LGYSLICFNQEM(sub T)YRPETTTTCPDGEDTCYSTFWNDHHGVKIER.G	Y	47.55	5056.22	43	-1.8	843.709	6	14.09	4090	1	18	60	Mutation
				R.VNPPISIIC(+57.02)C(+57.02)K(+27.99)TDKC(+57.02)NN	Y	47.51	2059.95	17	1	687.658	3	12.14	3532	2	67	83	Carbamidomethylation; Formylation
				S.LIC(+57.02)FNQETYRPETTTTC(+57.02)PDGE(+14.02)DTC(+57.02)YSTFWNDHHGVKIER.G	Y	47.46	4791.11	39	-22	799.507	6	13.27	3871	1	22	60	Carbamidomethylation; Methyl ester
				I.C(+57.02)FNQETYRPETT(+238.23)TTC(+57.02)PDGEDTC(+57.02)YSTFWNDHHGVKIER.G	Y	47.45	4789.15	37	-35.9	958.803	5	13.86	4031	1	24	60	Carbamidomethylation; Palmitoylation
				K.I(+27.99)ERGC(+57.02)GC(+57.02)PR.V	N	47.08	1131.49	9	2.8	566.755	2	7.26	2282	3	58	66	Formylation; Carbamidomethylation
				I.C(+57.02)FNQETYRPETT(+236.21)TTC(+57.02)PDGEDTC(+57.02)YSTFWNDHHGVKIER.G	Y	47.08	4787.14	37	-21.3	958.414	5	15.27	4408	1	24	60	Carbamidomethylation; Palmitoleyl
				S.LIC(+57.02)FNQETYRPETTTN(sub T)C(+57.02)PDGEDTC(+57.02)YSTFWNDHHGVKIER.G	Y	46.73	4790.09	39	-25.8	799.334	6	16.98	4853	5	22	60	Carbamidomethylation; Mutation
				Y.SLICFNH(sub Q)ETYRPETTTTCPDGEDTC(+57.02)YSTFWNDHHGVKIER.G	Y	46.57	4759.08	40	-4.8	952.819	5	14.02	4073	5	21	60	Carbamidomethylation; Mutation
				S.LICFNQETYRPEY(sub T)TTTC(+57.02)PDGEDTC(+57.02)YSTFWNDHHGVKIER.G	Y	46.55	4782.09	39	-6.7	798.016	6	15.06	4348	2	22	60	Carbamidomethylation; Mutation
				Y.T(sub S)LICFNQETYRPETTTTCPDGEDTC(+57.02)YSTFWNDHHGVKIER.G	Y	46.51	4764.1	40	-8.3	795.017	6	12.89	3760	2	21	60	Carbamidomethylation; Mutation
				I.C(+57.02)FNQETYRPETTT(+238.23)TC(+57.02)PDGEDTC(+57.02)YSTFWNDHHGVKIER.G	Y	46.15	4789.15	37	-17.6	799.185	6	17.03	4866	2	24	60	Carbamidomethylation; Palmitoylation
				S.LIC(+57.02)FNQ(+.98)ETYRPE(+14.02)TTTTC(+57.02)PDGEDTC(+57.02)YSTFWNDHHGVKIER.G	Y	46.07	4792.09	39	-29.7	799.665	6	14.29	4144	2	22	60	Carbamidomethylation; Deamidation (NQ); Methyl ester
				Y.R(sub S)LICFNQETYRPETTTTCPDGEDTC(+57.02)YSTFWNDHHGVKIER.G	Y	45.96	4819.15	40	-12.2	804.189	6	15.16	4378	2	21	60	Carbamidomethylation; Mutation
				S.LIC(+57.02)FNQETYRPETY(sub T)TTCPDGEDTC(+57.02)YSTFWNDHHGVKIER.G	Y	45.77	4782.09	39	-3.2	798.019	6	13.09	3820	1	22	60	Carbamidomethylation; Mutation
				L.IC(+57.02)FNQETYRPETT(+120.03)TTC(+57.02)PDGEDTC(+57.02)YSTFWNDHHGVKIER.G	Y	45.42	4784.04	38	3.6	798.35	6	14.79	4276	1	23	60	Carbamidomethylation; O-Isopropylmethylphosphonylation
				S.LIC(+57.02)FNQETYRP(+13.98)ETTTTC(+57.02)PDGEDTC(+57.02)YSTFWNDHHGVKIER.G	Y	45.35	4791.07	39	-60.4	799.471	6	13.61	3961	1	22	60	Carbamidomethylation; Proline oxidation to pyroglutamic acid
				T.YRPETTT(+59.02)TC(+57.02)PDGEDTC(+57.02)YSTFWNDHHGVKIER.G	Y	45.07	3830.65	31	-65.7	958.607	4	13.38	3901	1	30	60	Aminoethylcysteine; Carbamidomethylation
				G.EDTC(+57.02)YSTFWN(+.98)DHHGVKIER.G	Y	45.07	2394.03	19	9.6	799.026	3	15.82	4552	2	42	60	Carbamidomethylation; Deamidation (NQ)
				S.LIC(+57.02)FNQETYRQ(sub P)ETTTTC(+57.02)PDGEDTC(+57.02)YSTFWNDHHGVKIER.G	Y	44.79	4808.1	39	-4.3	802.353	6	13.71	3990	2	22	60	Carbamidomethylation; Mutation
				C.P(+210.99)DGEDTC(+57.02)YSTFWNDHHGVKIER.G	Y	44.79	2873.14	22	84.2	958.8	3	14.4	4174	5	39	60	Tri nitro benzene; Carbamidomethylation
				Y.SLV(sub I)C(+57.02)FNQETYRPETTTTCPDGEDTC(+57.02)YSTFWNDHHGVKIER.G	Y	44.77	4793.09	40	-8.2	799.848	6	13.93	4050	2	21	60	Carbamidomethylation; Mutation
				L.GYSLIC(+57.02)FNQETYRPETT(-2.02)TTC(+57.02)PDGEDTC(+57.02)YSTFWNDHHGVKIER.G	Y	44.13	5082.19	42	-1.2	848.038	6	13.36	3895	1	19	60	Carbamidomethylation; 2-amino-3-oxo-butanoic_acid
				Y.SLICFNQETYH(sub R)PETTTTC(+57.02)PDGEDTC(+57.02)YSTFWD(sub N)DHHGVKIER.G	Y	43.83	4789.04	40	-2.4	799.179	6	15.79	4546	2	21	60	Carbamidomethylation; Mutation
				S.LIC(+57.02)FNQETYRPETTTTC(+57.02)PDGEDTC(+57.02)YSTFWNDHHGVKIERG.C	Y	43.68	4834.11	40	0	967.83	5	13	3792	2	22	61	Carbamidomethylation
				D.LGYSLICFNH(sub Q)ETYRPETTTTCPDGEDTC(+57.02)YSTFWNDHHGVKIER.G	Y	43.48	5092.25	43	-7.2	849.709	6	14.46	4188	1	18	60	Carbamidomethylation; Mutation
				R.VNPPISIIC(+57.02)C(+57.02)KTD.K	Y	43.36	1515.74	13	4.9	758.882	2	12.81	3732	2	67	79	Carbamidomethylation
				Y.SLICFNE(sub Q)ETYRPETTTTC(+57.02)PDGEDTC(+57.02)YSTFWNDHHGVKIER.G	Y	43.26	4808.09	40	-4.1	802.352	6	14.29	4145	2	21	60	Carbamidomethylation; Mutation
				S.LIC(+57.02)FNQETYRPETTTTC(+57.02)PDGEP(sub D)TC(+57.02)YSTFWNDHHGVKIER.G	Y	43.16	4759.12	39	-11.6	952.82	5	12.87	3755	1	22	60	Carbamidomethylation; Mutation
				R.VNPPISIIC(+57.02)C(+57.02)K(+27.99).T	Y	42.81	1327.66	11	1.9	664.84	2	16.78	4805	2	67	77	Carbamidomethylation; Formylation
				S.LIC(+57.02)FNQETYRPEN(sub T)TTTC(+57.02)PDGEDTC(+57.02)YSTFWNDHHGVKIER.G	Y	42.81	4790.09	39	-18.6	799.34	6	14.34	4158	2	22	60	Carbamidomethylation; Mutation
				T.IVC(+57.02)LDLGYSLIC(+57.02)FNQETYC(sub R)PETTTTC(+57.02)PDGEDTC(+57.02)YSTFWNDHHGVKIER.G	Y	42.76	5744.49	48	16.7	958.439	6	14.79	4278	1	13	60	Carbamidomethylation; Mutation
				G.EDF(sub T)CYSTFWD(sub N)DHHGVKIER.G	Y	42.56	2383.03	19	-8	795.345	3	15.87	4565	2	42	60	Mutation
				G.EDTY(sub C)YSTFWD(sub N)DHHGVKIER.G	Y	42.53	2397.07	19	-26.2	800.008	3	13.82	4019	1	42	60	Mutation
				Q.ETY(+783.14)RPETTTTC(+57.02)PDGEDTC(+57.02)YSTFWNDHHGVKIER.G	Y	42.51	4784.86	33	43	958.021	5	14.57	4216	1	28	60	FAD; Carbamidomethylation
				D.LGYSLV(sub I)CFNH(sub Q)ETYRPETTTTCPDGEDTC(+57.02)YSTFWNDHHGVKIER.G	Y	42.39	5078.23	43	-8.2	847.373	6	15.04	4342	3	18	60	Carbamidomethylation; Mutation
				Y.SLICW(sub F)NQETYRPETTTTCPDGEDTC(+57.02)YSTFWNDHHGVKIER.G	Y	42.27	4789.09	40	-2.4	958.823	5	13.82	4020	1	21	60	Carbamidomethylation; Mutation
				C.FN(+406.16)QETYRPETTTTC(+57.02)PDGEDTC(+57.02)YSTFWNDHHGVKIER.G	Y	42.27	4797.05	36	5.1	800.52	6	15.36	4429	2	25	60	HexNAc2; Carbamidomethylation
				R.VNPPISIIC(+57.02)C(+57.02)KTDKC(+57.02)N(-17.03)N	Y	42.24	2014.93	17	1.7	672.651	3	11.94	3475	3	67	83	Carbamidomethylation; Ammonia-loss (N)
				S.LIC(+57.02)FNQETYM(sub R)PETTTTC(+57.02)PDGEDTC(+57.02)YSTFWNDHHGVKIER.G	Y	41.93	4752.03	39	6.4	951.419	5	16.03	4607	2	22	60	Carbamidomethylation; Mutation
				P.DGC(sub E)DTC(+57.02)YSTFWNDHHGVKIER.G	Y	41.86	2539.06	21	-25.7	847.34	3	13.93	4048	1	40	60	Carbamidomethylation; Mutation
				L.GYSLY(sub I)CFNQETYRPETTTTC(+57.02)PDGEDTC(+57.02)YSTFWNDHHGVKIER.G	Y	41.5	5077.17	42	9	847.209	6	13.81	4018	2	19	60	Carbamidomethylation; Mutation
				R.VNPPISIIC(+57.02)C(+57.02)KTDKC(+57.02)NN(+.98)	Y	41.18	2032.94	17	1.8	1017.48	2	12.18	3544	1	67	83	Carbamidomethylation; Deamidation (NQ)
				Y.SLIC(+57.02)FNQETYH(sub R)PETTTTCPDGEDTC(+57.02)YSTFWD(sub N)DHHGVKIER.G	Y	41.05	4789.04	40	-17.9	799.167	6	15.92	4578	1	21	60	Carbamidomethylation; Mutation
				S.LIC(+57.02)FNH(sub Q)ETYRPETTTTC(+57.02)PDGEDTC(+57.02)YSTFWNDHHGVKIER.G	Y	40.94	4786.09	39	-9.4	958.217	5	14.52	4204	1	22	60	Carbamidomethylation; Mutation
				Y.H(sub S)M(sub L)ICFNQETYRPETTTTCPDGEDTC(+57.02)YSTFWNDHHGVKIER.G	Y	40.82	4818.06	40	2.7	804.02	6	15.3	4414	2	21	60	Carbamidomethylation; Mutation
				R.VNPPISIIC(+57.02)C(+57.02)KTDKC(+57.02)N.N	Y	40.8	1917.91	16	0.8	640.312	3	11.96	3480	2	67	82	Carbamidomethylation
				Y.T(sub S)LICFNQETW(sub Y)RPETTTTCPDGEDTC(+57.02)YSTFWNDHHGVKIER.G	Y	40.67	4787.11	40	-19.4	798.844	6	15.39	4438	2	21	60	Carbamidomethylation; Mutation
				S.LICFNQETW(sub Y)RPETTTTCPDGEDTC(+57.02)YSTFWNDHHGVKIER.G	Y	40.54	4686.06	39	4.5	938.224	5	16.61	4763	3	22	60	Carbamidomethylation; Mutation
				S.LIC(+57.02)FNQETYRPETTTTC(+57.02)PD(-18.01)GEDTC(+57.02)YSTFWNDHHGVKIER.G	Y	40.5	4759.08	39	-0.8	794.187	6	12.86	3748	3	22	60	Carbamidomethylation; Dehydration
				D.LGYSLICFNQETYM(sub R)PETTTTCPDGEDTC(+57.02)YSTFWNDHHGVKIER.G	Y	40.37	5058.19	43	5.6	844.043	6	13.23	3859	1	18	60	Carbamidomethylation; Mutation
				L.I(+104.03)C(+57.02)FNQETYRPETTTTC(+57.02)PDGEDTC(+57.02)YSTFWNDHHGVKIER.G	Y	40.34	4768.03	38	-6.8	954.607	5	13.04	3805	1	23	60	Benzoyl; Carbamidomethylation
				D.TC(+57.02)YSTFWND(-18.01)HHGVKIER.G	Y	40.32	2130.97	17	4.8	533.752	4	9.74	2881	1	44	60	Carbamidomethylation; Dehydration
				S.LIC(+57.02)FNQETYRPH(sub E)TTTTC(+57.02)PDGEDTC(+57.02)YSTFWD(sub N)DHHGVKIER.G	Y	40.31	4786.09	39	-16.1	958.21	5	15.75	4537	1	22	60	Carbamidomethylation; Mutation
				D.GEDTC(+57.02)YSTFWN(+.98)DHHGVKIER.G	Y	40.23	2451.05	20	5.8	613.774	4	12	3492	2	41	60	Carbamidomethylation; Deamidation (NQ)
				S.LIC(+57.02)FNQETYRPETTTTC(+57.02)PDGD(sub E)DTC(+57.02)YSTFWNDHHGVKIER.G	Y	40.1	4763.08	39	-2.2	794.851	6	13.07	3814	1	22	60	Carbamidomethylation; Mutation
				L.GYT(sub S)F(sub L)ICFNQETYRPETTTTC(+57.02)PDGEDTC(+57.02)YSTFWNDHHGVKIER.G	Y	40.08	5075.19	42	5.7	846.876	6	13.19	3850	3	19	60	Carbamidomethylation; Mutation
				Y.T(sub S)M(sub L)ICFNQETYRPETTTTCPDGEDTC(+57.02)YSTFWNDHHGVKIER.G	Y	40.03	4782.05	40	0.6	798.016	6	13.15	3838	1	21	60	Carbamidomethylation; Mutation
				N.PPISIIC(+57.02)C(+57.02)KTDK.C	Y	39.98	1430.73	12	3	477.917	3	9.57	2838	1	69	80	Carbamidomethylation
				S.LIC(+57.02)FNQETYRPETTTTC(+57.02)PDGED(+14.02)TC(+57.02)YSTFWNDHHGVKIER.G	Y	39.73	4791.11	39	-1.5	959.227	5	13.73	3996	2	22	60	Carbamidomethylation; Methyl ester
				F.NQETYR(+541.06)PETTTTC(+57.02)PDGEDTC(+57.02)YSTFWNDHHGVKIER.G	Y	39.69	4784.88	35	15.7	957.999	5	13.94	4051	1	26	60	ADP Ribose addition; Carbamidomethylation
				Y.SM(sub L)M(sub I)CFNQETYRPETTTTCPDGEDTC(+57.02)YSTFWNDHHGVKIER.G	Y	39.04	4785.99	40	1.4	798.674	6	14.64	4235	1	21	60	Carbamidomethylation; Mutation
				Y.SLICFNQETYH(sub R)PETTTTC(+57.02)PDGEDTC(+57.02)YSTFWNDHHGVKIER.G	Y	38.88	4788.06	40	-10.7	799.009	6	15.3	4415	1	21	60	Carbamidomethylation; Mutation
				L.IC(+57.02)FNQE(+21.98)TYRPETTTTC(+57.02)PDGEDTC(+57.02)YSTFWNDHHGVKIER.G	Y	38.83	4685.99	38	9.7	782.013	6	16.61	4762	1	23	60	Carbamidomethylation; Sodium adduct
				E.DT(+136.03)C(+57.02)YSTFWNDHHGVKIER.G	Y	38.81	2400.04	18	-30.6	800.995	3	14.82	4284	1	43	60	O-Diethylphosphorylation; Carbamidomethylation
				Y.SLICW(sub F)NQETYRPETTTTCPDGEDTC(+57.02)YSTFWD(sub N)DHHGVKIER.G	Y	38.74	4790.07	40	-19	959.004	5	13.76	4002	2	21	60	Carbamidomethylation; Mutation
				S.LIC(+57.02)FNR(sub Q)ETYRPETTTTC(+57.02)PDGEDTC(+57.02)YSTFWNDHHGVKIER.G	Y	38.73	4805.13	39	-9.7	962.025	5	17.53	4991	1	22	60	Carbamidomethylation; Mutation
				S.LIC(+57.02)FNQETYRPETTTN(sub T)C(+57.02)PDGEDTC(+57.02)YSTFWD(sub N)DHHGVKIER.G	Y	38.68	4791.07	39	-2.4	799.517	6	14.16	4110	1	22	60	Carbamidomethylation; Mutation
				S.LIC(+57.02)FNQETYRP(+29.04)ETTTTC(+57.02)PDGEDTC(+57.02)YSTFWNDHHGVKIER.G	Y	38.47	4806.13	39	-18.7	802.014	6	15.1	4361	1	22	60	Carbamidomethylation; Dimethylation of proline residue
				L.GYSLY(sub I)C(+57.02)FNQETYRPETTTTCPDGEDTC(+57.02)YSTFWNDHHGVKIER.G	Y	38.46	5077.17	42	12.9	847.212	6	13.79	4012	1	19	60	Carbamidomethylation; Mutation
				S.LIC(+57.02)FNQETYRPETTTTCPDGEDTCW(sub Y)STFWNDHHGVKIER.G	Y	38.36	4686.06	39	0.6	782.018	6	15.48	4463	3	22	60	Carbamidomethylation; Mutation
				N.PPISIIC(+57.02)C(+57.02)KTD(-18.01)KC(+57.02)NN	Y	38.29	1800.83	15	0.5	601.285	3	9.42	2802	1	69	83	Carbamidomethylation; Dehydration
				D.LGYSLICFNQETH(sub Y)RPETTTTCPDGEDTC(+57.02)YSTFWNDHHGVKIER.G	Y	38.28	5057.24	43	-3.1	843.879	6	13.43	3913	1	18	60	Carbamidomethylation; Mutation
				S.LIC(+57.02)FN(+.98)QETYRPE(+14.02)TTTTC(+57.02)PDGEDTC(+57.02)YSTFWNDHHGVKIER.G	Y	38.07	4792.09	39	-27.9	799.667	6	13.84	4024	1	22	60	Carbamidomethylation; Deamidation (NQ); Methyl ester
				S.LIC(+57.02)FNQETYRPETTTTC(+57.02)PD(-.98).G	N	37.87	2344.05	19	4.7	1173.04	2	12.21	3556	2	22	40	Carbamidomethylation; Amidation
				Q.ETYRPETTTTCPDF(sub G)EDTCYSTFWNDHHGVKIER.G	Y	37.8	3977.73	33	-4.2	796.549	5	13.02	3799	1	28	60	Mutation
				S.LIC(+57.02)FNQETYRPETTTTC(+57.02)PDGEDTC(+57.02)YSTFWD(sub N)DHHGVK.I	Y	37.51	4379.85	36	-0.5	1095.97	4	15.51	4471	1	22	57	Carbamidomethylation; Mutation
				S.LICFNQETW(sub Y)RPETTTTCPDGEDTC(+57.02)YSTFWNDHHGVK.I	Y	37.49	4287.84	36	1.1	858.575	5	16.95	4846	2	22	57	Carbamidomethylation; Mutation
				V.N(+162.05)PPISIIC(+57.02)C(+57.02)KTDKC(+57.02)NN	Y	37.46	2094.94	16	11.7	699.328	3	12.04	3503	2	68	83	Hexose (NSY); Carbamidomethylation
				Y.SM(sub L)M(sub I)CFNQETYRPETTTTCPDGEDTC(+57.02)YSTFWD(sub N)DHHGVKIER.G	Y	37.31	4786.98	40	14.9	798.849	6	15.42	4446	1	21	60	Carbamidomethylation; Mutation
				Y.SLICFNH(sub Q)ETYRPETTTTC(+57.02)PDGEDTC(+57.02)YSTFWNDHHGVKIER.G	Y	37.07	4816.1	40	-1.8	964.226	5	15.44	4452	1	21	60	Carbamidomethylation; Mutation
				Y.SLICFNQETYRPQ(sub E)TTTTC(+57.02)PDGEDTC(+57.02)YSTFWNDHHGVKIER.G	Y	37.05	4806.12	40	-6.2	962.225	5	18.02	5110	1	21	60	Carbamidomethylation; Mutation
				S.LIC(+57.02)FNQETYRPETTTTC(+57.02)PDGEDTC(+57.02)YSTFWN(+.98)DHHGVK.I	Y	36.91	4379.85	36	-4.5	1095.96	4	15.53	4477	4	22	57	Carbamidomethylation; Deamidation (NQ)
				Y.SLIC(+57.02)FNQETYRPQ(sub E)TTTTCPDGEDTC(+57.02)YSTFWNDHHGVKIER.G	Y	36.87	4806.12	40	-16	802.014	6	15.32	4420	2	21	60	Carbamidomethylation; Mutation
				Y.P(sub S)LICFNQETYRPETTTTC(+57.02)PDGEDTC(+57.02)YSTFWD(sub N)DHHGVKIER.G	Y	36.84	4818.11	40	-17.9	804.011	6	15.71	4524	1	21	60	Carbamidomethylation; Mutation
				H.GVKIERGC(+57.02)GC(+57.02)PR.V	N	36.71	1387.68	12	11.4	463.573	3	6.35	2069	1	55	66	Carbamidomethylation
				Y.SLV(sub I)CFNQETYRPETTTTC(+57.02)PDGEDTC(+57.02)YSTFWD(sub N)DHHGVKIER.G	Y	36.49	4794.07	40	-5.5	800.014	6	15.4	4441	2	21	60	Carbamidomethylation; Mutation
				F.NQETYRPE(+541.06)TTTTC(+57.02)PDGEDTC(+57.02)YSTFWNDHHGVKIER.G	Y	36.47	4784.88	35	22.3	958.006	5	14.73	4259	1	26	60	ADP Ribose addition; Carbamidomethylation
				N.DHHGVKIERGC(+57.02)GC(+57.02)PR.V	Y	36.35	1776.83	15	20.9	445.223	4	5.94	1975	2	52	66	Carbamidomethylation
				S.LIC(+57.02)FNQETYRPETTTTC(+57.02)PD(+28.03)GEDTC(+57.02)YSTFWNDHHGVKIER.G	Y	36.26	4805.12	39	-21.4	801.844	6	15.08	4356	1	22	60	Carbamidomethylation; Ethylation
				G.EDTL(sub C)YSTFWNDHHGVKIER.G	Y	36.24	2346.1	19	-32.3	783.016	3	16.73	4792	1	42	60	Mutation
				C.LDLGYSLICFNH(sub Q)ETYRPETTTTC(+57.02)PDGEDTC(+57.02)YSTFWNDHHGVKIER.G	Y	36.21	5377.38	45	-5.9	897.232	6	13.26	3869	1	16	60	Carbamidomethylation; Mutation
				N.DHHGVKIER.G	Y	35.9	1089.57	9	9.7	364.2	3	5.18	1800	2	52	60
				R.GC(+57.02)GC(+57.02)PR.V	N	35.85	705.269	6	4.1	353.643	2	2.24	831	1	61	66	Carbamidomethylation
				L.GYSLC(sub I)CFNQETYRPETTTTCPDGEDTCYSTFWNDHHGVKIER.G	Y	35.81	4903.07	42	-17	981.604	5	16.38	4704	1	19	60	Mutation
				T.C(+57.02)F(sub P)DGEDTC(+57.02)YSTFWNDHHGVKIER.G	Y	35.76	2872.2	23	10.7	958.417	3	20.68	5728	2	38	60	Carbamidomethylation; Mutation
				S.LIC(+57.02)FNE(sub Q)ETYRPETTTTC(+57.02)PDGEDTC(+57.02)YSTFWNDHHGVKIER.G	Y	35.65	4778.07	39	2	956.624	5	15.08	4355	1	22	60	Carbamidomethylation; Mutation
				S.LIC(+57.02)FNQETYRPE(+6.01)TTTTC(+57.02)PDGEDTC(+57.02)YSTFWNDHHGVK.I	Y	35.59	4384.87	36	-6.7	877.976	5	13.37	3899	1	22	57	Carbamidomethylation; Replacement of proton by lithium
				G.EDY(sub T)CYSTFWNDHHGVKIER.G	Y	35.47	2398.04	19	-24.6	800.336	3	13.67	3979	2	42	60	Mutation
				C.PDGE(+14.02)D(+57.02)TC(+57.02)YSTFWNDHHGVKIER.G	Y	35.21	2733.19	22	2.9	684.306	4	13.77	4007	1	39	60	Methyl ester; Carbamidomethylation (DHKE, X@N-term); Carbamidomethylation
				S.LIC(+57.02)FNQETYRPETTTTC(+57.02)PDGEDTC(+57.02)YSTFWNDHHGVKIERGC(+57.02)GC(+57.02)PR.V	Y	35.13	5464.35	45	-17.6	1093.86	5	12.76	3715	2	22	66	Carbamidomethylation
				S.LIC(+57.02)FNQETYRPETTTTC(+57.02)PDGEDTC(+57.02)YSTFWN(-17.03)DHHGVKIER.G	Y	34.95	4760.06	39	-3.7	953.016	5	15.61	4499	1	22	60	Carbamidomethylation; Ammonia-loss (N)
				S.LIC(+57.02)FNQETYRPH(sub E)TTTTC(+57.02)PDGEDTC(+57.02)YSTFWNDHHGVKIER.G	Y	34.83	4785.11	39	-11.3	798.516	6	14.81	4282	1	22	60	Carbamidomethylation; Mutation
				C.LDLGYSLIC(+57.02)FNH(sub Q)ETYRPETTTTCPDGEDTC(+57.02)YSTFWNDHHGVKIER.G	Y	34.82	5377.38	45	-13.3	897.226	6	13.35	3893	1	16	60	Carbamidomethylation; Mutation
				N.PPISIIC(+57.02)C(+57.02)KTDKC(+57.02)N(+.98)N	Y	34.8	1819.83	15	-1.7	607.615	3	9.64	2855	1	69	83	Carbamidomethylation; Deamidation (NQ)
				Y.P(sub S)LIC(+57.02)FNQETYRPETTTTCPDGEDTC(+57.02)YSTFWNDHHGVKIER.G	Y	34.72	4817.12	40	-8	803.855	6	15.04	4343	1	21	60	Carbamidomethylation; Mutation
				L.IC(+57.02)FNQETYRPE(+105.90)TTTTC(+57.02)PDGEDTC(+57.02)YSTFWNDHHGVKIER.G	Y	34.55	4769.9	38	3	954.991	5	13.06	3811	1	23	60	Carbamidomethylation; Replacement of proton by silver
				R.GC(+57.02)GC(+57.02)PRVNPPISIIC(+57.02)C(+57.02)KTDKC(+57.02)N(+.98)N(+.98)	Y	34.55	2721.18	23	15.1	681.313	4	10.11	2999	1	61	83	Carbamidomethylation; Deamidation (NQ)
				R.VNPPISIIC(+57.02)C(+57.02)K(+226.08)TD(+14.02)K.C	Y	34.38	1883.93	14	-2.7	628.982	3	11.81	3438	2	67	80	Carbamidomethylation; Biotinylation; Methyl ester
				Y.SLIC(+57.02)FNH(sub Q)ETYRPETTTTCPDGEDTC(+57.02)YSTFWNDHHGVKIER.G	Y	34.19	4816.1	40	-13.2	964.215	5	15.4	4439	1	21	60	Carbamidomethylation; Mutation
				S.LIC(+57.02)FN(-17.03)QETYRPETTTTC(+57.02)PDGEDTC(+57.02)YSTFWNDHHGVKIER.G	Y	34.13	4760.06	39	-7.6	953.013	5	16.05	4613	1	22	60	Carbamidomethylation; Ammonia-loss (N)
				Y.T(sub S)M(sub L)ICFNQETYRPETTTTCPDGEDTC(+57.02)YSTFWNDHHGVKIERGC(+57.02)GC(+57.02)PR.V	Y	33.64	5469.31	46	-12	782.328	7	12.77	3719	1	21	66	Carbamidomethylation; Mutation
				S.F(sub L)IC(+57.02)FNQETYRPETTTTC(+57.02)PDGEDTC(+57.02)YSTFWNDHHGVKIER.G	Y	33.63	4811.08	39	-10.1	802.845	6	14.46	4189	1	22	60	Carbamidomethylation; Mutation
				R.VNPPISIIC(+57.02)C(+57.02)KTD(-18.01)KC(+57.02)NN(+.98)	Y	33.47	2014.93	17	5.6	672.654	3	11.92	3468	1	67	83	Carbamidomethylation; Dehydration; Deamidation (NQ)
				R.VNPPISIIC(+57.02)C(+57.02)KTD(-.98).K	Y	33.38	1514.76	13	4.5	758.39	2	12.25	3569	1	67	79	Carbamidomethylation; Amidation
				N.PPISIIC(+57.02)C(+57.02)KT(-18.01)DKC(+57.02)NN	Y	33.32	1800.83	15	3.1	601.287	3	9.4	2796	1	69	83	Carbamidomethylation; Dehydration
				S.L(+298.19)IC(+57.02)FNQETYRPETTTTC(+57.02)PDGEDTC(+57.02)YSTFWNDHHGVKIER.G	Y	33.31	5075.28	39	-9.4	1016.05	5	13.28	3875	1	22	60	Levuglandinyl-lysine anhyropyrrole adduct; Carbamidomethylation
				Y.SLIC(+57.02)FNQETYQ(sub R)PETTTTCPDGEDTC(+57.02)YSTFWNDHHGVKIER.G	Y	33.21	4779.06	40	3.9	797.52	6	17.1	4882	2	21	60	Carbamidomethylation; Mutation
				S.LIC(+57.02)FD(sub N)QETYRPETTTTC(+57.02)PDGEDTC(+57.02)YSTFWNDHHGVKIER.G	Y	33.09	4778.07	39	-1.1	1195.52	4	15.19	4386	1	22	60	Carbamidomethylation; Mutation
				R.VL(sub N)PPISIIC(+57.02)C(+57.02)K.T	Y	33.02	1298.71	11	-59	650.323	2	19.78	5520	1	67	77	Carbamidomethylation; Mutation
				G.Q(sub E)DTC(+57.02)YSTFWNDHHGVKIER.G	Y	32.84	2392.07	19	-26.7	798.341	3	14.33	4156	1	42	60	Carbamidomethylation; Mutation
				L.GYT(sub S)F(sub L)IC(+57.02)FNQETYRPETTTTCPDGEDTC(+57.02)YSTFWNDHHGVKIER.G	Y	32.76	5075.19	42	5.2	846.876	6	13.15	3840	1	19	60	Carbamidomethylation; Mutation
				R.VNPPISIIC(+57.02)C(+57.02).K	Y	32.57	1171.57	10	1.1	586.794	2	16.26	4668	2	67	76	Carbamidomethylation
				Y.P(sub S)LIC(+57.02)FNQETYRPETTTTCPDGEDTC(+57.02)YSTFWD(sub N)DHHGVKIER.G	Y	32.3	4818.11	40	-17.9	804.011	6	15.87	4564	1	21	60	Carbamidomethylation; Mutation
				Y.SP(sub T)FWNDHHGVKIER.G	N	32.25	1720.84	14	-28.8	431.206	4	9.22	2749	1	47	60	Mutation
				K.IE(+57.02)RGC(+57.02)GC(+57.02)PR.V	N	32.24	1160.52	9	-6.8	387.844	3	4.53	1648	1	58	66	Carbamidomethylation (DHKE, X@N-term); Carbamidomethylation
				S.LIC(+57.02)FNQETYRPETTTTC(+57.02)PDGEDTC(+57.02)YSTFWD(sub N)DHHGVKIER.G	Y	32.21	4778.07	39	-12.1	797.343	6	16.07	4618	1	22	60	Carbamidomethylation; Mutation
				G.YSLICFNQETYS(sub R)PETTTTCPDGEDTCYSTFWNDHHGVKIER.G	Y	31.85	4787.05	41	-7	798.844	6	15.44	4451	1	20	60	Mutation
				Y.SLV(sub I)CY(sub F)NQETYRPETTTTCPDGEDTC(+57.02)YSTFWNDHHGVKIER.G	Y	31.74	4752.06	40	-1.2	951.418	5	16.12	4630	1	21	60	Carbamidomethylation; Mutation
				F.WNDF(sub H)HGVKIERGCGCPRVNPPISIIC(+57.02)C(+57.02)K.T	Y	31.74	3254.57	28	28.8	651.941	5	12.32	3593	1	50	77	Carbamidomethylation; Mutation
				Y.T(sub S)LICFNQETW(sub Y)RPETTTTCPDGEDTC(+57.02)YSTFWD(sub N)DHHGVKIER.G	Y	31.48	4788.1	40	-18.1	799.009	6	15.64	4507	1	21	60	Carbamidomethylation; Mutation
				S.LICFNQETYRPEY(sub T)TTTCPDGEDTCYSTFWNDHHGVKIER.G	Y	31.42	4668.04	39	5	779.018	6	15.38	4435	1	22	60	Mutation
				Y.SLICFNH(sub Q)ETYRPETTTTCPDGEDTC(+57.02)YSTFWD(sub N)DHHGVKIER.G	Y	31.35	4760.06	40	1.8	794.353	6	15.74	4534	1	21	60	Carbamidomethylation; Mutation
				Y.E(sub S)LICFNQETYRPETTTTCPDGEDTC(+57.02)YSTFWD(sub N)DHHGVKIER.G	Y	31.33	4793.07	40	-8	799.847	6	13.42	3912	1	21	60	Carbamidomethylation; Mutation
				Y.SF(sub L)ICFNQETYRPQ(sub E)TTTTCPDGEDTC(+57.02)YSTFWNDHHGVKIER.G	Y	31.16	4783.08	40	-5.1	798.183	6	13.13	3832	1	21	60	Carbamidomethylation; Mutation
				D.GE(+6.01)DTC(+57.02)YSTFWNDHHGVKIER.G	Y	31.15	2456.08	20	-43.6	819.665	3	16.42	4715	1	41	60	Replacement of proton by lithium; Carbamidomethylation
				R.GC(+57.02)GC(+57.02)PRVNPT(sub P)ISIIC(+57.02)C(+57.02)KTDKC(+57.02)NN	Y	31.14	2723.21	23	2	681.81	4	11.35	3319	1	61	83	Carbamidomethylation; Mutation
				D.GEDT(+238.23)C(+57.02)YSTFWNDHHGVKIER.G	Y	30.68	2688.3	20	-6.8	897.101	3	13.37	3898	1	41	60	Palmitoylation; Carbamidomethylation
				S.LIC(+57.02)FNQETYRPETTTTC(+57.02)PDGEDTCYSTW(sub F)WNDHHGVK.I	Y	30.56	4360.85	36	2.5	1091.22	4	12.96	3781	1	22	57	Carbamidomethylation; Mutation
				S.LIC(+57.02)FNQETYRPETTTTC(+57.02)PDGEDTCYSTL(sub F)WNDHHGVKIER.G	Y	30.48	4686.09	39	-3.6	938.221	5	15.46	4459	1	22	60	Carbamidomethylation; Mutation
40		Weak toxin DE-1 homolog 1	Ophiophagus hannah	K.TEPYTNLYC(+57.02)C(+57.02)KIDSC(+57.02)NK	Y	86.47	2164.92	17	-2.2	1083.47	2	12.52	3588	6	67	83	Carbamidomethylation
				T.RIC(+57.02)LKQEPFQPETTTTC(+57.02)PEGEDAC(+57.02)YNLFWSDHSEIKIEMGC(+57.02)GC(+57.02)PK.T	Y	66.85	5418.39	45	-5.4	1084.68	5	18.07	4939	6	22	66	Carbamidomethylation
				R.IC(+57.02)LKQEPFQPETTTTC(+57.02)PEGEDAC(+57.02)YNLFWSDHSEIK(+156.12).I	Y	61.08	4385.98	35	-1	878.202	5	17.21	4733	1	23	57	Carbamidomethylation; 4-hydroxynonenal (HNE)
				K.IEMGC(+57.02)GC(+57.02)PKTEPYTNLYC(+57.02)C(+57.02)K.I	Y	59.73	2480.03	20	-1.5	827.683	3	13.46	3810	2	58	77	Carbamidomethylation
				K.IEMGC(+57.02)GC(+57.02)PKTEPYTNLYC(+57.02)C(+57.02)KIDSC(+57.02)NK	Y	59.31	3197.34	26	3.1	800.345	4	13.61	3846	2	58	83	Carbamidomethylation
				T.RIC(+57.02)LKQEPFQPETTTTC(+57.02)PEGEDAC(+57.02)YNLFWSDHSEIK.I	Y	57.25	4385.97	36	0.5	1097.5	4	17.29	4754	1	22	57	Carbamidomethylation
				K.TEPYTNLYC(+57.02)C(+57.02)K.I	Y	50.32	1447.61	11	-0.6	724.812	2	11.89	3432	2	67	77	Carbamidomethylation
				K.T(+27.99)EPYTNLYC(+57.02)C(+57.02)KIDSC(+57.02)NK	Y	50.05	2192.92	17	-2.7	1097.46	2	14.2	3990	2	67	83	Formylation; Carbamidomethylation
				K.TEPYTNLYC(+57.02)C(+57.02)KID(-18.01)SC(+57.02)NK	Y	45.27	2146.91	17	1.8	716.646	3	13.12	3731	2	67	83	Carbamidomethylation; Dehydration
				K.IEMGC(+57.02)GC(+57.02)PK.T	Y	41.08	1050.43	9	-5.6	526.219	2	8.02	2534	2	58	66	Carbamidomethylation
				R.IC(+57.02)LKQEPFQPETTTTC(+57.02)PEGEDAC(+57.02)YNLFWSDHSEIKR(sub I).E	Y	38.54	4385.97	36	3.1	878.203	5	17.19	4728	1	23	58	Carbamidomethylation; Mutation
				K.TEPYTNLYC(+57.02)C(+57.02)K(+156.12).I	Y	29.85	1603.73	11	-5.7	535.58	3	10.83	3186	2	67	77	Carbamidomethylation; 4-hydroxynonenal (HNE)
				M.GC(+57.02)GC(+57.02)PKTEPYTNLYC(+57.02)C(+57.02)K.I	Y	27.29	2106.86	17	-8.8	703.289	3	11.67	3379	1	61	77	Carbamidomethylation
				H.SEIKIEMH(sub G)CGCPKTEPYTNLYC(+57.02)C(+57.02)K.I	Y	26.14	2903.28	24	-15.9	726.815	4	11.99	3456	1	54	77	Carbamidomethylation; Mutation
				K.TEPY(-2.02)TNLYC(+57.02)C(+57.02)KIDSC(+57.02)NK	Y	26.04	2162.91	17	-2.8	721.974	3	12.48	3577	1	67	83	2-amino-3-oxo-butanoic_acid; Carbamidomethylation
				Y.TNLYC(+57.02)C(+57.02)K.I	Y	25.9	957.405	7	3.2	479.711	2	7.75	2471	1	71	77	Carbamidomethylation
41		Weak toxin S4C11	Naja melanoleuca	R.GC(+57.02)AATC(+57.02)PEAKPR.E	Y	52.2	1316.6	12	1.8	439.874	3	5.53	1939	4	41	52	Carbamidomethylation
				P.RGC(+57.02)AATC(+57.02)PEAKPR.E	Y	44.27	1472.7	13	0.9	491.907	3	4.85	1776	4	40	52	Carbamidomethylation
				LTC(+57.02)LIC(+57.02)PEK(+42.01)YC(+57.02)N(+.98)K.V	Y	32.67	1740.79	13	2.2	871.403	2	13.5	3875	2	1	13	Carbamidomethylation; Acetylation (K); Deamidation (NQ)
42		Putative long neurotoxin	Austrelaps labialis	R.FC(+57.02)SIR.G	N	26.12	681.327	5	6.1	341.673	2	6.74	2363	2	51	55	Carbamidomethylation
				N.LC(+57.02)YTKTWC(+57.02)DQ(sub R)FC(+57.02)SIR.G	Y	25.38	2036.89	15	23	510.242	4	12.78	3889	1	41	55	Carbamidomethylation; Mutation
				K.TWC(+57.02)DRFC(+57.02)SIR.G	Y	21.83	1399.61	10	-0.7	700.813	2	13.87	4189	2	46	55	Carbamidomethylation
43		Putative long neurotoxin	Austrelaps labialis	R.FC(+57.02)SIR.G	N	26.12	681.327	5	6.1	341.673	2	6.74	2363	2	51	55	Carbamidomethylation
				N.LC(+57.02)YTKTWC(+57.02)DQ(sub R)FC(+57.02)SIR.G	Y	25.38	2036.89	15	23	510.242	4	12.78	3889	1	41	55	Carbamidomethylation; Mutation
				K.TWC(+57.02)DRFC(+57.02)SIR.G	Y	21.83	1399.61	10	-0.7	700.813	2	13.87	4189	2	46	55	Carbamidomethylation
44		Putative long neurotoxin	Austrelaps labialis	R.FC(+57.02)SIR.G	N	26.12	681.327	5	6.1	341.673	2	6.74	2363	2	51	55	Carbamidomethylation
				N.LC(+57.02)YTKTWC(+57.02)DQ(sub R)FC(+57.02)SIR.G	Y	25.38	2036.89	15	23	510.242	4	12.78	3889	1	41	55	Carbamidomethylation; Mutation
				K.TWC(+57.02)DRFC(+57.02)SIR.G	Y	21.83	1399.61	10	-0.7	700.813	2	13.87	4189	2	46	55	Carbamidomethylation
45		Putative long neurotoxin	Austrelaps labialis	R.FC(+57.02)SIR.G	N	26.12	681.327	5	6.1	341.673	2	6.74	2363	2	51	55	Carbamidomethylation
				N.LC(+57.02)YTKTWC(+57.02)DQ(sub R)FC(+57.02)SIR.G	Y	25.38	2036.89	15	23	510.242	4	12.78	3889	1	41	55	Carbamidomethylation; Mutation
				K.TWC(+57.02)DRFC(+57.02)SIR.G	Y	21.83	1399.61	10	-0.7	700.813	2	13.87	4189	2	46	55	Carbamidomethylation
46		Putative long neurotoxin	Austrelaps labialis	R.FC(+57.02)SIR.G	N	26.12	681.327	5	6.1	341.673	2	6.74	2363	2	51	55	Carbamidomethylation
				N.LC(+57.02)YTKTWC(+57.02)DQ(sub R)FC(+57.02)SIR.G	Y	25.38	2036.89	15	23	510.242	4	12.78	3889	1	41	55	Carbamidomethylation; Mutation
				K.TWC(+57.02)DRFC(+57.02)SIR.G	Y	21.83	1399.61	10	-0.7	700.813	2	13.87	4189	2	46	55	Carbamidomethylation
47		Putative long neurotoxin	Austrelaps labialis	R.FC(+57.02)SIR.G	N	26.12	681.327	5	6.1	341.673	2	6.74	2363	2	51	55	Carbamidomethylation
				N.LC(+57.02)YTKTWC(+57.02)DQ(sub R)FC(+57.02)SIR.G	Y	25.38	2036.89	15	23	510.242	4	12.78	3889	1	41	55	Carbamidomethylation; Mutation
				K.TWC(+57.02)DRFC(+57.02)SIR.G	Y	21.83	1399.61	10	-0.7	700.813	2	13.87	4189	2	46	55	Carbamidomethylation
48		Putative long neurotoxin	Austrelaps labialis	R.FC(+57.02)SIR.G	N	26.12	681.327	5	6.1	341.673	2	6.74	2363	2	51	55	Carbamidomethylation
				N.LC(+57.02)YTKTWC(+57.02)DQ(sub R)FC(+57.02)SIR.G	Y	25.38	2036.89	15	23	510.242	4	12.78	3889	1	41	55	Carbamidomethylation; Mutation
				K.TWC(+57.02)DRFC(+57.02)SIR.G	Y	21.83	1399.61	10	-0.7	700.813	2	13.87	4189	2	46	55	Carbamidomethylation
49		Putative long neurotoxin	Austrelaps labialis	R.FC(+57.02)SIR.G	N	26.12	681.327	5	6.1	341.673	2	6.74	2363	2	51	55	Carbamidomethylation
				N.LC(+57.02)YTKTWC(+57.02)DQ(sub R)FC(+57.02)SIR.G	Y	25.38	2036.89	15	23	510.242	4	12.78	3889	1	41	55	Carbamidomethylation; Mutation
				K.TWC(+57.02)DRFC(+57.02)SIR.G	Y	21.83	1399.61	10	-0.7	700.813	2	13.87	4189	2	46	55	Carbamidomethylation
50		Uncharacterized protein - Toxin activity	Ophiophagus hannah	E.VKPGVNIEC(+57.02)C(+57.02)STDNC(+57.02)NPHPK.L	Y	70.96	2325.03	20	-1.5	776.016	3	7.79	2597	16	50	69	Carbamidomethylation
				E.VKPGVNIEC(+57.02)C(+57.02)STDNC(+57.02)NPHPKLRP	Y	58.88	2691.27	23	1.1	673.825	4	10.15	3183	3	50	72	Carbamidomethylation
				R.GERLEFGC(+57.02)AATC(+57.02)PK(sub E)VKPGVNIEC(+57.02)C(+57.02)STDNC(+57.02)NPHPK.L	Y	43.01	3901.74	34	1.2	781.357	5	12.26	3700	1	36	69	Carbamidomethylation; Mutation
				R.GERLEFGC(+57.02)AATC(+57.02)PE(-.98).V	Y	42.38	1594.69	14	28.7	532.585	3	11.14	3423	8	36	49	Carbamidomethylation; Amidation
				E.VK(+27.99)PGVNIEC(+57.02)C(+57.02)STDNC(+57.02)NPHPK.L	Y	41.6	2353.02	20	-4.2	785.346	3	10.46	3256	1	50	69	Formylation; Carbamidomethylation
				E.V(+27.99)KPGVNIEC(+57.02)C(+57.02)STDNC(+57.02)NPHPK.L	Y	35.58	2353.02	20	-1.1	785.348	3	10.43	3249	1	50	69	Formylation; Carbamidomethylation
				N.IEC(+57.02)C(+57.02)STDNC(+57.02)NPHPK.L	N	30.06	1730.68	14	5.7	577.904	3	5.86	2105	1	56	69	Carbamidomethylation
				C.C(+57.02)STDN(-17.03)C(+57.02)NPHPK.L	N	30	1311.5	11	8.2	656.761	2	5.5	2021	1	59	69	Carbamidomethylation; Ammonia-loss (N)
				E.VKPGVNIEC(+57.02)C(+57.02)STDNC(+57.02)N.P	Y	29.45	1865.77	16	-1.7	933.891	2	9.36	2987	1	50	65	Carbamidomethylation
51		Uncharacterized protein - Toxin activity	Ophiophagus hannah	K.Q(+.98)YTIFGVTPEIC(+57.02)ADGQNLC(+57.02)YK.T	Y	53.07	2477.12	21	2.3	1239.57	2	19.24	5337	6	27	47	Deamidation (NQ); Carbamidomethylation
				T.LIC(+57.02)VKQ(+.98)YTIFGVTPEIC(+57.02)ADGQNLC(+57.02)YK.T	Y	44.68	3090.49	26	-6.6	1031.16	3	19.61	5421	2	22	47	Carbamidomethylation; Deamidation (NQ)
				K.T(+43.01)WHMVYPGGYDHTR.G	Y	41.92	1761.77	14	1.8	441.45	4	11.08	3402	1	48	61	Carbamylation
				T.LIC(+57.02)VKQYTIFGVTPEIC(+57.02)ADGQNLC(+57.02)YK.T	Y	33.02	3089.5	26	-13.3	1030.83	3	19.56	5409	2	22	47	Carbamidomethylation
				K.Q(-17.03)YTIFGVTPEIC(+57.02)ADGQNLC(+57.02)YK.T	Y	32	2459.11	21	10.9	1230.58	2	20.46	5616	1	27	47	Pyro-glu from Q; Carbamidomethylation
				T.LIC(+57.02)VK.Q	Y	22.55	631.373	5	3.8	316.695	2	8.09	2652	2	22	26	Carbamidomethylation
				K.Q(+.98)YTIFGVTPEIC(+57.02)AD(-18.01)GQNLC(+57.02)YK.T	Y	21.77	2459.11	21	5.3	820.716	3	19.43	5379	1	27	47	Deamidation (NQ); Carbamidomethylation; Dehydration
				K.T(+43.01)WHMVYPGGYDHTRGC(+57.02)AATC(+57.02)PK.M	Y	21.23	2607.12	22	4	522.433	5	10.55	3280	1	48	69	Carbamylation; Carbamidomethylation
Table S4. Cont.

## Sheet: OH GF... Data (Protein 52-102)
No	Protein Family	Protein Description	Species	Peptides	Uniq	-10lgP	Mass	Length	ppm	m/z	z	RT	Scan	#Spec	Start	End	PTM
52	AChE	Carboxylic ester hydrolase	Suta fasciata	R.GLSLPVLDGHVSAFLGVPFAEPPVGR.M	Y	62.31	2630.42	26	-8.8	877.807	3	22.43	6217	2	48	73
				R.SKTPQELIDEEWSVLPYK.S	Y	55.26	2161.09	18	-2.6	721.37	3	19.08	5439	2	299	316
53	Complement C3 Homolog	Complement-depleting factor	Ophiophagus hannah	K.VYSYYNLDEQC(+57.02)TK.F	Y	56.09	1681.73	13	-3	841.869	2	12.67	3625	2	1457	1469	Carbamidomethylation
				R.AVPFVIVPLQQGLHDIEVR.A	Y	54.75	2129.2	19	0.6	710.741	3	22.11	5891	2	874	892
				K.LILNTPLDTQSLLITVR.T	Y	54.52	1909.12	17	2	955.572	2	21.47	5743	2	398	414
				K.YIQEGDAC(+57.02)KAAFLEC(+57.02)C(+57.02)R.Y	Y	46.1	2089.9	17	1	697.642	3	13.11	3728	1	692	708	Carbamidomethylation
				K.YIQEGDAC(+57.02)K.A	Y	38.5	1082.47	9	3.8	542.244	2	6.41	2163	2	692	700	Carbamidomethylation
				K.AAFLEC(+57.02)C(+57.02)R.Y	Y	35.66	1025.44	8	-1.2	513.728	2	10.76	3167	2	701	708	Carbamidomethylation
				K.Q(-17.03)LDIFVHDFPR.K	Y	29.17	1368.68	11	-4.7	685.345	2	20.95	5623	1	53	63	Pyro-glu from Q
				R.LSEGVDR.Y	Y	25.42	774.387	7	-5.7	388.199	2	6.13	2097	1	1399	1405
54		Ophiophagus venom factor	Ophiophagus hannah	K.IKLEGDPGAQVGLVAVDKAVYVLNDKYK.I	Y	87.18	3001.65	28	5.7	751.424	4	18.45	5290	7	560	587
				K.VPVVSEAIHSEGTTLSDGTAK.L	N	78.94	2097.06	21	4.9	700.03	3	12.94	3803	2	377	397
				K.LILNTPLDTQSLLITVR.T	Y	77.9	1909.12	17	2.1	955.572	2	20.84	5872	5	398	414
				R.AVPFVIVPLQQGLHDIEVR.A	N	75.93	2129.2	19	-2.9	1065.6	2	21.24	5968	7	874	892
				A.TEQSGIHIVTSPYQIYFTK.T	N	75.45	2211.12	19	-3.4	738.045	3	16.84	4865	2	331	349
				K.AC(+57.02)ASNVDYVYKTK.L	Y	74.22	1517.72	13	2.4	506.915	3	8.11	2600	2	1514	1526	Carbamidomethylation
				R.TDTEEQILVEAHGDNTPK.Q	N	73.44	1995.94	18	0.1	666.32	3	11.74	3489	2	35	52
				K.LEGDPGAQVGLVAVDKAVYVLNDKYK.I	Y	73.15	2760.47	26	-2.8	691.123	4	18.63	5335	2	562	587
				R.KYVLPSFEVHLQPSEK.S	Y	72.95	1900.01	16	1.5	634.345	3	15.13	4390	4	218	233
				K.IWDTIEKSDFGC(+57.02)TAGGGQNNLGVFEDAGLALTTSTNLNTK.Q	N	65.21	4215.01	40	5.2	1406.02	3	20.77	5857	1	593	632	Carbamidomethylation
				K.SIPDSLTRIPILDGDGEATLKR.D	Y	65.12	2366.28	22	1.1	592.578	4	17.62	5079	4	275	296
				R.IPILDGDGEATLKR.D	Y	63.24	1496.82	14	11.8	499.953	3	13.29	3892	2	283	296
				K.VYSYYNLDEQC(+57.02)TK.F	N	60.92	1681.73	13	0.6	841.872	2	12.08	3578	2	1457	1469	Carbamidomethylation
				K.FYHPDKGTGLLNK.I	N	60.34	1488.77	13	1.7	497.266	3	10.17	3094	2	1470	1482
				K.DLNLDIIIKLPERELPLHYR.L	Y	59.8	2459.39	20	1.7	615.856	4	20.1	5699	2	1268	1287
				R.ASVQGWESVSDGVK.K	Y	57.98	1447.69	14	3	724.857	2	12.53	3694	2	893	906
				K.YVLPSFEVHLQPSEK.S	Y	56.12	1771.91	15	39.3	591.669	3	16.33	4718	3	219	233
				G.ALYTLITPGVLRTDTEEQILVEAHGDNTPK.Q	Y	54.93	3293.71	30	8.5	1098.92	3	18.78	5372	5	23	52
				R.ASVQGWESVSDGVKK.K	Y	53.82	1575.79	15	1.4	526.271	3	11.19	3346	2	893	907
				K.GIC(+57.02)VAEPYEIK.V	Y	53.57	1277.63	11	1.1	639.824	2	13.19	3866	2	794	804	Carbamidomethylation
				R.LDATNAILAR.T	Y	52.68	1056.59	10	2.1	529.305	2	12.2	3609	2	1288	1297
				K.QLDIFVHDFPR.K	Y	50.91	1385.71	11	52.2	462.934	3	16.44	4750	2	53	63
				N.DNEDGFIQDSDIIPR.T	Y	50.79	1732.79	15	-18	867.387	2	16.22	4687	3	729	743
				K.IPAEEVSKDSR.Q	Y	49.75	1229.63	11	0.8	410.883	3	6.4	2133	2	89	99
				K.C(+57.02)IVTIIKLDPR.A	Y	48.52	1326.77	11	4.8	443.266	3	15.46	4474	1	919	929	Carbamidomethylation
				A.TEQSGIHIVTSPYQIYFTKTPK.Y	N	47.85	2537.32	22	7.3	635.341	4	15.94	4611	2	331	352
				R.YLYGEEVEGVAFVLFGVKIDGAKK.S	Y	47.18	2630.4	24	-1.3	658.606	4	22.55	6274	2	251	274
				K.GIYTPGSPVLYR.V	Y	46.69	1321.7	12	1.3	661.86	2	13.88	4049	2	135	146
				G.ALYTLITPGVLR.T	N	45.44	1315.79	12	-16	658.89	2	18.23	5230	1	23	34
				R.ITPDLIPSFR.F	N	43.94	1157.64	10	-2.7	579.828	2	16.86	4872	2	501	510
				R.TNHGDLPR.E	N	42.9	908.446	8	1.3	303.823	3	5.34	1875	1	415	422
				G.ALYTLITPGVLRTDTEEQILVEAHGDNTPKQLDIFVHDFPR.K	Y	42.43	4661.41	41	-17.7	933.273	5	21.08	5929	1	23	63
				R.GNANSLNQVK.Y	Y	40.3	1043.54	10	-1	522.775	2	6.26	2099	1	468	477
				R.KLDDKVPDTEIETK.I	Y	38.94	1629.85	14	-1	544.289	3	9.62	2960	1	945	958
55		Venom factor	Crotalus horridus	K.YIQEGDAC(+57.02)K.A	Y	47.51	1082.47	9	0.2	542.242	2	6.28	2054	1	704	712	Carbamidomethylation
				W.AVPFVIVPLQQGLHDIEVR.A	Y	40.78	2129.2	19	0.2	710.741	3	22.3	6100	1	886	904
56		Venom factor	Sistrurus catenatus tergeminus	K.YIQEGDAC(+57.02)K.A	Y	47.51	1082.47	9	0.2	542.242	2	6.28	2054	1	703	711	Carbamidomethylation
				W.AVPFVIVPLQQGLHDIEVR.A	Y	40.78	2129.2	19	0.2	710.741	3	22.3	6100	1	885	903
57		Venom factor	Agkistrodon piscivorus	K.YIQEGDAC(+57.02)K.A	Y	47.51	1082.47	9	0.2	542.242	2	6.28	2054	1	704	712	Carbamidomethylation
				W.AVPFVIVPLQQGLHDIEVR.A	Y	40.78	2129.2	19	0.2	710.741	3	22.3	6100	1	886	904
58		Venom factor	Crotalus adamanteus	K.YIQEGDAC(+57.02)K.A	Y	47.51	1082.47	9	0.2	542.242	2	6.28	2054	1	704	712	Carbamidomethylation
				W.AVPFVIVPLQQGLHDIEVR.A	Y	40.78	2129.2	19	0.2	710.741	3	22.3	6100	1	886	904
59		Venom factor	Crotalus adamanteus	K.YIQEGDAC(+57.02)K.A	Y	47.51	1082.47	9	0.2	542.242	2	6.28	2054	1	704	712	Carbamidomethylation
				W.AVPFVIVPLQQGLHDIEVR.A	Y	40.78	2129.2	19	0.2	710.741	3	22.3	6100	1	886	904
60	CRiSP	Cysteine-rich venom protein	Philodryas olfersii	R.VLDGIQC(+57.02)GENIYMSSNPR.S	Y	80.4	2051.94	18	1.5	1026.98	2	12.82	3900	4	85	102	Carbamidomethylation
				R.VLDGIQC(+57.02)GENR(sub I)YMSSNPR.S	Y	48.06	2094.96	18	-6.1	1048.48	2	12.38	3782	2	85	102	Carbamidomethylation; Mutation
				R.VLDGIQC(+57.02)GENIYMS(+44.01)SNPR.S	Y	44.62	2095.95	18	-9.4	1048.97	2	12.72	3871	3	85	102	Carbamidomethylation; S-Ethylcystine from Serine
				H.YTQIVWYK.S	N	27.67	1099.57	8	0	550.792	2	12.95	3938	1	134	141
				R.VLDGIQC(+57.02)GENIYMSSNPR(+43.04).S	Y	27.1	2094.98	18	-15.7	699.324	3	12.41	3791	1	85	102	Carbamidomethylation; Carboxyl modification with ethanolamine
				R.VLDGIQC(+57.02)GE(+57.02)N(+.98)IYMSSNPR.S	Y	23.41	2109.95	18	-0.1	1055.98	2	11.69	3595	1	85	102	Carbamidomethylation; Carbamidomethylation (DHKE, X@N-term); Deamidation (NQ)
61		Cysteine-rich venom protein mossambin	Naja mossambica	N.EIVDLHNSLR.R	N	52.58	1194.64	10	-0.3	598.325	2	12.02	3516	3	17	26
				N.E(-18.01)IVDLHNSLR.R	N	50.89	1176.63	10	1.9	589.321	2	14.54	4136	2	17	26	Pyro-glu from E
				N.EIVDLHNSLRR.T	N	47.23	1350.74	11	-1.6	676.375	2	10.84	3227	10	17	27
				NVDFNSESTRR.K	N	46.5	1323.62	11	7.3	442.216	3	7.05	2315	2	1	11
				NVN(sub D)FNSESTR.R	N	43.16	1166.53	10	3.9	584.275	2	7.32	2387	4	1	10	Mutation
				N.E(-18.01)IVDLHNSLRR.T	N	42.21	1332.73	11	4.5	445.251	3	13.22	3803	2	17	27	Pyro-glu from E
				NVN(sub D)FNSESTRR.K	N	31.62	1322.63	11	6.2	441.888	3	6.69	2225	4	1	11	Mutation
				N.E(+27.99)IVDLHNSLRR.T	N	28.87	1378.73	11	1.9	460.585	3	13.34	3833	1	17	27	Formylation (Protein N-term)
				K.KQNE(+14.02)IVDLHNSLR.R	Y	28.76	1578.85	13	18.7	395.727	4	9.57	2929	1	14	26	Methyl ester
				N.Q(sub E)IVDLHNSLRR.T	N	25.66	1349.75	11	-50	450.902	3	10.8	3215	1	17	27	Mutation
				K.QNE(+14.02)IVDLHNSLR.R	N	24.04	1450.75	12	26.7	484.604	3	11.02	3272	1	15	26	Methyl ester
				K.K(+42.01)QNEIVDLHNSLRR.T	Y	22.96	1762.94	14	25	441.754	4	10.31	3102	1	14	27	Acetylation (Protein N-term)
				N.EIVDLHNS(-18.01)LRR.T	N	21.15	1332.73	11	1.9	334.19	4	10.72	3197	1	17	27	Dehydration
62		Cysteine-rich venom protein ophanin	Ophiophagus hannah	R.GSTATPYKSGPTC(+57.02)GDC(+57.02)PSAC(+57.02)DNGLC(+57.02)TNPC(+57.02)TLYNEYTNC(+57.02)DSLVK.Q	N	108.86	4804.98	43	0.2	1602.67	3	16.41	5086	5	173	215	Carbamidomethylation
				K.SGPTC(+57.02)GDC(+57.02)PSAC(+57.02)DNGLC(+57.02)TNPC(+57.02)TLYNEYTNC(+57.02)DSLVK.Q	N	104.64	3999.58	35	-0.9	1334.2	3	17	5242	3	181	215	Carbamidomethylation
				K.MQWYPEAASNAERWASNC(+57.02)NLGHSPDYSR.V	Y	100.65	3296.42	28	0.4	825.111	4	14.96	4703	4	57	84	Carbamidomethylation
				R.WASNC(+57.02)NLGHSPDYSR.V	Y	76.24	1762.75	15	-0.6	882.381	2	9.51	3216	5	70	84	Carbamidomethylation
				R.AWTEIIQLWHDEYK.N	Y	73.33	1830.89	14	-2.8	916.452	2	20.45	6069	7	103	116
				K.NFVYGVGANPPGSVTGHYTQIVWYK.T	Y	66.82	2753.36	25	-2.6	918.792	3	17.43	5349	5	117	141
				K.Q(-17.03)KEIVDLHN(+.98)SLRR.S	N	64.84	1590.85	13	4.4	531.292	3	11.54	3723	4	33	45	Pyro-glu from Q; Deamidation (NQ)
				K.Q(+.98)S(-18.01)SC(+57.02)QDEWIKSK.C	N	63.62	1477.65	12	1.7	739.834	2	10.05	3354	1	216	227	Deamidation (NQ); Dehydration; Carbamidomethylation
				R.WAS(+60.00)NC(+57.02)NLGHSPDYSR.V	Y	62.01	1822.75	15	-9.1	912.375	2	9.86	3303	2	70	84	2-OH-ethyl thio-Ser; Carbamidomethylation
				K.QSSC(+57.02)QDEWIKSK.C	N	60.32	1494.68	12	5	499.236	3	7.48	2706	1	216	227	Carbamidomethylation
				R.WASN(+.98)C(+57.02)NLGHSPDYSR.V	Y	60.22	1763.73	15	-1	588.917	3	9.82	3292	1	70	84	Deamidation (NQ); Carbamidomethylation
				K.KQKEIVDLHNSLRR.S	N	60.06	1734.99	14	6.4	434.756	4	7.53	2723	5	32	45
				R.W(+43.99)ASNC(+57.02)NLGHSPDYSR.V	Y	60.03	1806.74	15	-2.9	904.374	2	10.96	3575	4	70	84	Carboxylation (DKW); Carbamidomethylation
				R.W(+31.99)ASNC(+57.02)NLGHSPDYSR.V	Y	59.6	1794.74	15	1.4	599.254	3	7.7	2776	2	70	84	Dihydroxy; Carbamidomethylation
				R.GSTATPYKSGPTC(+57.02)GDC(+57.02)PSAC(+57.02)DNGLC(+57.02)TNPC(+57.02)TLYNEYTNC(+57.02)DSLVKQSSC(+57.02)QDEWIK.S	N	58.24	6066.52	53	-4.1	1517.63	4	17.34	5325	1	173	225	Carbamidomethylation
				R.AWTEIIQLWHD(+57.02)EYK.N	Y	58.22	1887.92	14	-2.3	944.963	2	20.37	6052	2	103	116	Carbamidomethylation (DHKE, X@N-term)
				K.KQKEIVDLHNSLR.R	N	57.74	1578.88	13	6	527.305	3	9.5	3215	4	32	44
				W.ASNC(+57.02)NLGHSPDYSR.V	Y	57.48	1576.67	14	-1.2	789.341	2	6.98	2572	4	71	84	Carbamidomethylation
				K.SKC(+57.02)PASC(+57.02)FC(+57.02)HNK.I	N	56.71	1494.62	12	2.6	499.214	3	5.95	2322	1	226	237	Carbamidomethylation
				K.Q(-17.03)KEIVDLHNSLR.R	N	55.66	1433.76	12	3.6	717.891	2	12.25	3916	5	33	44	Pyro-glu from Q
				K.QKEIVDLHNSLRR.S	N	54.97	1606.89	13	6	402.732	4	9.7	3263	5	33	45
				K.M(+15.99)QWYPEAASNAER.W	N	54.96	1567.67	13	1.3	784.845	2	11.38	3682	2	57	69	Oxidation (M)
				K.Q(-17.03)SSC(+57.02)QDEWIKSKC(+57.02)PASC(+57.02)FC(+57.02)HNK.I	N	53.84	2739.13	22	-5.2	914.046	3	11.84	3802	1	216	237	Pyro-glu from Q; Carbamidomethylation
				K.QKEIVDLHNSLR.R	N	53.84	1450.79	12	19.6	363.712	4	10.65	3504	3	33	44
				K.EIVDLHNSLR.R	N	53.15	1194.64	10	1.5	598.326	2	11.64	3753	3	35	44
				K.QSSC(+57.02)QDEWIK.S	N	53.13	1279.55	10	1.2	640.783	2	9.99	3333	2	216	225	Carbamidomethylation
				K.SGPTC(+57.02)GDC(+57.02)PSAC(+57.02)DN(+.98)GLC(+57.02)TNPC(+57.02)TLYNEYTNC(+57.02)DSLVK.Q	N	52.77	4000.56	35	0	1334.53	3	17.25	5304	1	181	215	Carbamidomethylation; Deamidation (NQ)
				K.N(+27.99)FVYGVGANPPGSVTGHYTQIVWYK.T	Y	52.16	2781.36	25	3.6	928.129	3	19.47	5843	2	117	141	Formylation
				G.NVDFNSESTR.R	N	51.95	1167.52	10	2.9	584.767	2	7.4	2679	2	19	28
				G.NVDFNSESTRR.Q	N	51.76	1323.62	11	2.1	662.817	2	7.03	2584	5	19	29
				K.E(-18.01)IVDLHNSLR.R	N	51.4	1176.63	10	1.3	589.321	2	13.53	4270	1	35	44	Pyro-glu from E
				K.EIVDLHNSLRR.S	N	50.21	1350.74	11	3.7	451.255	3	11.02	3591	13	35	45
				K.QSS(-18.01)C(+57.02)QDEWIKSK.C	N	50.03	1476.67	12	0.2	739.341	2	10.01	3341	1	216	227	Dehydration; Carbamidomethylation
				R.SVSPTASNMLK.M	N	49.78	1133.58	11	3.2	567.797	2	9.99	3334	5	46	56
				R.AWTEIIQLWHDEY(+125.90)K.N	Y	49.41	1956.79	14	-2.4	979.4	2	22.06	6441	1	103	116	Iodination
				K.Q(-17.03)KEIVDLHNSLRR.S	N	48.79	1589.86	13	2.4	530.963	3	11.57	3731	5	33	45	Pyro-glu from Q
				K.QSSC(+57.02)Q(+.98)D(-18.01)EWIKSKC(+57.02)PASC(+57.02)FC(+57.02)HNK.I	N	48.66	2739.13	22	-3.5	685.787	4	11.81	3795	1	216	237	Carbamidomethylation; Deamidation (NQ); Dehydration
				R.AWTEIIQLWHD(-18.01)EYK.N	Y	47.48	1812.88	14	3.7	605.304	3	20.95	6185	2	103	116	Dehydration
				K.NFVYGVGANPPGSVTGHY(+125.90)TQIVWYK.T	Y	47.06	2879.26	25	-3.1	960.757	3	18.95	5721	1	117	141	Iodination
				K.Q(-17.03)SSC(+57.02)QDEWIK.S	N	46.54	1262.52	10	3	632.271	2	12.06	3858	2	216	225	Pyro-glu from Q; Carbamidomethylation
				R.AWTEIIQLWH(+57.02)DEYK.N	Y	45.71	1887.92	14	5.4	944.97	2	20.4	6058	2	103	116	Carbamidomethylation (DHKE, X@N-term)
				R.GSTATPYK.S	N	43.43	823.408	8	4.1	412.713	2	5.43	2190	2	173	180
				R.A(+57.02)WTEIIQLWHDEYK.N	Y	43.01	1887.92	14	4.3	630.315	3	20.68	6123	2	103	116	Carbamidomethylation (DHKE, X@N-term)
				R.SVSPTASNM(+15.99)LK.M	N	42.35	1149.57	11	1.3	575.793	2	7.33	2658	2	46	56	Oxidation (M)
				R.W(+15.99)ASNC(+57.02)NLGHSPDYSR.V	Y	42.1	1778.74	15	-1	593.921	3	8.47	2967	2	70	84	Oxidation (HW); Carbamidomethylation
				K.C(+57.02)PASC(+57.02)FC(+57.02)HNKII	N	42.02	1505.66	12	4	502.895	3	11.51	3714	1	228	239	Carbamidomethylation
				R.SVSPTASNMLK(+43.01).M	N	41.95	1176.58	11	19.4	589.309	2	7.48	2703	4	46	56	Carbamylation
				L.EGIEC(+57.02)GENIYMSSNPRAWTEIIQLWHDEYK.N	Y	41.94	3667.67	30	38.1	917.96	4	20.55	6093	1	87	116	Carbamidomethylation
				K.E(-18.01)IVDLHNSLRR.S	N	41.74	1332.73	11	6.2	445.252	3	12.27	3921	2	35	45	Pyro-glu from E
				A.SNC(+57.02)NLGHSPDYSR.V	Y	41.72	1505.63	13	4.1	502.887	3	6.9	2550	1	72	84	Carbamidomethylation
				R.W(+57.02)ASNC(+57.02)N(+.98)LGHSPDYSR.V	Y	41.6	1820.75	15	-14.9	911.37	2	10.98	3581	1	70	84	Carbamidomethylation (DHKE, X@N-term); Carbamidomethylation; Deamidation (NQ)
				R.W(+57.02)ASN(+.98)C(+57.02)NLGHSPDYSR.V	Y	41.34	1820.75	15	-16.7	911.369	2	10.95	3574	1	70	84	Carbamidomethylation (DHKE, X@N-term); Deamidation (NQ); Carbamidomethylation
				K.SKC(+57.02)PASC(+57.02)FC(+57.02)HNKII	N	41.21	1720.78	14	-1.9	861.398	2	10.51	3467	6	226	239	Carbamidomethylation
				R.AWTE(+6.01)IIQLWHDEYK.N	Y	41.17	1836.9	14	9.8	613.314	3	20.53	6088	1	103	116	Replacement of proton by lithium
				R.RSVSPTASNMLK.M	N	39.5	1289.68	12	2.2	645.847	2	7.58	2742	1	45	56
				R.WASNC(+57.02)NLGHSPDY(+125.90)SR.V	Y	39.43	1888.64	15	0.9	630.556	3	11.34	3671	1	70	84	Carbamidomethylation; Iodination
				K.MQWYPEAASNAER.W	N	38.21	1551.68	13	-8.6	776.839	2	11.92	3821	2	57	69
				R.AWTEIIQLWHDEYKNFVYGVGANPPGSVTGH.Y	Y	37.06	3484.68	31	-4.2	872.175	4	23.25	6715	2	103	133
				K.QSSC(+57.02)QDEWIKSKC(+57.02)PASC(+57.02)FC(+57.02)HNK.I	N	36.14	2756.16	22	5.2	552.241	5	11.04	3598	2	216	237	Carbamidomethylation
				K.E(+27.99)IVDLHNSLRR.S	N	35.77	1378.73	11	4.7	460.587	3	12.29	3930	2	35	45	Formylation
				R.A(+27.99)WTEIIQLWHDEYK.N	Y	34.94	1858.89	14	-14.9	930.438	2	23.82	6868	5	103	116	Formylation
				K.M(+42.01)(+15.99)QWYPEAASNAER.W	N	34.81	1609.68	13	-0.8	805.848	2	10.67	3508	1	57	69	Acetylation (N-term); Oxidation (M)
				K.QK(+27.99)EIVDLHNSLRR.S	N	34.74	1634.89	13	3.9	409.73	4	11.53	3720	1	33	45	Formylation
				K.Q(-17.03)KEIVD(+57.02)LHNSLRR.S	N	34.7	1646.89	13	0.7	412.729	4	11.36	3677	1	33	45	Pyro-glu from Q; Carbamidomethylation (DHKE, X@N-term)
				R.Q(-17.03)KKQKEIVDLHNSLR.R	Y	34.41	1818.01	15	6.5	455.513	4	9.65	3251	1	30	44	Pyro-glu from Q
				R.AWTQ(sub E)IIQLWHDEYK.N	Y	31.65	1829.91	14	-30.9	915.934	2	27.1	7696	4	103	116	Mutation
				K.QS(-18.01)SC(+57.02)Q(+.98)DEWIKSKC(+57.02)PASC(+57.02)FC(+57.02)HNK.I	N	31.57	2739.13	22	-0.9	685.789	4	11.94	3825	1	216	237	Dehydration; Carbamidomethylation; Deamidation (NQ)
				R.WAR(sub S)NCNLGHSPDYSR.V	Y	30.68	1774.8	15	-28.1	592.589	3	10.13	3376	1	70	84	Mutation
				R.WAS(-2.02)NC(+57.02)NLGHSPDYSR.V	Y	30.43	1760.73	15	-0.9	587.918	3	9.8	3288	1	70	84	2-amino-3-oxo-butanoic_acid; Carbamidomethylation
				G.NVD(-18.01)FNSESTRR.Q	N	30.13	1305.61	11	6.5	436.212	3	7.42	2686	1	19	29	Dehydration
				K.Q(-17.03)SSC(+57.02)QDEWIKSKC(+57.02)PASC(+57.02)FC(+57.02)HNKII	N	29.44	2965.3	24	-12.7	989.427	3	13.49	4257	1	216	239	Pyro-glu from Q; Carbamidomethylation
				M.QWYPEAASNAER.W	N	28.41	1420.64	12	2.3	711.327	2	11.22	3641	2	58	69
				R.RSVSPTASNMR(sub L)K.M	N	27.99	1332.69	12	-6.5	667.35	2	7.15	2614	1	45	56	Mutation
				G.NVD(+57.02)FNSESTRR.Q	N	27.97	1380.64	11	3.1	461.221	3	7.03	2585	1	19	29	Carbamidomethylation (DHKE, X@N-term)
				K.Q(sub E)IVDLHNSLRR.S	N	27.84	1349.75	11	-38.5	450.908	3	13.57	4282	2	35	45	Mutation
				R.AWTEIIQLWHD.E	Y	27.7	1410.69	11	-5	706.35	2	21.4	6291	1	103	113
				K.QSSC(+57.02)QDEWIKSKC(+57.02)PASC(+57.02)FC(+57.02)HNKII	N	27.62	2982.32	24	3.1	597.474	5	13.08	4132	1	216	239	Carbamidomethylation
				G.NVN(sub D)FNSESTRR.Q	N	26.67	1322.63	11	5.2	441.887	3	7	2577	1	19	29	Mutation
				W.P(sub A)SNC(+57.02)NLGHSPDYSR.V	Y	26.63	1602.68	14	-14.4	802.338	2	8.74	3033	2	71	84	Carbamidomethylation; Mutation
				W.A(+57.02)SNC(+57.02)NLGHSPDYSR.V	Y	26.2	1633.69	14	-0.6	545.57	3	7.04	2586	1	71	84	Carbamidomethylation (DHKE, X@N-term); Carbamidomethylation
				S.PTG(sub A)SNMM(sub L)KMQWYPEAASNAER.W	Y	26.19	2398.05	21	-9.2	800.35	3	11.55	3725	1	49	69	Mutation
				K.V(sub M)QWYPEAASNAER.W	N	25.94	1519.71	13	-24.6	760.841	2	11.43	3695	1	57	69	Mutation
				S.V(+88.00)SPTASNMLK.M	N	25.86	1134.54	10	35.1	568.298	2	10.18	3388	1	47	56	3-sulfanylpropanoyl
				K.EIVD(-18.01)LHNSLRR.S	N	25.84	1332.73	11	7.3	334.191	4	10	3336	1	35	45	Dehydration
				V.DLHNSLRR.S	N	25.39	1009.54	8	12.8	337.526	3	10.75	3527	1	38	45
63		Cysteine-rich venom protein TRI1	Trimorphodon biscutatus	E.GSTATPYK.S	N	43.52	823.408	8	5.5	412.713	2	4.97	1806	3	173	180
				E.GSTATPYKSGPTC(+57.02)GD.C	N	36.18	1497.64	15	0	749.827	2	6.9	2279	2	173	187	Carbamidomethylation
				R.ILDGIKC(+57.02)GENIYM(+15.99)SSNPR.A	Y	27.92	2081.99	18	-17.2	694.991	3	13.92	3980	1	85	102	Carbamidomethylation; Oxidation (M)
				R.AWTEILQLWY(+183.04)DEYK.N	Y	26.44	2039.93	14	-14.7	1020.96	2	19.49	5352	1	103	116	Aminoethylbenzenesulfonylation
64		Cysteine-rich secretory protein	Ovophis okinavensis	N.EIVDLHNSLR.R	N	59.75	1194.64	10	2.9	598.327	2	11.4	3529	3	36	45
				N.E(-18.01)IVDLHNSLR.R	N	58.87	1176.63	10	4.8	589.323	2	14.19	4224	2	36	45	Pyro-glu from E
				N.E(-18.01)IVDLHNSLRR.S	N	50.65	1332.73	11	2	445.25	3	12.92	3901	3	36	46	Pyro-glu from E
				N.E(+27.99)IVDLHNSLRR.S	N	47.34	1378.73	11	2.1	460.585	3	13.09	3944	2	36	46	Formylation
				N.EIVDLHNSLRR.S	N	46.83	1350.74	11	6.4	338.694	4	10.34	3243	10	36	46
				N.E(+27.99)IVDLHNSLR.R	N	38.08	1222.63	10	0.6	612.323	2	14.3	4251	1	36	45	Formylation
				I.Q(+42.01)NEIVDLHNSLR.R	Y	36.28	1478.75	12	19.9	493.933	3	12.78	3867	3	34	45	Acetylation (N-term)
				I.QN(+.98)EIVDLHNSLRR.S	N	34.6	1593.82	13	80.8	399.495	4	11.75	3615	1	34	46	Deamidation (NQ)
				N.EIVD(-18.01)LHNSLR.R	N	32.4	1176.63	10	2.3	393.217	3	11.41	3531	1	36	45	Dehydration
				N.EIVD(-18.01)LHNSLRR.S	N	32.18	1332.73	11	4.2	334.19	4	10.22	3213	1	36	46	Dehydration
				R.VIEGIKC(+57.02)GENIYMSTNPR(-.98).K	Y	31.9	2079.02	18	-33.7	1040.48	2	13.66	4087	2	86	103	Carbamidomethylation; Amidation
				R.VIEGIKC(+57.02)GENIYMSTNPR.K	Y	30.12	2080.01	18	-81.6	1040.93	2	13.73	4104	1	86	103	Carbamidomethylation
				I.QE(sub N)EIVDLHNSLRR.S	N	29.43	1607.84	13	-54.3	536.924	3	9.34	3003	1	34	46	Mutation
				R.VIEGIKC(+57.02)GENIYM(+15.99)STNPR(+14.02).K	Y	29.36	2110.02	18	-33.6	1055.98	2	14.2	4225	1	86	103	Carbamidomethylation; Oxidation (M); Methyl ester
				N.Q(sub E)IVDLHNSLRR.S	N	29.25	1349.75	11	-30.8	450.911	3	14.5	4303	1	36	46	Mutation
				R.VIEGIKC(+57.02)GENIYMSTN(+29.04)PR.K	Y	25.6	2109.05	18	-38.2	703.996	3	13.77	4116	1	86	103	Carbamidomethylation; Deamidation followed by esterification with ethanol
65		Cysteine-rich secretory protein	Philodryas chamissonis	R.VLDGIQC(+57.02)GENIYMSSNPR.S	Y	69.95	2051.94	18	-1.1	1026.98	2	14.02	4003	4	85	102	Carbamidomethylation
				R.VLDGIQC(+57.02)GENR(sub I)YMSSNPR.S	Y	40.09	2094.96	18	-5.2	1048.48	2	13.3	3823	2	85	102	Carbamidomethylation; Mutation
				R.VLDGIQC(+57.02)GENIYMSSNPR(+43.04).S	Y	35.33	2094.98	18	-15.6	699.324	3	13.23	3806	2	85	102	Carbamidomethylation; Carboxyl modification with ethanolamine
66		Cysteine-rich secretory protein Az-CRP	Azemiops feae	N.EIVDLHNSLR.R	N	49.65	1194.64	10	3.2	598.327	2	11.97	3628	4	36	45
				N.E(-18.01)IVDLHNSLRR.S	N	46.66	1332.73	11	3.7	445.251	3	12.79	3838	2	36	46	Pyro-glu from E
				N.EIVDLHNSLRR.S	N	40.62	1350.74	11	7.3	338.694	4	10.72	3324	9	36	46
				N.E(+27.99)IVDLHNSLRR.S	N	35.95	1378.73	11	5.4	460.587	3	12.89	3864	2	36	46	Formylation
				H.YTQIVWYK.S	N	33.55	1099.57	8	-2.5	550.791	2	14.08	4169	1	135	142
				K.MW(sub E)WYPEAAS(sub A)NAER.W	Y	33.52	1609.7	13	-13.1	805.846	2	10.92	3370	1	58	70	Mutation
				S.LRRSVNPTASNMLD(sub K)MEWYPEAAS(sub A)NAER.W	Y	33.02	3107.46	27	-28.5	777.849	4	12.92	3873	1	44	70	Mutation
				I.QNE(+14.02)IVDLHNSLR.R	N	31.85	1450.75	12	23.7	363.704	4	10.77	3335	1	34	45	Methyl ester
				N.EIVDLH(+156.12)NSLR.R	N	30.23	1350.75	10	-2.9	338.694	4	10.54	3275	1	36	45	4-hydroxynonenal (HNE)
67		Cysteine-rich secretory protein Bc-CRP	Bothriechis schlegelii	N.EIVDLHNSLR.R	N	59.75	1194.64	10	2.9	598.327	2	11.4	3529	3	36	45
				N.E(-18.01)IVDLHNSLR.R	N	58.87	1176.63	10	4.8	589.323	2	14.19	4224	2	36	45	Pyro-glu from E
				N.E(-18.01)IVDLHNSLRR.S	N	50.65	1332.73	11	2	445.25	3	12.92	3901	3	36	46	Pyro-glu from E
				N.E(+27.99)IVDLHNSLRR.S	N	47.34	1378.73	11	2.1	460.585	3	13.09	3944	2	36	46	Formylation
				N.EIVDLHNSLRR.S	N	46.83	1350.74	11	6.4	338.694	4	10.34	3243	10	36	46
				N.E(+27.99)IVDLHNSLR.R	N	38.08	1222.63	10	0.6	612.323	2	14.3	4251	1	36	45	Formylation
				I.Q(+42.01)NEIVDLHNSLR.R	Y	36.28	1478.75	12	19.9	493.933	3	12.78	3867	3	34	45	Acetylation (N-term)
				I.QN(+.98)EIVDLHNSLRR.S	N	34.6	1593.82	13	80.8	399.495	4	11.75	3615	1	34	46	Deamidation (NQ)
				N.EIVD(-18.01)LHNSLR.R	N	32.4	1176.63	10	2.3	393.217	3	11.41	3531	1	36	45	Dehydration
				N.EIVD(-18.01)LHNSLRR.S	N	32.18	1332.73	11	4.2	334.19	4	10.22	3213	1	36	46	Dehydration
				R.VIEGIKC(+57.02)GENIYMSTNPR(-.98).K	Y	31.9	2079.02	18	-33.7	1040.48	2	13.66	4087	2	86	103	Carbamidomethylation; Amidation
				R.VIEGIKC(+57.02)GENIYMSTNPR.K	Y	30.12	2080.01	18	-81.6	1040.93	2	13.73	4104	1	86	103	Carbamidomethylation
				I.QE(sub N)EIVDLHNSLRR.S	N	29.43	1607.84	13	-54.3	536.924	3	9.34	3003	1	34	46	Mutation
				R.VIEGIKC(+57.02)GENIYM(+15.99)STNPR(+14.02).K	Y	29.36	2110.02	18	-33.6	1055.98	2	14.2	4225	1	86	103	Carbamidomethylation; Oxidation (M); Methyl ester
				N.Q(sub E)IVDLHNSLRR.S	N	29.25	1349.75	11	-30.8	450.911	3	14.5	4303	1	36	46	Mutation
				R.VIEGIKC(+57.02)GENIYMSTN(+29.04)PR.K	Y	25.6	2109.05	18	-38.2	703.996	3	13.77	4116	1	86	103	Carbamidomethylation; Deamidation followed by esterification with ethanol
68		Cysteine-rich secretory protein Bc-CRPa	Bungarus candidus	R.TVGIFSC(+57.02)GENLFMSSQPYAWSK.V	Y	65.71	2508.15	22	-6.3	1255.07	2	21.1	6158	1	86	107	Carbamidomethylation
				K.QIVDKHNALRR.S	Y	37.7	1348.77	11	3.9	338.201	4	5.55	1911	1	36	46
				K.VIQSWYDENKK.F	Y	28.45	1408.7	11	0.1	470.574	3	8.63	2811	1	108	118
69		Cysteine-rich secretory protein Bc-CRPb	Bungarus candidus	K.QIVDKHNALRR.S	Y	43.1	1348.77	11	7.2	338.202	4	5.76	1979	1	36	46
				K.YNDDYTNC(+57.02)K.S	Y	42.9	1191.45	9	1.7	596.733	2	6.35	2122	2	202	210	Carbamidomethylation
70		Cysteine-rich secretory protein 1b	Boiga irregularis	R.ILDGIQC(+57.02)GENIYMSSNPR.A	Y	64.94	2065.96	18	3	1033.99	2	13.91	4202	2	85	102	Carbamidomethylation
				H.YTQIVWYK.S	N	27.67	1099.57	8	0	550.792	2	12.95	3938	1	134	141
				R.ILDGIQC(+57.02)GENR(sub I)YMSSNPR.A	Y	21.59	2108.97	18	-5.6	1055.49	2	12.96	3943	1	85	102	Carbamidomethylation; Mutation
71		Cysteine-rich secretory protein 1c	Boiga irregularis	R.ILDGIQC(+57.02)GENIYMSSNPR.A	Y	64.94	2065.96	18	3	1033.99	2	13.91	4202	2	85	102	Carbamidomethylation
				H.YTQIVWYK.S	N	27.67	1099.57	8	0	550.792	2	12.95	3938	1	134	141
				R.ILDGIQC(+57.02)GENR(sub I)YMSSNPR.A	Y	21.59	2108.97	18	-5.6	1055.49	2	12.96	3943	1	85	102	Carbamidomethylation; Mutation
72		Uncharacterized protein	Ophiophagus hannah	K.SGPTC(+57.02)GDC(+57.02)PSAC(+57.02)DNGLC(+57.02)TNPC(+57.02)TLYNEYTNC(+57.02)DSLVK.Q	N	104.06	3999.58	35	4.5	1334.21	3	16.73	4965	6	163	197	Carbamidomethylation
				R.GSTATPYKSGPTC(+57.02)GDC(+57.02)PSAC(+57.02)DNGLC(+57.02)TNPC(+57.02)TLYNEYTNC(+57.02)DSLVK.Q	N	98.25	4804.98	43	-1.1	1602.66	3	16.07	4800	2	155	197	Carbamidomethylation
				K.QKEIVDLHNSLRR.S	N	62.29	1606.89	13	5.7	402.732	4	9.37	2994	5	15	27
				K.M(+15.99)QWYPEAASNAER.W	N	61.1	1567.67	13	1.8	784.845	2	11.08	3419	4	39	51	Oxidation (M)
				K.QSSC(+57.02)QDEWIKSK.C	N	58.63	1494.68	12	-0.7	499.233	3	7.29	2504	2	198	209	Carbamidomethylation
				R.IGC(+57.02)AVNYC(+57.02)PSSEYNYFYVC(+57.02)QYC(+57.02)PSGNMR(+43.04).G	Y	56.31	3501.43	28	-8	1168.14	3	16.51	4911	6	127	154	Carbamidomethylation; Carboxyl modification with ethanolamine
				K.Q(-17.03)KEIVDLHNSLR.R	N	56.23	1433.76	12	1.9	717.89	2	11.77	3620	3	15	26	Pyro-glu from Q
				K.KQKEIVDLHNSLR.R	N	54.38	1578.88	13	1.1	527.303	3	9.19	2952	4	14	26
				K.Q(-17.03)SSC(+57.02)QDEWIKSK.C	N	54.11	1477.65	12	1.5	739.834	2	9.87	3114	2	198	209	Pyro-glu from Q; Carbamidomethylation
				K.Q(-17.03)SSC(+57.02)QDEWIKSKC(+57.02)PASC(+57.02)FC(+57.02)HNK.I	N	53.36	2739.13	22	-3.4	914.047	3	11.34	3492	2	198	219	Pyro-glu from Q; Carbamidomethylation
				K.SKC(+57.02)PASC(+57.02)FC(+57.02)HNK.I	N	53.33	1494.62	12	4	499.215	3	5.98	2171	6	208	219	Carbamidomethylation
				K.QSSC(+57.02)QDEWIK.S	N	51.66	1279.55	10	4.5	640.785	2	9.83	3101	2	198	207	Carbamidomethylation
				K.EIVDLHNSLRR.S	N	51.49	1350.74	11	4.7	338.693	4	10.26	3211	13	17	27
				K.EIVDLHNSLR.R	N	50.23	1194.64	10	6.4	598.329	2	11.15	3440	4	17	26
				K.Q(-17.03)KE(+57.02)IVDLHNSLRR.S	N	49.62	1646.89	13	-0.2	412.728	4	11.03	3403	2	15	27	Pyro-glu from Q; Carbamidomethylation (DHKE, X@N-term)
				K.Q(-17.03)KEIVDLHNSLRR.S	N	47.61	1589.86	13	2.3	398.474	4	11.29	3479	11	15	27	Pyro-glu from Q
				K.QSSC(+57.02)Q(+.98)D(-18.01)EWIKSKC(+57.02)PASC(+57.02)FC(+57.02)HNK.I	N	47.39	2739.13	22	-6.3	685.785	4	11.31	3485	2	198	219	Carbamidomethylation; Deamidation (NQ); Dehydration
				K.KQKEIVDLHNSLRR.S	N	46.47	1734.99	14	5.5	434.756	4	7.47	2550	6	14	27
				R.IGC(+57.02)AVNYC(+57.02)PSSEYNYFYVC(+57.02).Q	Y	45.27	2364.95	19	-3.3	1183.48	2	17.72	5214	3	127	145	Carbamidomethylation
				R.RSVSPTASNMLK.M	N	45.16	1289.68	12	0.6	430.9	3	8.09	2696	3	27	38
				K.E(-18.01)IVDLHNSLRR.S	N	43.1	1332.73	11	4.4	445.251	3	11.77	3619	2	17	27	Pyro-glu from E
				C.TLYNEYTNC(+57.02)DSLVK.Q	N	42.66	1718.78	14	1	860.399	2	12.7	3865	1	184	197	Carbamidomethylation
				K.QK(+27.99)EIVDLHNSLRR.S	N	42.57	1634.89	13	3.7	409.73	4	11.11	3427	1	15	27	Formylation
				R.RSVSPTASNMLK(+43.01).M	N	42.54	1332.68	12	4.4	445.237	3	6.81	2381	3	27	38	Carbamylation
				K.Q(-17.03)SSC(+57.02)QDEWIK.S	N	42.09	1262.52	10	4.4	632.272	2	11.67	3588	4	198	207	Pyro-glu from Q; Carbamidomethylation
				R.SVSPTASNMLK.M	N	41.53	1133.58	11	2	567.796	2	9.87	3113	2	28	38
				K.MQW(+43.99)YPEAASNAER.W	N	41.45	1595.67	13	-1.7	798.84	2	11.62	3577	2	39	51	Carboxylation (DKW)
				K.C(+57.02)PASC(+57.02)FC(+57.02)HNKII	N	41.04	1505.66	12	2.8	502.895	3	11.05	3409	2	210	221	Carbamidomethylation
				K.EIVD(-18.01)LHNSLR.R	N	40.45	1176.63	10	5	393.218	3	11.17	3446	2	17	26	Dehydration
				R.GSTATPYK.S	N	40.39	823.408	8	5.5	412.713	2	5.33	2020	2	155	162
				K.QKEIVDLHNSLR.R	N	40.31	1450.79	12	4.3	363.706	4	10.33	3228	4	15	26
				K.QK(-1.03)EIVDLHNSLRR.S	N	39.57	1605.86	13	0.1	402.472	4	11.02	3401	3	15	27	Lysine oxidation to aminoadipic semialdehyde
				K.SKC(+57.02)PASC(+57.02)FC(+57.02)HNKII	N	38.23	1720.78	14	-1.1	861.399	2	10.22	3200	7	208	221	Carbamidomethylation
				R.SVSPTASNM(+15.99)LK.M	N	37.55	1149.57	11	1.4	575.793	2	7.01	2430	2	28	38	Oxidation (M)
				K.MQWYPEAASNAER.W	N	36.56	1551.68	13	-1.7	776.845	2	12.09	3708	2	39	51
				K.S(+57.02)KC(+57.02)PASC(+57.02)FC(+57.02)HNK.I	N	36.53	1551.64	12	9.8	518.225	3	6.16	2216	1	208	219	Carbamidomethylation (DHKE, X@N-term); Carbamidomethylation
				R.GSTATPY(+125.90)K.S	N	36.37	949.304	8	-0.2	475.659	2	7.21	2479	2	155	162	Iodination
				R.SVSPTASNMLK(+43.01).M	N	34.95	1176.58	11	-0.1	589.298	2	7.29	2501	4	28	38	Carbamylation
				R.SVSPTASNT(sub M)LK.M	N	33.93	1103.58	11	-3	552.797	2	7.06	2442	2	28	38	Mutation
				K.S(-2.02)KC(+57.02)PASC(+57.02)FC(+57.02)HNK.I	N	33.47	1492.6	12	11.3	374.162	4	6	2174	1	208	219	2-amino-3-oxo-butanoic_acid; Carbamidomethylation
				K.SGPTC(+57.02)GDC(+57.02)PSAC(+57.02)DN(+.98)GLC(+57.02)TN(+.98)PC(+57.02)TLYNEYTNC(+57.02)DSLVK.Q	N	32.44	4001.55	35	-12.5	2001.76	2	16.75	4971	1	163	197	Carbamidomethylation; Deamidation (NQ)
				I.LGHSPDYSR.V	N	31.03	1030.48	9	5.6	344.504	3	5.91	2154	2	58	66
				R.WAS(+13.03)NC(+57.02)ILGHSPDYSR.V	Y	30.16	1774.82	15	-35.4	888.386	2	9.95	3134	2	52	66	Michael addition with methylamine; Carbamidomethylation
				K.S(+27.99)KC(+57.02)PASC(+57.02)FC(+57.02)HNK.I	N	30.12	1522.61	12	9.4	508.549	3	6.85	2393	1	208	219	Formylation; Carbamidomethylation
				R.RSVSPTASN(+.98)MLK(+42.01).M	N	29.7	1332.67	12	12.4	445.236	3	6.83	2387	2	27	38	Deamidation (NQ); Acetylation (K)
				M.QWYPEAASNAER.W	N	29.13	1420.64	12	-1.4	711.325	2	10.83	3349	1	40	51
				R.W(+57.02)ASNC(+57.02)ILGHSPDYSR.V	Y	29.01	1818.81	15	-37.7	607.255	3	10.73	3326	1	52	66	Carbamidomethylation (DHKE, X@N-term); Carbamidomethylation
				K.EIVD(-18.01)LHNSLRR.S	N	28.8	1332.73	11	5.8	334.191	4	9.78	3090	3	17	27	Dehydration
				R.S(+57.02)VSPTASNMLK(+43.01).M	N	28.62	1233.6	11	1.9	617.81	2	7.62	2585	1	28	38	Carbamidomethylation (DHKE, X@N-term); Carbamylation
				H.YTQIVWYK.T	N	27.67	1099.57	8	0	550.792	2	12.95	3938	1	116	123
				P.TASNMF(sub L)KMQWYPEAASNAER.W	N	27.41	2331.04	20	-2.5	778.019	3	12.22	3738	1	32	51	Mutation
				R.SVSPTASNMLK(+43.99).M	N	26.57	1177.56	11	-5.2	589.787	2	8.71	2839	2	28	38	Carboxylation (DKW)
				K.E(-18.01)IVD(+57.02)LHNSLRR.S	N	26.41	1389.75	11	0.7	464.257	3	11.72	3602	1	17	27	Pyro-glu from E; Carbamidomethylation (DHKE, X@N-term)
				K.QSSC(+57.02)QDEWIKSKC(+57.02)PASC(+57.02)FC(+57.02)HNKII	N	24.8	2982.32	24	5.6	597.476	5	12.72	3872	1	198	221	Carbamidomethylation
				V.DLHNSLRR.S	N	24.77	1009.54	8	14.6	337.526	3	10.46	3258	2	20	27
				K.EIVD(+57.02)LHNSLRR.S	N	24.76	1407.76	11	3.1	352.948	4	9.48	3019	2	17	27	Carbamidomethylation (DHKE, X@N-term)
				K.EIVDLH(+57.02)NSLRR.S	N	24.33	1407.76	11	3.3	470.262	3	10.24	3204	3	17	27	Carbamidomethylation (DHKE, X@N-term)
				R.VLEGIQC(+57.02)GENLYK(+42.01)SSHPH.A	Y	24.22	2108.99	18	-18	1055.49	2	12.94	3936	1	67	84	Carbamidomethylation; Acetylation (K)
				K.C(+57.02)PASC(+57.02)FC(+57.02)HN(-17.03)KII	N	24.09	1488.63	12	0.6	745.323	2	13.84	4182	1	210	221	Carbamidomethylation; Ammonia-loss (N)
				K.C(+57.02)PAS(-18.01)C(+57.02)FC(+57.02)HN(+.98)K.I	N	23.25	1262.46	10	1.6	632.24	2	9.01	2910	1	210	219	Carbamidomethylation; Dehydration; Deamidation (NQ)
				D.N(+.98)GLC(+57.02)TNPC(+57.02)TLYNEYTNC(+57.02)DSLVK.Q	N	22.88	2636.12	22	0.9	1319.07	2	17.52	5166	1	176	197	Deamidation (NQ); Carbamidomethylation
				R.WASY(sub N)C(+57.02)ILGHSPDYSR.V	Y	22.66	1810.81	15	-41.7	604.585	3	7.18	2471	1	52	66	Carbamidomethylation; Mutation
				K.QKEIVD(-18.01)LHN(+.98)SLRR.S	N	22.32	1589.86	13	-0.3	398.473	4	11.09	3421	1	15	27	Dehydration; Deamidation (NQ)
				K.CH(sub P)ASC(+57.02)FC(+57.02)HNK.I	N	21.99	1262.47	10	-5.5	632.241	2	8.98	2903	1	210	219	Carbamidomethylation; Mutation
				R.SVSPTASNMLK(+26.02).M	N	21.71	1159.59	11	-31.9	580.784	2	8.88	2880	1	28	38	Acetaldehyde +26
				K.QKEIVDLHN(+.98)SLRR.S	N	21.37	1607.87	13	11.6	402.981	4	9.55	3035	1	15	27	Deamidation (NQ)
				K.SGPTCD(sub G)DC(+57.02)PSAC(+57.02)DNGLC(+57.02)TNPC(+57.02)TLYNEYTNC(+57.02)DSLVK.Q	N	21.08	4000.56	35	20.7	2001.33	2	16.85	4998	1	163	197	Carbamidomethylation; Mutation
73	C-Type Lectin/Snaclec	Snaclec rhodocetin subunit alpha	Calloselasma rhodostoma	R.FC(+57.02)TEQEKEAHLVSMENRLEAVFVDMVMENNFENKIYR.S	Y	76.89	4549.12	37	5.8	759.198	6	16.56	5412	6	29	65	Carbamidomethylation
				K.EAHLVSMENRLEAVFVDMVMENNFENKIYR.S	Y	71.28	3626.73	30	2.2	907.692	4	17.06	5531	4	36	65
74	Endonuclease	Endonuclease domain-containing 1 protein	Ophiophagus hannah	K.SSTFTLTNIVPQFIK.L	N	52.02	1694.92	15	-0.9	848.469	2	21.12	5910	2	134	148
				R.FATLYDKQNR.I	Y	48.78	1254.64	10	1.2	419.22	3	8.05	2697	2	40	49
				R.ETPPVIGVSPL(sub S)PVR.I	Y	45.25	1459.84	14	-3.6	730.925	2	16.33	4771	2	16	29	Mutation
75		Endonuclease domain-containing 1 protein	Ophiophagus hannah	R.GC(+57.02)QQTFAVVGAVPGDTYIAR.G	Y	55.93	2109.03	20	-2.2	1055.52	2	16.01	4693	2	85	104	Carbamidomethylation
				K.SSTFTLTNIVPQFIK.L	N	52.02	1694.92	15	-0.9	848.469	2	21.12	5910	2	51	65
				K.ALQDSQAVLEDYK.N	Y	39.18	1478.73	13	3.7	740.373	2	12.77	3865	1	16	28
76	FMO	Amine oxidase	Ophiophagus hannah	N.HVINLEEC(+57.02)FQEPEYENWLATASHGLTK.T	N	98.99	3214.5	27	0	1072.51	3	19.21	5713	10	20	46	Carbamidomethylation
				K.WALDQYSMGAFSTYTPYQITHYSQMLAQNEGR.I	N	97.7	3756.7	32	-0.3	1253.24	3	21.59	6270	4	426	457
				K.IILVC(+57.02)TDKFWEKDGIHGGR.S	N	82.89	2243.15	19	2	561.796	4	14.31	4379	10	332	350	Carbamidomethylation
				K.MSANNPENFGYQLNPNERGK.S	N	79.56	2279.04	20	-0.6	760.687	3	11.72	3645	2	145	164
				K.MSANNPENFGYQLNPNER.G	N	79.19	2093.92	18	-1	1047.97	2	12.5	3881	4	145	162
				R.SLIYASATKIILVC(+57.02)TDKFWEKDGIHGGR.S	N	76.33	3177.66	28	8	636.545	5	19.13	5694	4	323	350	Carbamidomethylation
				K.C(+57.02)VDVVMDDLVEIHKVSKDYLK.S	Y	76.22	2504.27	21	-0.2	627.073	4	18.13	5449	5	395	415	Carbamidomethylation
				R.QKMSANNPENFGYQLNPNER.G	N	71.76	2350.08	20	-1	784.365	3	11.73	3650	2	143	162
				K.M(+43.01)SANNPENFGYQLNPNER.G	N	71.04	2136.93	18	-2.5	1069.47	2	12.08	3754	2	145	162	Carbamylation
				R.EAGHEVVILEASDRVGGR.I	N	69.37	1892.97	18	3.1	631.999	3	11.3	3530	5	71	88
				R.IYFAGEYTAHPHGWIETSMK.S	N	66.15	2337.09	20	10.1	780.045	3	14.53	4439	4	458	477
				K.LFREAGHEVVILEASDRVGGR.I	N	66.1	2309.22	21	3.8	578.315	4	12.27	3815	4	68	88
				K.KIVIVGAGISGLTAAK.L	N	65.3	1496.93	16	-24.6	499.971	3	14.29	4370	12	52	67
				R.EAGHEVVILEASDR.V	N	64.05	1523.76	14	4.5	762.89	2	10.68	3368	6	71	84
				K.IVIVGAGISGLTAAK.L	N	63.28	1368.83	15	4.3	685.427	2	15.81	4813	2	53	67
				R.LVADYVLITATARATRLIKFVPPLSIPK.T	N	62.36	3065.84	28	-2	767.465	4	23.67	6756	2	290	317
				R.VIYYPNHDFTNGIGVLLASYTWYSDSEFYTTLSDEK.C	N	61.32	4207.96	36	1.3	1403.66	3	26.11	7316	6	359	394
				R.LVADYVLITATAR.A	N	59.93	1404.8	13	4.1	703.409	2	16.57	5031	12	290	302
				K.WALDQYSMGAFSTYTPYQITHYSQMR(sub L)AQNEGR.I	N	58.45	3799.71	32	-7.1	1267.57	3	21.02	6138	2	426	457	Mutation
				K.IILVC(+57.02)TDKFWEKD(-18.01)GIHGGR.S	N	57.25	2225.14	19	4.3	557.295	4	14.66	4475	4	332	350	Carbamidomethylation; Dehydration
				R.LIKFVPPLSIPK.T	N	57.19	1350.86	12	0.4	676.439	2	17.04	5161	4	306	317
				K.IILVC(+57.02)TDKFWEK.D	N	55.88	1550.82	12	10.1	517.951	3	15.68	4774	4	332	343	Carbamidomethylation
				K.LFREAGHEVVILEASDR.V	N	55.01	1940.01	17	7	647.682	3	12.29	3821	5	68	84
				K.THREDGWYVDVGPMRVPK.T	Y	54.21	2141.05	18	5.4	536.272	4	13.41	4120	2	91	108
				K.SASQLFDETLDK.V	N	53.81	1352.65	12	1	677.331	2	13.51	4151	2	165	176
				N.H(+27.99)VINLEEC(+57.02)FQEPEYENWLATASHGLTK.T	N	52.6	3242.5	27	-1.8	1081.84	3	20.84	6097	3	20	46	Formylation (Protein N-term); Carbamidomethylation
				R.IKTHREDGWYVDVGPMR.V	N	51.3	2058.01	17	3.8	515.512	4	11.83	3676	2	89	105
				K.WALDQYSMGN(sub A)FSTYTPYQITHYSQMLAQNEGR.I	N	50.84	3799.7	32	-0.8	1267.57	3	20.45	6007	1	426	457	Mutation
				K.WALDQYSMGQ(sub A)FSTYTPYQITHYSQMLAQNEGR.I	N	50.7	3813.72	32	-3.1	954.434	4	19.08	5682	1	426	457	Mutation
				K.SAIREAINIHNA	N	50.15	1307.69	12	6.1	436.908	3	9.54	3055	4	478	489
				R.QTDENAWYLIK.H	N	48.21	1379.67	11	23.8	690.86	2	15.2	4637	2	129	139
				R.L(+27.99)VADYVLITATAR.A	N	46.3	1432.79	13	-4.1	717.401	2	23.37	6686	2	290	302	Formylation
				K.HVVQKWALDQYSMGAFSTYTPYQITHYSQMLAQNEGR.I	N	46.19	4348.05	37	-2.3	1088.02	4	19.77	5847	1	421	457
				R.SLIYASATK.I	N	45.79	952.523	9	4.9	477.271	2	8.26	2707	3	323	331
				H.V(+149.03)INLEEC(+57.02)FQEPEYENWLATASHGLTK.T	N	44.34	3226.47	26	8.5	1076.51	3	20.21	5949	3	21	46	Benzyl isothiocyanate; Carbamidomethylation
				K.WAR(sub L)DQYSMGAFSTYTPYQITHYSQMLAQNEGR.I	N	44.28	3799.71	32	-4.9	1267.57	3	20.48	6013	1	426	457	Mutation
				N.H(+57.02)VINLEEC(+57.02)FQEPEYENWLATASHGLTK.T	N	44.02	3271.52	27	-2.1	818.887	4	20.54	6026	3	20	46	Carbamidomethylation (DHKE, X@N-term); Carbamidomethylation
				K.THREDGWYVDVGPMRVPK(+43.01).T	Y	43.49	2184.05	18	2.3	547.022	4	11.63	3621	2	91	108	Carbamylation
				R.QK(+43.01)MSANNPENFGYQLNPNER.G	N	43.45	2393.08	20	-0.4	798.701	3	11.54	3596	2	143	162	Carbamylation
				R.QK(+26.02)MSANNPENFGYQLNPNER.G	N	40.88	2376.09	20	-11.6	1189.04	2	12.25	3808	2	143	162	Acetaldehyde +26
				R.Q(-17.03)TDENAWYLIK.H	N	40.55	1362.65	11	6.3	682.334	2	17.57	5307	2	129	139	Pyro-glu from Q
				R.IYFAGEYTAHPHGWIETSMK(+43.01).S	N	40.42	2380.09	20	0.5	794.373	3	13.06	4030	3	458	477	Carbamylation
				R.SITDLPSR.V	N	39.5	887.471	8	4.1	444.745	2	8.6	2803	3	351	358
				K.WALD(+43.04)QYSMGAFSTYTPYQITHYSQMLAQNEGR.I	N	39.28	3799.74	32	-15.2	1267.57	3	20.42	6000	1	426	457	Carboxyl modification with ethanolamine
				L.EYLIKEGK.L	N	38.68	978.539	8	5.4	490.279	2	6.48	2192	4	194	201
				K.WP(sub A)V(sub L)DQYSMGAFSTYTPYQITHYSQMLAQNEGR.I	N	38.32	3768.7	32	-5.4	1257.23	3	22.13	6396	1	426	457	Mutation
				D.V(+362.14)VMDDLVEIHKVSKDYLK.S	Y	38.15	2492.28	18	-15.8	624.066	4	22.54	6493	1	398	415	Nucleophilic addtion to cytopiloyne
				N.HVINLEEC(+57.02)FQEPE(+57.02)YENWLATASHGLTK.T	N	37.92	3271.52	27	2.4	818.89	4	19.19	5707	1	20	46	Carbamidomethylation; Carbamidomethylation (DHKE, X@N-term)
				R.IKTHREDGWYVDVGPMRVPK.T	Y	37.29	2382.23	20	6.2	596.568	4	12.26	3813	2	89	108
				R.VIYYPNHDFTNGIGVLLASYTWYSDSEFYTTLSDEKC(+57.02)VDVVMDDLVEIHK.V	Y	36.99	5860.75	50	-6.5	1173.15	5	28.53	7900	1	359	408	Carbamidomethylation
				R.EAINIHNA	N	35.79	880.44	8	7	441.231	2	7.25	2413	2	482	489
				R.L(+27.99)IKFVPPLSIPK.T	N	34.72	1378.86	12	-1.9	690.435	2	22.01	6367	2	306	317	Formylation
				K.MSQ(sub A)NNPENFGYQLNPNER.G	N	33.53	2150.94	18	1.5	717.99	3	11.32	3536	1	145	162	Mutation
				L.F(sub A)TASHGLTKTLNPKKIVIVGAGISGLTAAK.L	N	32.81	2992.74	30	31.1	749.216	4	14.4	4400	1	38	67	Mutation
				K.WALDQYP(sub S)MGAFSTYTPYQITHYSQMLAQNEGR.I	N	32.59	3766.72	32	-16.3	1256.56	3	22.12	6392	1	426	457	Mutation
				K.WALDQYSMGN(sub A)FSTYTPYQITHYSQMR(sub L)AQNEGR.I	N	32.54	3842.72	32	-12	1281.9	3	20.05	5911	2	426	457	Mutation
				K.VSKDYLK.S	N	32.35	851.475	7	4.9	426.747	2	5.63	1935	2	409	415
				R.IVREYIK.K	N	31.62	919.549	7	2.4	460.783	2	6.39	2164	3	112	118
				K.WALDQYSMGN(sub A)FSTYTPYQITHYSQMLN(sub A)QNEGR.I	N	30.86	3842.71	32	0.8	1281.91	3	20.02	5904	1	426	457	Mutation
				L.KH(sub S)VCGKHVVQKWAM(sub L)DQYSMGAFSTYTPYQITHYSQMLAQNEGR.I	N	30.74	5018.35	43	-19.2	1255.57	4	21.62	6278	1	415	457	Mutation
				L.EY(-18.01)LIKEGK.L	N	30.04	960.528	8	2.4	481.272	2	9.92	3166	2	194	201	Dehydration
				R.Q(-17.03)KMSANNPE(+57.02)NFGYQLNPNER.G	N	30.03	2390.07	20	0.3	797.698	3	11.34	3544	1	143	162	Pyro-glu from Q; Carbamidomethylation (DHKE, X@N-term)
				K.W(sub C)VDVVMDDLVEIHKVSKDYLK.S	Y	28.79	2530.31	21	-26.1	633.569	4	20.68	6060	4	395	415	Mutation
				K.FVPPLSIPK.T	N	28.24	996.601	9	9.3	499.312	2	15.01	4580	2	309	317
				R.Q(-17.03)K(+57.02)MSANNPENFGYQLNPNER.G	N	27.82	2390.07	20	-2	797.696	3	11.36	3548	1	143	162	Pyro-glu from Q; Carbamidomethylation (DHKE, X@N-term)
				R.IKTHREDGWYVDVGPMR(+43.04).V	N	25.33	2101.05	17	-13.6	526.263	4	10.8	3400	1	89	105	Carboxyl modification with ethanolamine
				N.HVINLEEC(+57.02)FQE(+57.02)PEYENWLATASHGLTK.T	N	25.24	3271.52	27	-1.1	1091.51	3	19.21	5715	1	20	46	Carbamidomethylation; Carbamidomethylation (DHKE, X@N-term)
				K.CT(sub V)DH(sub V)VMDDLVEIHKVSKDYLK.S	Y	23.39	2487.21	21	11.8	622.818	4	22.47	6474	1	395	415	Mutation
				W.YSDSEFYH(sub T)TLSDEKCVDVVMDDLVEIHK.V	Y	21.57	3315.5	28	8.5	829.888	4	21.52	6255	1	381	408	Mutation
				L.EYLIK.E	N	21.23	664.38	5	5.4	333.199	2	7.55	2510	1	194	198
77		L-amino-acid oxidase	Ophiophagus hannah	N.HVINLEEC(+57.02)FQEPEYENWLATASHGLTK.T	N	98.99	3214.5	27	0	1072.51	3	19.21	5713	10	21	47	Carbamidomethylation
				K.WALDQYSMGAFSTYTPYQITHYSQMLAQNEGR.I	N	97.7	3756.7	32	-0.3	1253.24	3	21.59	6270	4	428	459
				K.SASQLFDETLDKVTDDC(+57.02)TLQKEKYDSFSTK.E	Y	92.72	3498.63	30	3.8	875.669	4	16.92	5128	7	166	195	Carbamidomethylation
				R.GKSASQLFDETLDKVTDDC(+57.02)TLQKEK.Y	Y	91.13	2855.39	25	3.8	714.856	4	15.57	4745	6	164	188	Carbamidomethylation
				R.GKSASQLFDETLDKVTDDC(+57.02)TLQK.E	Y	87.4	2598.25	23	0.8	867.091	3	16.45	5000	4	164	186	Carbamidomethylation
				K.SASQLFDETLDKVTDDC(+57.02)TLQK.E	Y	84.44	2413.13	21	0.5	1207.57	2	17.46	5279	5	166	186	Carbamidomethylation
				K.IILVC(+57.02)TDKFWEKDGIHGGR.S	N	82.89	2243.15	19	2	561.796	4	14.31	4379	10	334	352	Carbamidomethylation
				K.MSANNPENFGYQLNPNERGK.S	N	79.56	2279.04	20	-0.6	760.687	3	11.72	3645	2	146	165
				K.MSANNPENFGYQLNPNER.G	N	79.19	2093.92	18	-1	1047.97	2	12.5	3881	4	146	163
				K.SASQLFDETLDKVTDDC(+57.02)TLQKEK.Y	Y	77.85	2670.27	23	3.5	668.577	4	16.4	4982	4	166	188	Carbamidomethylation
				R.SLIYASATKIILVC(+57.02)TDKFWEKDGIHGGR.S	N	76.33	3177.66	28	8	636.545	5	19.13	5694	4	325	352	Carbamidomethylation
				K.YDSFSTKEYLIKEGK.L	Y	72.09	1806.9	15	1.1	603.309	3	11.2	3502	4	189	203
				R.QKMSANNPENFGYQLNPNER.G	N	71.76	2350.08	20	-1	784.365	3	11.73	3650	2	144	163
				K.M(+43.01)SANNPENFGYQLNPNER.G	N	71.04	2136.93	18	-2.5	1069.47	2	12.08	3754	2	146	163	Carbamylation
				R.EAGHEVVILEASDRVGGR.I	N	69.37	1892.97	18	3.1	631.999	3	11.3	3530	5	72	89
				R.IYFAGEYTAHPHGWIETSMK.S	N	66.15	2337.09	20	10.1	780.045	3	14.53	4439	4	460	479
				K.LFREAGHEVVILEASDRVGGR.I	N	66.1	2309.22	21	3.8	578.315	4	12.27	3815	4	69	89
				K.KIVIVGAGISGLTAAK.L	N	65.3	1496.93	16	-24.6	499.971	3	14.29	4370	12	53	68
				R.EAGHEVVILEASDR.V	N	64.05	1523.76	14	4.5	762.89	2	10.68	3368	6	72	85
				K.IVIVGAGISGLTAAK.L	N	63.28	1368.83	15	4.3	685.427	2	15.81	4813	2	54	68
				K.YDSFSTKEYLIK.E	Y	62.99	1492.74	12	2.7	747.382	2	12.06	3746	4	189	200
				R.LVADYVLITATARATRLIKFVPPLSIPK.T	N	62.36	3065.84	28	-2	767.465	4	23.67	6756	2	292	319
				R.VIYYPNHDFTNGIGVLLASYTWYSDSEFYTTLSDEK.C	N	61.32	4207.96	36	1.3	1403.66	3	26.11	7316	6	361	396
				R.LVADYVLITATAR.A	N	59.93	1404.8	13	4.1	703.409	2	16.57	5031	12	292	304
				K.EKYDSFSTKEYLIKEGK.L	Y	59.6	2064.04	17	3.5	517.019	4	10.53	3331	2	187	203
				K.WALDQYSMGAFSTYTPYQITHYSQMR(sub L)AQNEGR.I	N	58.45	3799.71	32	-7.1	1267.57	3	21.02	6138	2	428	459	Mutation
				K.IILVC(+57.02)TDKFWEKD(-18.01)GIHGGR.S	N	57.25	2225.14	19	4.3	557.295	4	14.66	4475	4	334	352	Carbamidomethylation; Dehydration
				R.LIKFVPPLSIPK.T	N	57.19	1350.86	12	0.4	676.439	2	17.04	5161	4	308	319
				K.EKYDSFSTKEYLIK.E	Y	56.88	1749.88	14	1.8	584.303	3	11.65	3625	2	187	200
				K.SASQLFDETLDKVTDDC(+57.02)TLQKEKYDSFSTKEYLIK.E	Y	56.71	4145	35	0.8	830.009	5	18.07	5434	2	166	200	Carbamidomethylation
				K.IILVC(+57.02)TDKFWEK.D	N	55.88	1550.82	12	10.1	517.951	3	15.68	4774	4	334	345	Carbamidomethylation
				K.S(+27.99)ASQLFDETLDKVTDDC(+57.02)TLQK.E	Y	55.72	2441.13	21	2.4	1221.57	2	20.53	6025	4	166	186	Formylation; Carbamidomethylation
				K.LFREAGHEVVILEASDR.V	N	55.01	1940.01	17	7	647.682	3	12.29	3821	5	69	85
				K.SASQLFDETLDK.V	N	53.81	1352.65	12	1	677.331	2	13.51	4151	2	166	177
				K.S(+27.99)ASQLFDETLDKVTDDC(+57.02)TLQKEKYDSFSTK.E	Y	53.17	3526.63	30	3.2	882.668	4	19.17	5702	1	166	195	Formylation; Carbamidomethylation
				N.H(+27.99)VINLEEC(+57.02)FQEPEYENWLATASHGLTK.T	N	52.6	3242.5	27	-1.8	1081.84	3	20.84	6097	3	21	47	Formylation (Protein N-term); Carbamidomethylation
				R.IKTHREDGWYVDVGPMR.V	N	51.3	2058.01	17	3.8	515.512	4	11.83	3676	2	90	106
				K.WALDQYSMGN(sub A)FSTYTPYQITHYSQMLAQNEGR.I	N	50.84	3799.7	32	-0.8	1267.57	3	20.45	6007	1	428	459	Mutation
				K.WALDQYSMGQ(sub A)FSTYTPYQITHYSQMLAQNEGR.I	N	50.7	3813.72	32	-3.1	954.434	4	19.08	5682	1	428	459	Mutation
				K.SAIREAINIHNA	N	50.15	1307.69	12	6.1	436.908	3	9.54	3055	4	480	491
				K.YDSFSTK.E	Y	50.09	846.376	7	3.7	424.197	2	6.25	2114	1	189	195
				R.QTDENAWYLIK.H	N	48.21	1379.67	11	23.8	690.86	2	15.2	4637	2	130	140
				R.L(+27.99)VADYVLITATAR.A	N	46.3	1432.79	13	-4.1	717.401	2	23.37	6686	2	292	304	Formylation
				K.HVVQKWALDQYSMGAFSTYTPYQITHYSQMLAQNEGR.I	N	46.19	4348.05	37	-2.3	1088.02	4	19.77	5847	1	423	459
				R.SLIYASATK.I	N	45.79	952.523	9	4.9	477.271	2	8.26	2707	3	325	333
				K.SASQLFDETLDKVTDDC(+57.02)T(-18.01)LQKEK.Y	Y	45.25	2652.26	23	2.5	664.074	4	16.85	5108	1	166	188	Carbamidomethylation; Dehydration
				K.EKYDSFSTK.E	Y	45.18	1103.51	9	3.7	552.766	2	6.27	2122	4	187	195
				H.V(+149.03)INLEEC(+57.02)FQEPEYENWLATASHGLTK.T	N	44.34	3226.47	26	8.5	1076.51	3	20.21	5949	3	22	47	Benzyl isothiocyanate; Carbamidomethylation
				K.WAR(sub L)DQYSMGAFSTYTPYQITHYSQMLAQNEGR.I	N	44.28	3799.71	32	-4.9	1267.57	3	20.48	6013	1	428	459	Mutation
				K.S(+27.99)ASQLFDETLDKVTDDC(+57.02)TLQKEK.Y	Y	44.08	2698.26	23	-2.4	900.427	3	19.21	5714	2	166	188	Formylation; Carbamidomethylation
				N.H(+57.02)VINLEEC(+57.02)FQEPEYENWLATASHGLTK.T	N	44.02	3271.52	27	-2.1	818.887	4	20.54	6026	3	21	47	Carbamidomethylation (DHKE, X@N-term); Carbamidomethylation
				R.QK(+43.01)MSANNPENFGYQLNPNER.G	N	43.45	2393.08	20	-0.4	798.701	3	11.54	3596	2	144	163	Carbamylation
				K.SASQLFDETLDKVTD(-18.01)DC(+57.02)TLQKEK.Y	Y	41.18	2652.26	23	-1.9	664.071	4	16.88	5115	1	166	188	Dehydration; Carbamidomethylation
				R.QK(+26.02)MSANNPENFGYQLNPNER.G	N	40.88	2376.09	20	-11.6	1189.04	2	12.25	3808	2	144	163	Acetaldehyde +26
				R.Q(-17.03)TDENAWYLIK.H	N	40.55	1362.65	11	6.3	682.334	2	17.57	5307	2	130	140	Pyro-glu from Q
				R.IYFAGEYTAHPHGWIETSMK(+43.01).S	N	40.42	2380.09	20	0.5	794.373	3	13.06	4030	3	460	479	Carbamylation
				R.SITDLPSR.V	N	39.5	887.471	8	4.1	444.745	2	8.6	2803	3	353	360
				K.WALD(+43.04)QYSMGAFSTYTPYQITHYSQMLAQNEGR.I	N	39.28	3799.74	32	-15.2	1267.57	3	20.42	6000	1	428	459	Carboxyl modification with ethanolamine
				K.EYLIKEGK.L	N	38.68	978.539	8	5.4	490.279	2	6.48	2192	4	196	203
				K.WP(sub A)V(sub L)DQYSMGAFSTYTPYQITHYSQMLAQNEGR.I	N	38.32	3768.7	32	-5.4	1257.23	3	22.13	6396	1	428	459	Mutation
				N.HVINLEEC(+57.02)FQEPE(+57.02)YENWLATASHGLTK.T	N	37.92	3271.52	27	2.4	818.89	4	19.19	5707	1	21	47	Carbamidomethylation; Carbamidomethylation (DHKE, X@N-term)
				R.EAINIHNA	N	35.79	880.44	8	7	441.231	2	7.25	2413	2	484	491
				K.D(sub S)ASQLFDETLDKVTDDC(+57.02)TLQKEKYDSFSTK.E	Y	35.71	3526.63	30	-0.8	882.664	4	19.19	5709	1	166	195	Carbamidomethylation; Mutation
				R.L(+27.99)IKFVPPLSIPK.T	N	34.72	1378.86	12	-1.9	690.435	2	22.01	6367	2	308	319	Formylation
				K.MSQ(sub A)NNPENFGYQLNPNER.G	N	33.53	2150.94	18	1.5	717.99	3	11.32	3536	1	146	163	Mutation
				L.F(sub A)TASHGLTKTLNPKKIVIVGAGISGLTAAK.L	N	32.81	2992.74	30	31.1	749.216	4	14.4	4400	1	39	68	Mutation
				K.WALDQYP(sub S)MGAFSTYTPYQITHYSQMLAQNEGR.I	N	32.59	3766.72	32	-16.3	1256.56	3	22.12	6392	1	428	459	Mutation
				K.WALDQYSMGN(sub A)FSTYTPYQITHYSQMR(sub L)AQNEGR.I	N	32.54	3842.72	32	-12	1281.9	3	20.05	5911	2	428	459	Mutation
				N.VSKDYLK.S	N	32.35	851.475	7	4.9	426.747	2	5.63	1935	2	411	417
				R.IVREYIK.K	N	31.62	919.549	7	2.4	460.783	2	6.39	2164	3	113	119
				K.WALDQYSMGN(sub A)FSTYTPYQITHYSQMLN(sub A)QNEGR.I	N	30.86	3842.71	32	0.8	1281.91	3	20.02	5904	1	428	459	Mutation
				L.KH(sub S)VCGKHVVQKWAM(sub L)DQYSMGAFSTYTPYQITHYSQMLAQNEGR.I	N	30.74	5018.35	43	-19.2	1255.57	4	21.62	6278	1	417	459	Mutation
				K.EY(-18.01)LIKEGK.L	N	30.04	960.528	8	2.4	481.272	2	9.92	3166	2	196	203	Dehydration
				R.Q(-17.03)KMSANNPE(+57.02)NFGYQLNPNER.G	N	30.03	2390.07	20	0.3	797.698	3	11.34	3544	1	144	163	Pyro-glu from Q; Carbamidomethylation (DHKE, X@N-term)
				K.VTDDC(+57.02)TLQKEK.Y	Y	28.3	1335.63	11	5	446.221	3	5.56	1912	1	178	188	Carbamidomethylation
				K.FVPPLSIPK.T	N	28.24	996.601	9	9.3	499.312	2	15.01	4580	2	311	319
				R.Q(-17.03)K(+57.02)MSANNPENFGYQLNPNER.G	N	27.82	2390.07	20	-2	797.696	3	11.36	3548	1	144	163	Pyro-glu from Q; Carbamidomethylation (DHKE, X@N-term)
				R.IKTHREDGWYVDVGPMR(+43.04).V	N	25.33	2101.05	17	-13.6	526.263	4	10.8	3400	1	90	106	Carboxyl modification with ethanolamine
				N.HVINLEEC(+57.02)FQE(+57.02)PEYENWLATASHGLTK.T	N	25.24	3271.52	27	-1.1	1091.51	3	19.21	5715	1	21	47	Carbamidomethylation; Carbamidomethylation (DHKE, X@N-term)
				K.EKYN(sub D)SFSTKEYLIK.E	Y	23.65	1748.9	14	-30.6	438.219	4	11.66	3628	1	187	200	Mutation
				K.EYLIK.E	N	21.23	664.38	5	5.4	333.199	2	7.55	2510	1	196	200
78	Insulin	Insulin-like growth factor 1	Pantherophis guttatus	Q.ETLC(+57.02)GAELVDALQFVC(+57.02)GER.G	Y	63.72	2166.01	19	-3	1084.01	2	21.35	5810	5	53	71	Carbamidomethylation
				R.GFYFSKPAGYGGNR.R	N	61.02	1519.72	14	0.4	507.581	3	12.14	3534	4	72	85
				T.LC(+57.02)GAELVDALQFVC(+57.02)GER.G	Y	57.46	1935.92	17	-6.2	968.96	2	20.63	5643	3	55	71	Carbamidomethylation
				G.Q(+135.98)ETLC(+57.02)GAELVDALQFVC(+57.02)GER.G	Y	55.9	2430.05	20	12.5	1216.05	2	21.69	5889	3	52	71	Sulfonation of N-terminus; Carbamidomethylation
				A.AGH(sub Q)ETLC(+57.02)GAELVDALQFVC(+57.02)GER.G	Y	54.31	2431.13	22	0.1	1216.57	2	19.93	5480	7	50	71	Carbamidomethylation; Mutation
				R.LEMYC(+57.02)APVKPPK.S	N	51.37	1431.73	12	2.3	478.25	3	11.95	3487	2	107	118	Carbamidomethylation
				A.GH(sub Q)ETLC(+57.02)GAELVDALQFVC(+57.02)GER.G	Y	50.25	2360.09	21	0.1	787.704	3	19.95	5483	2	51	71	Carbamidomethylation; Mutation
				G.QET(+136.03)LC(+57.02)GAELVDALQFVC(+57.02)GER.G	Y	50.11	2430.1	20	-2.3	1216.05	2	21.75	5902	3	52	71	O-Diethylphosphorylation; Carbamidomethylation
				G.AAGH(sub Q)ETLC(+57.02)GAELVDALQFVC(+57.02)GER.G	Y	49.65	2502.16	23	1.2	1252.09	2	19.94	5481	5	49	71	Carbamidomethylation; Mutation
				R.L(+43.01)EMYC(+57.02)APVKPPK.S	N	49.38	1474.73	12	4.1	492.586	3	10.03	3012	6	107	118	Carbamylation; Carbamidomethylation
				G.AAGH(sub Q)ETLC(+57.02)GAELVDALQFVC(+57.02)GERGFYFSKPAGYGGNR.R	Y	48.03	4003.87	37	4.9	801.786	5	20.39	5589	2	49	85	Carbamidomethylation; Mutation
				A.AGH(sub Q)ETLC(+57.02)GAELVDALQFVC(+57.02)GERGFYFSKPAGYGGNR.R	Y	45.89	3932.84	36	-4.1	984.212	4	20.42	5594	4	50	85	Carbamidomethylation; Mutation
				A.AGQE(+37.03)TLC(+57.02)GAELVDALQFVC(+57.02)GER.G	Y	43.6	2459.16	22	-15.9	820.713	3	21.51	5847	3	50	71	Propargylamine; Carbamidomethylation
				A.AGQET(+79.97)LC(+57.02)GAELVDALQFVC(+57.02)GERGFYFSKPAGYGGNR.R	Y	42.32	4003.8	36	11.4	801.777	5	20.38	5585	1	50	85	Phosphorylation (STY); Carbamidomethylation
				A.AGQE(+14.02)TLC(+57.02)GAELVDALQFVC(+57.02)GER.G	Y	41.49	2436.14	22	-5.3	813.05	3	19.99	5493	2	50	71	Methyl ester; Carbamidomethylation
				R.G(+27.99)FYFSKPAGYGGNR.R	N	41.44	1547.72	14	-0.2	774.865	2	14.55	4148	2	72	85	Formylation
				R.LE(+43.99)MYC(+57.02)APVKPPK.S	N	38.96	1475.72	12	4.7	492.915	3	11.15	3279	1	107	118	Carboxylation (E); Carbamidomethylation
				G.H(sub Q)ETLC(+57.02)GAELVDALQFVC(+57.02)GER.G	Y	38.46	2303.07	20	1.4	768.697	3	19.97	5489	2	52	71	Carbamidomethylation; Mutation
				R.GFYFSKPAGYGGNRRSSS(-18.01)TR(+14.02).G	Y	37.67	2190.07	20	1.1	548.526	4	9.79	2954	1	72	91	Dehydration; Methyl ester
				D.ALQFVC(+57.02)GER.G	N	32.3	1078.52	9	-0.8	540.268	2	11.65	3411	1	63	71	Carbamidomethylation
				R.LEMYC(+57.02)APVKPPKSA.R	N	32.03	1589.79	14	0.9	530.939	3	12.27	3566	1	107	120	Carbamidomethylation
				A.ELY(sub V)DALQFVCGERGFYFSKPAGYGGNR.R	Y	30.29	3043.43	27	6.8	761.87	4	12.35	3584	2	59	85	Mutation
				Q.ET(-18.01)LC(+57.02)GAELVDALQFVC(+57.02)GER.G	Y	28.53	2148	19	-5.4	1075	2	23.14	6225	1	53	71	Dehydration; Carbamidomethylation
				R.L(+42.01)EM(+15.99)YC(+57.02)APVKPPK.S	N	27.63	1489.73	12	-1.3	497.584	3	9.47	2877	1	107	118	Acetylation (N-term); Oxidation (M); Carbamidomethylation
				G.AAGQE(+37.03)TLC(+57.02)GAELVDALQFVC(+57.02)GER.G	Y	27.49	2530.19	23	-6.2	844.4	3	21.49	5843	1	49	71	Propargylamine; Carbamidomethylation
				V.GAAGH(sub Q)ETLC(+57.02)GAELVDALQFVC(+57.02)GER.G	Y	27.22	2559.18	24	5.1	854.073	3	20.12	5525	1	48	71	Carbamidomethylation; Mutation
				A.AGQET(+79.97)LC(+57.02)GAELVDALQFVC(+57.02)GER.G	Y	27.19	2502.09	22	26.8	626.547	4	19.99	5494	1	50	71	Phosphorylation (STY); Carbamidomethylation
79		Insulin-like growth factor I	Ophiophagus hannah	R.GIVEEC(+57.02)C(+57.02)FQSC(+57.02)DLVR.L	Y	69.65	1870.8	15	0.1	936.408	2	14.61	4164	5	61	75	Carbamidomethylation
				R.GIVEEC(+57.02)C(+57.02)FQSC(+57.02)DLVRR(sub L)EMYC(+57.02)APVKPPK.S	Y	51.88	3327.53	27	-4.9	832.886	4	17.12	4802	1	61	87	Carbamidomethylation; Mutation
				R.LEMYC(+57.02)APVKPPK.S	N	51.37	1431.73	12	2.3	478.25	3	11.95	3487	2	76	87	Carbamidomethylation
				R.L(+43.01)EMYC(+57.02)APVKPPK.S	N	49.38	1474.73	12	4.1	492.586	3	10.03	3012	6	76	87	Carbamylation; Carbamidomethylation
				R.GIVEEC(+57.02)C(+57.02)FQSC(+57.02)DLVRLEMYC(+57.02)APVKPPK.S	Y	44.38	3284.52	27	-2.1	822.135	4	18	5015	2	61	87	Carbamidomethylation
				R.GIVEEC(+57.02)C(+57.02)FQSC(+57.02)DLVRR(sub L)EMYC(+57.02)APVKPPKSA.R	Y	43.37	3485.6	29	-2.1	872.406	4	17.16	4810	1	61	89	Carbamidomethylation; Mutation
				R.LE(+43.99)MYC(+57.02)APVKPPK.S	N	38.96	1475.72	12	4.7	492.915	3	11.15	3279	1	76	87	Carboxylation (E); Carbamidomethylation
				G.N(+.98)RRPSSSRGIVEEC(+57.02)C(+57.02)FQSC(+57.02)DLVR.L	Y	37.96	2812.28	23	-19.4	938.416	3	14.81	4213	1	53	75	Deamidation (NQ); Carbamidomethylation
				R.LEMYC(+57.02)APVKPPKSA.R	N	32.03	1589.79	14	0.9	530.939	3	12.27	3566	1	76	89	Carbamidomethylation
				R.L(+42.01)EM(+15.99)YC(+57.02)APVKPPK.S	N	27.63	1489.73	12	-1.3	497.584	3	9.47	2877	1	76	87	Acetylation (N-term); Oxidation (M); Carbamidomethylation
80		Insulin-like growth factor 1	Coelognathus helena	R.GFYFSKPAGYGGNR.R	N	73.06	1519.72	14	4.9	507.583	3	11.88	3500	4	13	26
				R.LEMYC(+57.02)APVKPPK.S	N	52.76	1431.73	12	9.5	478.254	3	11.68	3448	3	48	59	Carbamidomethylation
				R.L(+43.01)EMYC(+57.02)APVKPPK.S	N	49.75	1474.73	12	7.7	492.588	3	10.11	3058	5	48	59	Carbamylation; Carbamidomethylation
				R.L(+43.01)EMYC(+57.02)APVKPPKSA.R	N	40.23	1632.8	14	-0.6	817.407	2	10.74	3205	2	48	61	Carbamylation; Carbamidomethylation
				R.LEMYC(+57.02)APVKPPKSA.R	N	37.71	1589.79	14	4.5	530.941	3	12.01	3536	2	48	61	Carbamidomethylation
				R.GFYFSKPAGYGGNRRSSSP(sub S)R.G	Y	35.74	2190.07	20	-1.8	439.021	5	9.73	2965	1	13	32	Mutation
				D.ALQFVC(+57.02)GER.G	N	34.95	1078.52	9	0	540.269	2	11.38	3369	1	4	12	Carbamidomethylation
				R.GFYFSKPAGY.G	N	31.8	1135.53	10	3.4	568.776	2	14.13	4072	1	13	22
				R.GFYFSKPAGYGGNRRP(sub S)SSSR.G	Y	31.23	2190.07	20	5.9	548.528	4	9.73	2966	1	13	32	Mutation
				R.GFY(+125.90)FSKPAGYGGNR.R	N	30.22	1645.62	14	1.4	549.547	3	13.76	3976	1	13	26	Iodination
81		Insulin-like growth factor 1	Thamnophis elegans	T.LC(+57.02)GAELVDALQFVC(+57.02)GER.G	Y	79.95	1935.92	17	0.8	968.967	2	15.4	5141	4	57	73	Carbamidomethylation
				Q.ETLC(+57.02)GAELVDALQFVC(+57.02)GER.G	Y	64.38	2166.01	19	0	1084.01	2	15.72	5215	4	55	73	Carbamidomethylation
				A.AAGH(sub Q)ETLC(+57.02)GAELVDALQFVC(+57.02)GER.G	Y	60.65	2502.16	23	0.5	1252.09	2	14.77	4993	4	51	73	Carbamidomethylation; Mutation
				A.AGH(sub Q)ETLC(+57.02)GAELVDALQFVC(+57.02)GER.G	Y	60.59	2431.13	22	1.4	1216.57	2	14.76	4991	5	52	73	Carbamidomethylation; Mutation
				A.GH(sub Q)ETLC(+57.02)GAELVDALQFVC(+57.02)GER.G	Y	50.73	2360.09	21	-1.4	787.702	3	14.77	4992	2	53	73	Carbamidomethylation; Mutation
				A.AGQE(+14.02)TLC(+57.02)GAELVDALQFVC(+57.02)GER.G	Y	43.64	2436.14	22	-5.4	813.05	3	14.82	5005	2	52	73	Methyl ester; Carbamidomethylation
				G.QET(+136.03)LC(+57.02)GAELVDALQFVC(+57.02)GER.G	Y	37.15	2430.1	20	-1.1	811.038	3	15.95	5268	3	54	73	O-Diethylphosphorylation; Carbamidomethylation
				G.QE(+57.02)T(+79.97)LC(+57.02)GAELVDALQFVC(+57.02)GER.G	Y	33.53	2431.05	20	30.9	608.79	4	14.82	5006	1	54	73	Carbamidomethylation (DHKE, X@N-term); Phosphorylation (STY); Carbamidomethylation
				A.GQET(+108.00)LC(+57.02)GAELVDALQFVC(+57.02)GER.G	Y	28.06	2459.09	21	15.3	820.715	3	15.79	5231	2	53	73	O-Ethylphosphorylation; Carbamidomethylation
				F.GLC(+57.02)LLTLTSSSVAAAGQ(+.98)ET(+79.97)LC(+57.02)GAELVDALQFVC(+57.02)GER.G	Y	25.69	3876.8	36	10.9	970.217	4	15.45	5153	1	38	73	Carbamidomethylation; Deamidation (NQ); Phosphorylation (STY)
82		Uncharacterized protein - Hormone activity	Ophiophagus hannah	R.ISHTTDMGC(+57.02)R.R	Y	46.7	1176.5	10	-2.7	393.173	3	5.94	2179	4	37	46	Carbamidomethylation
				R.RLDRISHTTD(+43.04)MGC(+57.02)R.R	Y	37.66	1759.86	14	-14.3	440.965	4	6.64	2345	1	33	46	Carboxyl modification with ethanolamine; Carbamidomethylation
				R.RLDRISHTTD(+14.02)M(+31.99)GC(+57.02)R.R	Y	36.92	1762.82	14	4.3	441.714	4	6.68	2354	1	33	46	Methyl ester; Sulphone; Carbamidomethylation
				Q.DNQGGTN(sub K)GC(+57.02)FGR.R	Y	31.82	1281.52	12	29	428.192	3	6.07	2209	3	21	32	Carbamidomethylation; Mutation
				R.RLDRISHTTDMGC(+57.02)R.R	Y	24.34	1716.81	14	5.4	430.213	4	7.7	2593	1	33	46	Carbamidomethylation
				R.LDH(sub R)ISHTTDMGC(+57.02)R.R	Y	18.52	1541.67	13	-20.6	514.887	3	5.71	2115	1	34	46	Carbamidomethylation; Mutation
83	Kunitz-type	Kunitz-type serine protease inhibitor	Ophiophagus hannah	K.FIYGGC(+57.02)GGNANKFK(+27.99).T	N	65.73	1559.72	14	-1.7	780.865	2	13.59	4210	2	59	72	Carbamidomethylation; Formylation
				K.FIYGGC(+57.02)GGN(+.98)ANKFK.T	N	62.07	1532.71	14	6.3	511.913	3	12.63	3980	4	59	72	Carbamidomethylation; Deamidation (NQ)
				K.FIYGGC(+57.02)GGNAN(+.98)KFK.T	N	61.36	1532.71	14	4	511.912	3	12.65	3986	6	59	72	Carbamidomethylation; Deamidation (NQ)
				K.F(+27.99)IYGGC(+57.02)GGNANKFK.T	N	59.77	1559.72	14	-2.4	780.865	2	15.22	4592	2	59	72	Formylation; Carbamidomethylation
				K.FIYGGC(+57.02)GGNANKFK.T	N	54.34	1531.72	14	-1.1	511.581	3	11.6	3727	4	59	72	Carbamidomethylation
				A.C(+45.99)QKFIYGGC(+57.02)GGNANK.F	N	44.8	1661.71	15	-66.9	831.807	2	9.51	3147	3	56	70	Beta-methylthiolation; Carbamidomethylation
				K.FIYGGC(+57.02)GGNAN(+28.03)KFK.T	N	43.92	1559.76	14	-14.3	780.874	2	13.55	4202	1	59	72	Carbamidomethylation; Dimethylation
				K.FIYGGCGGNANKFK.T	N	43.47	1474.7	14	35.5	492.592	3	12.18	3872	1	59	72
				K.TID(+14.02)EC(+57.02)HRTCVG	Y	39.3	1303.56	11	2.4	435.53	3	7.51	2681	4	73	83	Methyl ester; Carbamidomethylation
				K.FIYGGCGGNANK(+57.02)FK.T	N	38.62	1531.72	14	8.3	511.586	3	11.2	3636	2	59	72	Carbamidomethylation (DHKE, X@N-term)
				K.FIYGGC(+57.02)GGN(+.98)ANK(-.98).F	N	33.23	1256.56	12	13.8	629.296	2	9.4	3123	1	59	70	Carbamidomethylation; Deamidation (NQ); Amidation
				K.FIYGGC(+57.02)GGNANKFKTIDE(+14.02)C(+57.02)HRTC(+57.02)VG	Y	32.58	2874.3	25	3	575.869	5	12.8	4019	1	59	83	Carbamidomethylation; Methyl ester
				K.TID(+14.02)EC(+57.02)HRTC(+57.02)VG	Y	32.49	1360.59	11	-0.7	454.536	3	6.95	2542	1	73	83	Methyl ester; Carbamidomethylation
				H.S(+57.02)HAC(+57.02)Q(+.98)KFIYGGC(+57.02)GGNANKFK.T	Y	32.29	2301.04	20	46.5	768.057	3	11.32	3663	1	53	72	Carbamidomethylation (DHKE, X@N-term); Carbamidomethylation; Deamidation (NQ)
				K.TID(+14.02)ECHRTC(+57.02)VG	Y	30.1	1303.56	11	6.1	435.532	3	7.62	2706	1	73	83	Methyl ester; Carbamidomethylation
				K.FIYGGCGGNANK(+57.02).F	N	28.74	1256.56	12	0.3	629.288	2	9.38	3119	1	59	70	Carbamidomethylation (DHKE, X@N-term)
				F.I(+149.03)YGGC(+57.02)GGNANKFK.T	N	28.2	1533.69	13	27.7	767.871	2	11.32	3664	1	60	72	Benzyl isothiocyanate; Carbamidomethylation
				K.F(+27.99)IYGGC(+57.02)GGN(+.98)ANKFK.T	N	26.61	1560.7	14	-19.6	781.344	2	16.21	4823	1	59	72	Formylation; Carbamidomethylation; Deamidation (NQ)
				K.FIYGGC(+57.02)GGNANKFKTID(+14.02)EC(+57.02)HRTC(+57.02)VG	Y	25.89	2874.3	25	3.7	575.869	5	12.78	4016	1	59	83	Carbamidomethylation; Methyl ester
				K.FIYGGC(+57.02)GGN(-17.03)ANKFK.T	N	25.65	1514.7	14	-3	505.905	3	12.06	3843	1	59	72	Carbamidomethylation; Ammonia-loss (N)
				K.TID(+17.03)EC(+57.02)HRTC(+57.02)VG	Y	23.82	1363.6	11	-1.5	455.539	3	7.07	2572	1	73	83	Replacement of proton with ammonium ion; Carbamidomethylation
84		Kunitz-type serine protease inhibitor TCI	Ophiophagus hannah	K.FC(+57.02)ELPAVSGFC(+57.02)KAYIPSFYYNPDASAC(+57.02)QK.F	Y	85.91	3389.52	29	-1.8	1130.85	3	20.66	5846	8	30	58	Carbamidomethylation
				K.AYIPSFYYNPDASAC(+57.02)QK.F	Y	74.21	1993.89	17	-3.5	997.948	2	16.82	4962	4	42	58	Carbamidomethylation
				K.AYIPSFYYNPDASAC(+57.02)QKFIYGGC(+57.02)GGNANK.F	Y	69.36	3232.44	29	-5.4	1078.48	3	18.07	5250	9	42	70	Carbamidomethylation
				K.FCELPAVSGFC(+57.02)K.A	Y	68.44	1356.62	12	-13.1	679.309	2	17.61	5144	3	30	41	Carbamidomethylation
				K.AYIPSFYYNPDASACQK.F	Y	68.39	1936.87	17	-17.4	969.424	2	17.27	5065	2	42	58
				K.AYIPSFYYNPDASAC(+57.02)QKFIYGGC(+57.02)GGNANKFK.T	Y	67.23	3507.6	31	-4	877.904	4	17.73	5172	4	42	72	Carbamidomethylation
				K.FIYGGC(+57.02)GGNANKFK(+27.99).T	N	65.73	1559.72	14	-1.7	780.865	2	13.59	4210	2	59	72	Carbamidomethylation; Formylation
				K.FIYGGC(+57.02)GGN(+.98)ANKFK.T	N	62.07	1532.71	14	6.3	511.913	3	12.63	3980	4	59	72	Carbamidomethylation; Deamidation (NQ)
				K.FC(+57.02)ELPAVSGFC(+57.02)K.A	Y	61.87	1413.64	12	-2.3	707.827	2	16.93	4987	6	30	41	Carbamidomethylation
				K.FIYGGC(+57.02)GGNAN(+.98)KFK.T	N	61.36	1532.71	14	4	511.912	3	12.65	3986	6	59	72	Carbamidomethylation; Deamidation (NQ)
				K.F(+27.99)IYGGC(+57.02)GGNANKFK.T	N	59.77	1559.72	14	-2.4	780.865	2	15.22	4592	2	59	72	Formylation; Carbamidomethylation
				L.GRPKFC(+57.02)ELPAVSGFC(+57.02)KAYIPSFYYNPDASAC(+57.02)QK.F	Y	59.6	3827.79	33	-1.2	766.564	5	19.23	5516	4	26	58	Carbamidomethylation
				L.GRPKFC(+57.02)ELPAVSGFC(+57.02)K.A	Y	56.5	1851.91	16	2.3	618.313	3	15.07	4557	3	26	41	Carbamidomethylation
				K.TIEEC(+57.02)HRTC(+57.02)VG	Y	55.34	1360.59	11	1	681.301	2	6.97	2548	4	73	83	Carbamidomethylation
				K.FIYGGC(+57.02)GGNANKFK.T	N	54.34	1531.72	14	-1.1	511.581	3	11.6	3727	4	59	72	Carbamidomethylation
				K.F(+27.99)C(+57.02)ELPAVSGFC(+57.02)K.A	Y	53.4	1441.64	12	-9.7	721.819	2	19.71	5626	1	30	41	Formylation; Carbamidomethylation
				K.AYIPSFF(sub Y)YNPDASAC(+57.02)QK.F	Y	49.31	1977.89	17	-1.6	989.952	2	19.03	5468	4	42	58	Carbamidomethylation; Mutation
				K.FC(+57.02)ELPAVSGFC(+57.02)KAYIPSFF(sub Y)YNPDASAC(+57.02)QK.F	Y	45.18	3373.52	29	-4.4	1125.51	3	21.8	6105	2	30	58	Carbamidomethylation; Mutation
				A.C(+45.99)QKFIYGGC(+57.02)GGNANK.F	N	44.8	1661.71	15	-66.9	831.807	2	9.51	3147	3	56	70	Beta-methylthiolation; Carbamidomethylation
				K.AYIPSFYYNPDAS(-18.01)AC(+57.02)QK.F	Y	44.15	1975.88	17	-4.2	988.942	2	17.09	5025	2	42	58	Dehydration; Carbamidomethylation
				K.FIYGGC(+57.02)GGNAN(+28.03)KFK.T	N	43.92	1559.76	14	-14.3	780.874	2	13.55	4202	1	59	72	Carbamidomethylation; Dimethylation
				K.T(+27.99)IEEC(+57.02)HRTC(+57.02)VG	Y	43.83	1388.58	11	9.4	695.304	2	9.01	3034	2	73	83	Formylation; Carbamidomethylation
				K.FIYGGCGGNANKFK.T	N	43.47	1474.7	14	35.5	492.592	3	12.18	3872	1	59	72
				K.FC(+57.02)ELP(+29.04)AVSGFC(+57.02)K.A	Y	42.11	1442.68	12	-39.4	722.319	2	19.9	5668	1	30	41	Carbamidomethylation; Dimethylation of proline residue
				K.FIYGGCGGNANK(+57.02)FK.T	N	38.62	1531.72	14	8.3	511.586	3	11.2	3636	2	59	72	Carbamidomethylation (DHKE, X@N-term)
				K.T(+27.99)IEEC(+57.02)HR.T	Y	36.88	971.413	7	11.2	486.719	2	6.73	2489	2	73	79	Formylation; Carbamidomethylation
				G.LGRPKFC(+57.02)ELPAVSGFC(+57.02)K.A	Y	36.38	1965	17	4.2	656.009	3	15.7	4706	2	25	41	Carbamidomethylation
				K.FIYGGC(+57.02)GGNANKFKTIEEC(+57.02)HR.T	Y	36.25	2457.13	21	-1.6	492.433	5	12.28	3893	2	59	79	Carbamidomethylation
				A.SAC(+57.02)QKS(sub F)IYGGC(+57.02)GGNANKFK.T	Y	35.21	2045.94	19	-85.9	512.449	4	11.52	3710	1	54	72	Carbamidomethylation; Mutation
				A.ELTPVSGLGRPK(+188.03)FC(+57.02)ELPAVSGFC(+57.02)K.A	Y	33.46	2836.38	24	3.3	710.104	4	16.6	4911	1	18	41	Lipoyl; Carbamidomethylation
				K.FIYGGC(+57.02)GGN(+.98)ANK(-.98).F	N	33.23	1256.56	12	13.8	629.296	2	9.4	3123	1	59	70	Carbamidomethylation; Deamidation (NQ); Amidation
				G.RPKF(+31.99)C(+57.02)ELPAVSGFC(+57.02)K.A	Y	32.77	1826.88	15	-4.5	609.965	3	15.98	4769	1	27	41	Dihydroxy; Carbamidomethylation
				G.RPK(+72.02)FC(+57.02)ELPAVSGFC(+57.02)K.A	Y	32.44	1866.91	15	-76.6	934.392	2	16.52	4894	1	27	41	Carboxyethyl; Carbamidomethylation
				K.AYIPSFF(sub Y)YNPDASACQK.F	Y	30.82	1920.87	17	1.4	961.444	2	19.37	5548	1	42	58	Mutation
				K.FC(+57.02)ELPAVSGFC(+57.02)KAYIPSF.Y	Y	30.79	2091.98	18	-0.3	1047	2	21.63	6067	3	30	47	Carbamidomethylation
				K.FC(+57.02)ELPAVSGFC(+57.02)KAYIPSFYYNPDASAC(+57.02)QKFIYGGC(+57.02)GGNANKFK.T	Y	29.9	4903.23	43	-0.7	981.653	5	20.38	5780	3	30	72	Carbamidomethylation
				K.T(-2.02)IEEC(+57.02)HRTC(+57.02)VG	Y	29.12	1358.57	11	2.7	453.865	3	6.98	2551	1	73	83	2-amino-3-oxo-butanoic_acid; Carbamidomethylation
				K.FIYGGCGGNANK(+57.02).F	N	28.74	1256.56	12	0.3	629.288	2	9.38	3119	1	59	70	Carbamidomethylation (DHKE, X@N-term)
				G.LGRPKFC(+57.02)E(+53.92)LPAVSGFC(+57.02)KAYIPSFYYNPDASAC(+57.02)QK.F	Y	28.36	3994.79	34	12.5	999.718	4	16.94	4989	1	25	58	Carbamidomethylation; Replacement of 2 protons by iron
				F.I(+149.03)YGGC(+57.02)GGNANKFK.T	N	28.2	1533.69	13	27.7	767.871	2	11.32	3664	1	60	72	Benzyl isothiocyanate; Carbamidomethylation
				D.A(+127.06)SAC(+57.02)QKFIYGGC(+57.02)GGNANKFK.T	Y	28.15	2304.08	20	34.8	769.06	3	11.35	3669	1	53	72	N-Succinimidyl-2-morpholine acetate; Carbamidomethylation
				E.L(+316.20)TPVSGLGRPKFC(+57.02)ELPAVSGFC(+57.02)K.A	Y	28	2835.51	23	-72.3	709.833	4	16.51	4892	1	19	41	Levuglandinyl-lysine pyrrole adduct; Carbamidomethylation
				D.ASAC(+57.02)QK(+127.06)FIYGGC(+57.02)GGNANKFK.T	Y	27.5	2304.08	20	32.1	769.058	3	11.4	3681	1	53	72	Carbamidomethylation; N-Succinimidyl-2-morpholine acetate
				L.GRPKFCELPAVSGFC(+57.02)K.A	Y	27.08	1794.89	16	1.3	449.731	4	16.01	4775	1	26	41	Carbamidomethylation
				L.G(+27.99)RPKFC(+57.02)ELPAVSGFC(+57.02)K.A	Y	26.78	1879.91	16	2.3	627.644	3	16.23	4827	1	26	41	Formylation; Carbamidomethylation
				K.FIYGGC(+57.02)GGNANKFKTIEEC(+57.02)HRTC(+57.02)VG	Y	26.62	2874.3	25	4.4	575.87	5	12.74	4007	2	59	83	Carbamidomethylation
				K.F(+27.99)IYGGC(+57.02)GGN(+.98)ANKFK.T	N	26.61	1560.7	14	-19.6	781.344	2	16.21	4823	1	59	72	Formylation; Carbamidomethylation; Deamidation (NQ)
				K.FIYGGC(+57.02)GGN(-17.03)ANKFK.T	N	25.65	1514.7	14	-3	505.905	3	12.06	3843	1	59	72	Carbamidomethylation; Ammonia-loss (N)
				K.FKTIEECH(+57.02)RTC(+57.02)VG	Y	25.51	1635.75	13	0.8	546.258	3	8.84	2994	1	71	83	Carbamidomethylation (DHKE, X@N-term); Carbamidomethylation
				K.AYIPSFF(sub Y)YNPDASAC(+57.02)QKFIYGGC(+57.02)GGNANKFK.T	Y	25.47	3491.61	31	-6.4	873.903	4	19.24	5517	1	42	72	Carbamidomethylation; Mutation
				G.RP(+31.99)KFC(+57.02)ELPAVSGFC(+57.02)K.A	Y	25.19	1826.88	15	1.1	609.968	3	15.95	4763	1	27	41	Dihydroxy; Carbamidomethylation
				F.IYGGC(+57.02)GGN(+.98)AN(+.98)KFKTIEEC(+57.02)HRTC(+57.02)VG	Y	22.93	2729.2	24	-9.5	683.301	4	7.02	2560	1	60	83	Carbamidomethylation; Deamidation (NQ)
				K.TN(sub I)EEC(+57.02)HRTC(+57.02)VG	Y	22.2	1361.55	11	30.8	681.801	2	7.18	2599	1	73	83	Carbamidomethylation; Mutation
				Y.Y(+175.04)NPDASAC(+57.02)QK.F	Y	22.14	1327.53	10	107.3	664.843	2	16.86	4971	1	49	58	Naphthalene-2,3-dicarboxaldehyde; Carbamidomethylation
85		Kunitz-type serine protease inhibitor Vur-KIn	Vipera renardi	E.FFYGGC(+57.02)GGNANNFK.T	Y	60.68	1551.66	14	-1.2	776.835	2	12.97	3877	2	35	48	Carbamidomethylation
				F.YGGC(+57.02)GGNANNFK.T	N	49.5	1257.52	12	3	629.769	2	7.14	2473	1	37	48	Carbamidomethylation
				F.FYGGC(+57.02)GGNANNFK.T	Y	46.88	1404.59	13	-2.6	703.299	2	9.86	3140	2	36	48	Carbamidomethylation
				E.FFY(+125.90)GGC(+57.02)GGNANNFK.T	Y	38.74	1677.55	14	1.3	839.785	2	15.13	4418	1	35	48	Iodination; Carbamidomethylation
				R.FYYNPASNK(+42.01)C(+57.02)KE(+14.02)FFYGGC(+57.02)GGNANNFK.T	Y	35.51	3109.35	26	-12.2	778.335	4	13.19	3931	1	23	48	Acetylation (K); Carbamidomethylation; Methyl ester
				E.F(+57.02)FYGGC(+57.02)GGNANNFK.T	Y	26.17	1608.68	14	0.4	805.347	2	13.54	4016	1	35	48	Carbamidomethylation (DHKE, X@N-term); Carbamidomethylation
				E.FFYGGC(+57.02)GGNANNFK(+57.02).T	Y	24.58	1608.68	14	-0.3	805.346	2	13.22	3937	1	35	48	Carbamidomethylation; Carbamidomethylation (DHKE, X@N-term)
86		Kunitz trypsin inhibitor protein 2	Vipera renardi	E.FFYGGC(+57.02)GGNANNFK.T	Y	60.68	1551.66	14	-1.2	776.835	2	12.97	3877	2	59	72	Carbamidomethylation
				F.YGGC(+57.02)GGNANNFK.T	N	49.5	1257.52	12	3	629.769	2	7.14	2473	1	61	72	Carbamidomethylation
				F.FYGGC(+57.02)GGNANNFK.T	Y	46.88	1404.59	13	-2.6	703.299	2	9.86	3140	2	60	72	Carbamidomethylation
				E.FFY(+125.90)GGC(+57.02)GGNANNFK.T	Y	38.74	1677.55	14	1.3	839.785	2	15.13	4418	1	59	72	Iodination; Carbamidomethylation
				R.FYYNPASNK(+42.01)C(+57.02)KE(+14.02)FFYGGC(+57.02)GGNANNFK.T	Y	35.51	3109.35	26	-12.2	778.335	4	13.19	3931	1	47	72	Acetylation (K); Carbamidomethylation; Methyl ester
				E.F(+57.02)FYGGC(+57.02)GGNANNFK.T	Y	26.17	1608.68	14	0.4	805.347	2	13.54	4016	1	59	72	Carbamidomethylation (DHKE, X@N-term); Carbamidomethylation
				E.FFYGGC(+57.02)GGNANNFK(+57.02).T	Y	24.58	1608.68	14	-0.3	805.346	2	13.22	3937	1	59	72	Carbamidomethylation; Carbamidomethylation (DHKE, X@N-term)
87		Venom Kunitz trypsin inhibitor protein 2	Vipera renardi	E.FFYGGC(+57.02)GGNANNFK.T	Y	60.68	1551.66	14	-1.2	776.835	2	12.97	3877	2	59	72	Carbamidomethylation
				F.YGGC(+57.02)GGNANNFK.T	N	49.5	1257.52	12	3	629.769	2	7.14	2473	1	61	72	Carbamidomethylation
				F.FYGGC(+57.02)GGNANNFK.T	Y	46.88	1404.59	13	-2.6	703.299	2	9.86	3140	2	60	72	Carbamidomethylation
				E.FFY(+125.90)GGC(+57.02)GGNANNFK.T	Y	38.74	1677.55	14	1.3	839.785	2	15.13	4418	1	59	72	Iodination; Carbamidomethylation
				R.FYYNPASNK(+42.01)C(+57.02)KE(+14.02)FFYGGC(+57.02)GGNANNFK.T	Y	35.51	3109.35	26	-12.2	778.335	4	13.19	3931	1	47	72	Acetylation (K); Carbamidomethylation; Methyl ester
				E.F(+57.02)FYGGC(+57.02)GGNANNFK.T	Y	26.17	1608.68	14	0.4	805.347	2	13.54	4016	1	59	72	Carbamidomethylation (DHKE, X@N-term); Carbamidomethylation
				E.FFYGGC(+57.02)GGNANNFK(+57.02).T	Y	24.58	1608.68	14	-0.3	805.346	2	13.22	3937	1	59	72	Carbamidomethylation; Carbamidomethylation (DHKE, X@N-term)
88		Uncharacterized protein - Peptidase inhibitor activity	Ophiophagus hannah	K.IGSC(+57.02)PDVSMPIPPLGIC(+57.02)R.T	Y	92.16	1967.96	18	-1.3	984.987	2	13.64	4721	2	129	146	Carbamidomethylation
				K.IGSC(+57.02)PDVSMPR(sub I)PPLGIC(+57.02)R.T	Y	55.73	2010.98	18	-5.1	1006.49	2	11.66	4208	2	129	146	Carbamidomethylation; Mutation
				R.IPDEM(+15.99)(sub K)IGSC(+57.02)PDVSMPIPPLGIC(+57.02)R.T	Y	44.31	2569.2	23	11.8	857.419	3	12.5	4441	1	124	146	Oxidation (M); Carbamidomethylation; Mutation
				G.TSC(+57.02)G(sub R)IPDEKIGSC(+57.02)PDVSMPIPPLGIC(+57.02)R.T	Y	30.9	2955.4	27	12.9	986.152	3	13.82	4764	1	120	146	Carbamidomethylation; Mutation
89	NGF	Uncharacterized protein	Ophiophagus hannah	K.TTGTDIKGNTVTVMEDVNLNNEVYKQYFFETK.C	Y	73.43	3697.78	32	-5.2	925.448	4	19.3	5410	2	149	180
				K.C(+57.02)RN(-17.03)PNPEPSGC(+57.02)R.G	Y	46.48	1425.59	12	-1.1	713.8	2	6.87	2193	2	181	192	Carbamidomethylation; Ammonia-loss (N)
90	Ohanin/Vespryn	Ohanin	Ophiophagus hannah	K.ADVTFDSNTAFESLVVSPDKK.T	Y	96.4	2269.11	21	6.5	1135.57	2	12.46	3954	17	29	49
				A.SPPGNWQKADVTFDSNTAFESLVVSPDKK.T	Y	91.39	3163.55	29	3.2	1055.53	3	12.49	3963	13	21	49
				A.SPPGNWQKADVTFDSNTAFESLVVSPDKKTVENVGVPK.G	Y	69.74	4087.05	38	4	818.421	5	12.48	3960	4	21	58
				K.ADVTFDSNTAFESLVVSPDKKTVENVGVPK.G	Y	69.18	3192.62	30	7	799.168	4	12.5	3965	3	29	58
				R.SGKHFFEVKYGTQR.E	Y	68.05	1682.85	14	5.5	421.723	4	6.86	2400	4	81	94
				K.TVENVGVPKGVPDSPER.F	Y	66.03	1778.92	17	1.9	593.981	3	8.01	2682	2	50	66
				R.FSSSPC(+57.02)VLGSPGFR.S	Y	65.57	1496.71	14	-4.7	749.358	2	9.59	3140	2	67	80	Carbamidomethylation
				K.YGTQREWAVGLAGK.S	N	63.55	1534.79	14	4.8	512.606	3	8.41	2802	4	90	103
				D.VTFDSNTAFESLVVSPDKK.T	Y	62.96	2083.05	19	0.5	695.357	3	12.22	3888	2	31	49
				K.GVPDSPERFSSSPC(+57.02)VLGSPGFR.S	Y	60.28	2334.11	22	16.9	779.056	3	9.89	3237	2	59	80	Carbamidomethylation
				R.SGKHFFEVK.Y	Y	59.71	1077.56	9	3.6	360.195	3	6.57	2323	2	81	89
				K.HFFEVKYGTQR.E	N	51.17	1410.7	11	-6.3	471.239	3	7.84	2637	1	84	94
				A.S(+27.99)PPGNWQKADVTFDSNTAFESLVVSPDKK.T	Y	50.06	3191.54	29	0.2	1064.85	3	13.7	4259	1	21	49	Formylation (Protein N-term)
				K.TVENVGVPK.G	Y	48.07	941.518	9	4.3	471.768	2	6.56	2317	2	50	58
				K.ADVTFDS(-18.01)NTAFESLVVSPDKK.T	Y	42.36	2251.1	21	-0.8	751.374	3	12.67	4008	1	29	49	Dehydration
				K.ADVTFD(-18.01)SNTAFESLVVSPDKK.T	Y	42.35	2251.1	21	-10	751.367	3	12.7	4014	1	29	49	Dehydration
				R.EWAVGLAGK.S	N	39.89	929.497	9	0.6	465.756	2	8.78	2912	2	95	103
				R.LVPEERIWQK.G	Y	37.36	1296.72	10	-1.7	649.366	2	8.28	2762	2	113	122
				K.HFFEVK.Y	N	35.54	805.412	6	5.8	403.716	2	7.42	2534	1	84	89
				K.GVPDSPER.F	Y	35.06	855.409	8	1.9	428.712	2	5.63	2082	2	59	66
				R.LVPEERIWQKGLWWL.R	Y	34.84	1952.07	15	-4.1	977.037	2	15.85	4765	2	113	127
				A.SPPGNWQK.A	Y	34.83	912.445	8	0	457.23	2	5.98	2167	2	21	28
				A.SPPGNWQKADVTFDSNT(-18.01)AFESLVVSPDKK.T	Y	33.06	3145.54	29	-2.4	787.389	4	12.64	4000	1	21	49	Dehydration
				R.IWQKGLWWL.R	Y	28.37	1228.68	9	2.2	615.346	2	15.81	4757	1	119	127
				R.LVPEER.I	N	27.71	741.402	6	1.8	371.709	2	5.76	2113	2	113	118
				R.SGKHFFEVKYGTQREWAVGLAGK.S	Y	27.41	2594.34	23	-2.9	519.874	5	24.41	6928	3	81	103
91		Thaicobrin	Naja kaouthia	K.ADVTFDSNTAFESLVVSPDKK.T	Y	58.6	2269.11	21	-3.2	757.375	3	17.73	5000	2	9	29
				SPPGNWQKADVTFDSNTAFESLVVSPDKK.T	Y	26.54	3163.55	29	-3.2	791.891	4	18.02	5065	1	1	29
92	PDE	Cadam 10_PDE-1	Crotalus adamanteus	K.NEVTSFENIEVYNLMC(+57.02)DLLK(+43.01).L	N	54.38	2473.15	20	-8.4	1237.57	2	21.82	6469	5	445	464	Carbamidomethylation; Carbamylation
				R.NPAWWGGQPIWHTATYQGLK.A	Y	48.83	2310.13	20	-3.7	771.049	3	17.96	5540	1	185	204
				K.NEVTSFENIEVYNLMC(+57.02)DLLK.L	N	46.36	2430.14	20	-0.2	1216.08	2	25.83	7403	1	445	464	Carbamidomethylation
				P.FGPVPSPDVSGC(+57.02)K.C	Y	37.51	1345.63	13	0.2	673.824	2	12.04	3870	2	502	514	Carbamidomethylation
93		Ectonucleotide pyrophosphatase/phosphodiesterase family member 3	Micrurus fulvius	R.DVELLTGLDFYSA(sub V)LKQPLSETLR.L	Y	54.48	2607.38	23	-3	870.131	3	22.39	6208	3	818	840	Mutation
				R.VRDVELLTGLDFYSA(sub V)LKQPLSETLR.L	Y	51.48	2862.55	25	1.9	716.646	4	21.22	5939	2	816	840	Mutation
				K.NEVTSFENIEVYNLMC(+57.02)DLLK(+43.01).L	Y	46.95	2473.15	20	-7.8	1237.57	2	21.63	6034	2	486	505	Carbamidomethylation; Carbamylation
				K.YISAYSQDILM(+15.99)PLWNSYTISK.S	Y	45.19	2508.22	21	0.7	1255.12	2	21.07	5904	2	605	625	Oxidation (M)
				K.RLHFANNVR.I	Y	44.37	1125.62	9	5.1	376.214	3	6.82	2294	2	426	434
				K.TFLPIFVNSVN	Y	43.48	1249.67	11	-0.1	625.842	2	20.81	5844	1	843	853
				R.LKTFLPIFVNSVN	Y	38.08	1490.85	13	-3.4	746.43	2	20.22	5710	2	841	853
				K.RPDFSTLYIEEPDTTGHKYGPVS(-2.02)GQVIK.S	Y	35.76	3131.56	28	7.4	783.902	4	16.19	4734	1	293	320	2-amino-3-oxo-butanoic_acid
				K.TQC(+57.02)EADNLPYGRPHVLQHSK.Y	Y	33.05	2349.13	20	-1.7	588.288	4	9.36	2948	1	577	596	Carbamidomethylation
				R.VMEVLN(sub Q)WLDLPR.A	Y	28.71	1483.79	12	-1.7	742.899	2	21.74	6059	1	279	290	Mutation
				R.DC(sub V)Q(sub E)LLTGLDFYSA(sub V)LKQPLSETLR.L	Y	26.66	2610.34	23	18.5	871.135	3	22.42	6215	1	818	840	Mutation
94		Ectonucleotide pyrophosphatase/phosphodiesterase family member 3	Crotalus horridus	K.NEVTSFENIEVYNLMC(+57.02)DLLK(+43.01).L	N	54.38	2473.15	20	-8.4	1237.57	2	21.82	6469	5	462	481	Carbamidomethylation; Carbamylation
				R.NPAWWGGQPIWHTATYQGLK.A	Y	48.83	2310.13	20	-3.7	771.049	3	17.96	5540	1	202	221
				K.NEVTSFENIEVYNLMC(+57.02)DLLK.L	N	46.36	2430.14	20	-0.2	1216.08	2	25.83	7403	1	462	481	Carbamidomethylation
				P.FGPVPSPDVSGC(+57.02)K.C	Y	37.51	1345.63	13	0.2	673.824	2	12.04	3870	2	519	531	Carbamidomethylation
95		Phosphodiesterase	Micrurus tener	R.DVELLTGLDFYSA(sub V)LKQPLSETLR.L	Y	54.48	2607.38	23	-3	870.131	3	22.39	6208	3	818	840	Mutation
				R.VRDVELLTGLDFYSA(sub V)LKQPLSETLR.L	Y	51.48	2862.55	25	1.9	716.646	4	21.22	5939	2	816	840	Mutation
				K.NEVTSFENIEVYNLMC(+57.02)DLLK(+43.01).L	Y	46.95	2473.15	20	-7.8	1237.57	2	21.63	6034	2	486	505	Carbamidomethylation; Carbamylation
				K.YISAYSQDILM(+15.99)PLWNSYTISK.S	Y	45.19	2508.22	21	0.7	1255.12	2	21.07	5904	2	605	625	Oxidation (M)
				K.RLHFANNVR.I	Y	44.37	1125.62	9	5.1	376.214	3	6.82	2294	2	426	434
				K.TFLPIFVNSVN	Y	43.48	1249.67	11	-0.1	625.842	2	20.81	5844	1	843	853
				R.LKTFLPIFVNSVN	Y	38.08	1490.85	13	-3.4	746.43	2	20.22	5710	2	841	853
				K.RPDFSTLYIEEPDTTGHKYGPVS(-2.02)GQVIK.S	Y	35.76	3131.56	28	7.4	783.902	4	16.19	4734	1	293	320	2-amino-3-oxo-butanoic_acid
				K.TQC(+57.02)EADNLPYGRPHVLQHSK.Y	Y	33.05	2349.13	20	-1.7	588.288	4	9.36	2948	1	577	596	Carbamidomethylation
				R.VMEVLN(sub Q)WLDLPR.A	Y	28.71	1483.79	12	-1.7	742.899	2	21.74	6059	1	279	290	Mutation
				R.DC(sub V)Q(sub E)LLTGLDFYSA(sub V)LKQPLSETLR.L	Y	26.66	2610.34	23	18.5	871.135	3	22.42	6215	1	818	840	Mutation
96		Phosphodiesterase	Micrurus fulvius	R.DVELLTGLDFYSA(sub V)LKQPLSETLR.L	Y	54.48	2607.38	23	-3	870.131	3	22.39	6208	3	815	837	Mutation
				R.VRDVELLTGLDFYSA(sub V)LKQPLSETLR.L	Y	51.48	2862.55	25	1.9	716.646	4	21.22	5939	2	813	837	Mutation
				K.NEVTSFENIEVYNLMC(+57.02)DLLK(+43.01).L	Y	46.95	2473.15	20	-7.8	1237.57	2	21.63	6034	2	483	502	Carbamidomethylation; Carbamylation
				K.YISAYSQDILM(+15.99)PLWNSYTISK.S	Y	45.19	2508.22	21	0.7	1255.12	2	21.07	5904	2	602	622	Oxidation (M)
				K.RLHFANNVR.I	Y	44.37	1125.62	9	5.1	376.214	3	6.82	2294	2	423	431
				K.TFLPIFVNSVN	Y	43.48	1249.67	11	-0.1	625.842	2	20.81	5844	1	840	850
				R.LKTFLPIFVNSVN	Y	38.08	1490.85	13	-3.4	746.43	2	20.22	5710	2	838	850
				K.RPDFSTLYIEEPDTTGHKYGPVS(-2.02)GQVIK.S	Y	35.76	3131.56	28	7.4	783.902	4	16.19	4734	1	290	317	2-amino-3-oxo-butanoic_acid
				K.TQC(+57.02)EADNLPYGRPHVLQHSK.Y	Y	33.05	2349.13	20	-1.7	588.288	4	9.36	2948	1	574	593	Carbamidomethylation
				R.VMEVLN(sub Q)WLDLPR.A	Y	28.71	1483.79	12	-1.7	742.899	2	21.74	6059	1	276	287	Mutation
				R.DC(sub V)Q(sub E)LLTGLDFYSA(sub V)LKQPLSETLR.L	Y	26.66	2610.34	23	18.5	871.135	3	22.42	6215	1	815	837	Mutation
97		Phosphodiesterase	Crotalus horridus	K.NEVTSFENIEVYNLMC(+57.02)DLLK(+43.01).L	N	54.38	2473.15	20	-8.4	1237.57	2	21.82	6469	5	486	505	Carbamidomethylation; Carbamylation
				R.NPAWWGGQPIWHTATYQGLK.A	Y	48.83	2310.13	20	-3.7	771.049	3	17.96	5540	1	226	245
				K.NEVTSFENIEVYNLMC(+57.02)DLLK.L	N	46.36	2430.14	20	-0.2	1216.08	2	25.83	7403	1	486	505	Carbamidomethylation
				P.FGPVPSPDVSGC(+57.02)K.C	Y	37.51	1345.63	13	0.2	673.824	2	12.04	3870	2	543	555	Carbamidomethylation
98		Phosphodiesterase	Crotalus adamanteus	K.NEVTSFENIEVYNLMC(+57.02)DLLK(+43.01).L	N	54.38	2473.15	20	-8.4	1237.57	2	21.82	6469	5	486	505	Carbamidomethylation; Carbamylation
				R.NPAWWGGQPIWHTATYQGLK.A	Y	48.83	2310.13	20	-3.7	771.049	3	17.96	5540	1	226	245
				K.NEVTSFENIEVYNLMC(+57.02)DLLK.L	N	46.36	2430.14	20	-0.2	1216.08	2	25.83	7403	1	486	505	Carbamidomethylation
				P.FGPVPSPDVSGC(+57.02)K.C	Y	37.51	1345.63	13	0.2	673.824	2	12.04	3870	2	543	555	Carbamidomethylation
99		Phosphodiesterase	Ovophis okinavensis	K.NEVTSFENIEVYNLMC(+57.02)DLLK(+43.01).L	N	54.38	2473.15	20	-8.4	1237.57	2	21.82	6469	5	524	543	Carbamidomethylation; Carbamylation
				R.NPAWWGGQPIWHTATYQGLK.A	Y	48.83	2310.13	20	-3.7	771.049	3	17.96	5540	1	264	283
				K.NEVTSFENIEVYNLMC(+57.02)DLLK.L	N	46.36	2430.14	20	-0.2	1216.08	2	25.83	7403	1	524	543	Carbamidomethylation
				S.FGPVPSPDVSGC(+57.02)K.C	Y	37.51	1345.63	13	0.2	673.824	2	12.04	3870	2	581	593	Carbamidomethylation
100		Phosphodiesterase	Ovophis okinavensis	K.NEVTSFENIEVYNLMC(+57.02)DLLK(+43.01).L	N	54.38	2473.15	20	-8.4	1237.57	2	21.82	6469	5	483	502	Carbamidomethylation; Carbamylation
				R.NPAWWGGQPIWHTATYQGLK.A	Y	48.83	2310.13	20	-3.7	771.049	3	17.96	5540	1	223	242
				K.NEVTSFENIEVYNLMC(+57.02)DLLK.L	N	46.36	2430.14	20	-0.2	1216.08	2	25.83	7403	1	483	502	Carbamidomethylation
				S.FGPVPSPDVSGC(+57.02)K.C	Y	37.51	1345.63	13	0.2	673.824	2	12.04	3870	2	540	552	Carbamidomethylation
101		Venom phosphodiesterase 1	Crotalus adamanteus	K.NEVTSFENIEVYNLMC(+57.02)DLLK(+43.01).L	N	54.38	2473.15	20	-8.4	1237.57	2	21.82	6469	5	486	505	Carbamidomethylation; Carbamylation
				R.NPAWWGGQPIWHTATYQGLK.A	Y	48.83	2310.13	20	-3.7	771.049	3	17.96	5540	1	226	245
				K.NEVTSFENIEVYNLMC(+57.02)DLLK.L	N	46.36	2430.14	20	-0.2	1216.08	2	25.83	7403	1	486	505	Carbamidomethylation
				P.FGPVPSPDVSGC(+57.02)K.C	Y	37.51	1345.63	13	0.2	673.824	2	12.04	3870	2	543	555	Carbamidomethylation
102		Venom phosphodiesterase 2	Crotalus adamanteus	K.NEVTSFENIEVYNLMC(+57.02)DLLK(+43.01).L	N	54.38	2473.15	20	-8.4	1237.57	2	21.82	6469	5	445	464	Carbamidomethylation; Carbamylation
				R.NPAWWGGQPIWHTATYQGLK.A	Y	48.83	2310.13	20	-3.7	771.049	3	17.96	5540	1	185	204
				K.NEVTSFENIEVYNLMC(+57.02)DLLK.L	N	46.36	2430.14	20	-0.2	1216.08	2	25.83	7403	1	445	464	Carbamidomethylation
				P.FGPVPSPDVSGC(+57.02)K.C	Y	37.51	1345.63	13	0.2	673.824	2	12.04	3870	2	502	514	Carbamidomethylation
Table S4. Cont.

## Sheet: OH GF... Data (Protein 103-150)
No	Protein Family	Protein Description	Species	Peptides	Uniq	-10lgP	Mass	Length	ppm	m/z	z	RT	Scan	#Spec	Start	End	PTM
103	PDGF/VEGF GF	Uncharacterized protein	Ophiophagus hannah	K.HFQSQHIHPMSFQQHSK.C	Y	54.59	2102.99	17	0.7	421.605	5	9.19	2803	3	170	186
				R.SAC(+57.02)RPIETMVDIFQEYPDEVEYIFKPSC(+57.02)VLLMK.C	Y	51.49	4006.92	33	9.8	1002.75	4	25.6	6778	11	109	141	Carbamidomethylation
				E.DGEKQPDEVITFMTVFER.S	Y	37.12	2140.01	18	2.6	714.347	3	21.67	5789	3	91	108
				P.DEVITFMTVFER.S	Y	35.24	1485.72	12	0.2	743.866	2	22.22	5916	2	97	108
				G.EKQPDEVITFMTVFER.S	Y	31.17	1967.97	16	-4.6	656.993	3	21.11	5660	1	93	108
				M.TVFER.S	Y	30.07	650.339	5	4.3	326.178	2	7.63	2444	1	104	108
				R.SAC(+57.02)RPIETMVDIFQEYP.D	Y	25.07	2054.94	17	-2	1028.48	2	21.41	5730	1	109	125	Carbamidomethylation
104	PLA2	Acidic phospholipase A2 2	Ophiophagus hannah	R.YSYDC(+57.02)SEGTLTC(+57.02)KADNDEC(+57.02)AAFVC(+57.02)DC(+57.02)DR.V	Y	88.82	3381.26	28	-0.7	1128.09	3	13.02	3784	4	95	122	Carbamidomethylation
				K.RYSYDC(+57.02)SEGTLTC(+57.02)KADNDEC(+57.02)AAFVC(+57.02)DC(+57.02)DR.V	Y	85.44	3537.36	29	1.8	885.35	4	12.37	3620	2	94	122	Carbamidomethylation
				D.NC(+57.02)YTQAQQLTEC(+57.02)SPYSK.R	Y	76.54	2076.89	17	-1.2	1039.45	2	12.09	3554	2	77	93	Carbamidomethylation
				D.RC(+57.02)C(+57.02)QVHDNC(+57.02)YTQAQQLTEC(+57.02)SPYSKR.Y	Y	74.25	3188.36	25	1.4	798.1	4	10.54	3158	3	70	94	Carbamidomethylation
				D.YGC(+57.02)YC(+57.02)GSGGSGTPVDELDR.C	N	74.04	2048.82	19	-2.8	1025.41	2	12.25	3591	2	52	70	Carbamidomethylation
				R.C(+57.02)C(+57.02)Q(+.98)VHD(-18.01)NC(+57.02)YTQAQQLTEC(+57.02)SPYSKR.Y	Y	73.69	3015.24	24	0.1	1006.09	3	12.43	3638	4	71	94	Carbamidomethylation; Deamidation (NQ); Dehydration
				D.ELDRC(+57.02)C(+57.02)QVHDNC(+57.02)YTQAQQLTEC(+57.02)SPYSKR.Y	Y	73.39	3545.52	28	2.4	710.113	5	11.3	3345	2	67	94	Carbamidomethylation
				K.ADNDEC(+57.02)AAFVC(+57.02)DC(+57.02)DR.V	Y	72.94	1816.64	15	-1.8	909.328	2	10.71	3199	2	108	122	Carbamidomethylation
				S.DYGC(+57.02)YC(+57.02)GSGGSGTPVDELDR.C	N	71.76	2163.85	20	-4.5	1082.93	2	12.68	3700	1	51	70	Carbamidomethylation
				K.RYSYDC(+57.02)SEGTLTC(+57.02)K.A	Y	70.22	1738.73	14	1.4	580.584	3	8.77	2737	2	94	107	Carbamidomethylation
				S.DYGC(+57.02)YC(+57.02)GSGGSGTPVDELDRC(+57.02)C(+57.02)QVHDNC(+57.02)YTQAQQLTEC(+57.02)SPYSKR.Y	Y	69.81	5178.1	44	-2.3	1036.62	5	14.07	4058	2	51	94	Carbamidomethylation
				S.DYGC(+57.02)YC(+57.02)GSGGSGTPVDELDRC(+57.02)C(+57.02)QVHDNC(+57.02)YTQAQQLTEC(+57.02)SPYSK.R	Y	68.49	5022	43	-6.2	1256.5	4	14.58	4185	2	51	93	Carbamidomethylation
				G.APYNKENINIDTTTRC(+57.02)	Y	67.53	1908.9	16	1.3	955.458	2	9.91	3008	51	131	146	Carbamidomethylation
				R.YSYDC(+57.02)SEGTLTC(+57.02)KADND.E	Y	66.41	1997.76	17	0.5	999.889	2	10.05	3043	2	95	111	Carbamidomethylation
				D.ELDRC(+57.02)C(+57.02)QVHDNC(+57.02)YTQAQQLTEC(+57.02)SPYSK.R	Y	64.49	3389.42	27	-4.4	848.358	4	11.84	3489	1	67	93	Carbamidomethylation
				D.NC(+57.02)YTQAQQLTEC(+57.02)SPYSKR.Y	Y	62.22	2232.99	18	1.4	745.338	3	11.3	3346	2	77	94	Carbamidomethylation
				R.YSYDC(+57.02)SEGTLTC(+57.02)K.A	Y	62.15	1582.63	13	-3.2	792.319	2	9.62	2941	3	95	107	Carbamidomethylation
				R.C(+57.02)C(+57.02)Q(+.98)VHD(-18.01)NC(+57.02)YTQAQQLTEC(+57.02)SPYSK.R	Y	59.71	2859.14	23	-2	954.051	3	12.99	3776	2	71	93	Carbamidomethylation; Deamidation (NQ); Dehydration
				R.YSYDC(+57.02)SEGTLTC(+57.02)KADNDEC(+57.02)AAFVC(+57.02)DC(+57.02)DRVAAIC(+57.02)FAGA(+28.03).P	Y	59.54	4269.72	37	4.6	1068.44	4	16.38	4633	8	95	131	Carbamidomethylation; Ethylation
				R.YSYDC(+57.02)SEGTLTC(+57.02)KAD(-18.01)NDEC(+57.02)AAFVC(+57.02)DC(+57.02)DR.V	Y	57.71	3363.25	28	-4.9	1122.09	3	13.18	3826	1	95	122	Carbamidomethylation; Dehydration
				G.APYNKENINIDTTTR.C	Y	57.46	1748.87	15	1	875.443	2	9.8	2984	6	131	145
				R.VAAIC(+57.02)FAGAPYNKD(sub E)NINIDTTTRC(+57.02)	Y	56.68	2684.27	24	8.8	895.771	3	15.22	4339	2	123	146	Carbamidomethylation; Mutation
				R.YSYDC(+57.02)SEGTLTC(+57.02)KAD.N	Y	56.12	1768.69	15	1.7	885.355	2	10.09	3051	4	95	109	Carbamidomethylation
				D.RC(+57.02)C(+57.02)QVHDNC(+57.02)YTQAQQLTEC(+57.02)SPYSK.R	Y	51.62	3032.26	24	1.5	759.074	4	10.97	3262	2	70	93	Carbamidomethylation
				C.YC(+57.02)GSGGSGTPVDELDRC(+57.02)C(+57.02)QVHDNC(+57.02)YTQAQQLTEC(+57.02)SPYSKR.Y	Y	50.45	4682.96	40	0.6	937.599	5	13.38	3877	2	55	94	Carbamidomethylation
				G.APY(+125.90)NKENINIDTTTRC(+57.02)	Y	48.29	2034.8	16	0.5	1018.41	2	11.76	3471	4	131	146	Iodination; Carbamidomethylation
				L.HLVQFNGMIR.C	Y	47.88	1213.64	10	2.7	607.828	2	13.01	3781	6	28	37
				K.RYSYDC(+57.02)SEGTLTC(+57.02)KADNDEC(+57.02)AAFVC(+57.02)DC(+57.02)DRVAAIC(+57.02)FAGA(+28.03).P	Y	45.38	4425.82	38	-1.1	886.17	5	15.76	4478	3	94	131	Carbamidomethylation; Ethylation
				P.YNKENINIDTTTRC(+57.02)	Y	45.36	1740.81	14	4.1	581.28	3	9.11	2821	3	133	146	Carbamidomethylation
				K.RYSYDC(+57.02)SEGTLTC(+57.02)KAD.N	Y	44.97	1924.79	16	-0.9	642.604	3	9.22	2847	2	94	109	Carbamidomethylation
				K.RYSYDC(+57.02)SEGTLTC(+57.02)KADND.E	Y	43.86	2153.86	18	-0.3	718.961	3	9.15	2830	2	94	111	Carbamidomethylation
				L.H(+27.99)LVQFNGMIR.C	Y	43.26	1241.63	10	3.6	621.827	2	15.74	4471	2	28	37	Formylation
				K.ENINIDTTTRC(+57.02)	Y	43.04	1335.61	11	3.5	668.814	2	9.47	2905	2	136	146	Carbamidomethylation
				S.GTPVDELDR.C	N	40.43	1000.48	9	-8.5	501.244	2	9.68	2954	2	62	70
				K.RYSYDC(+57.02)SEGTLTC(+57.02)KADNDEC(+57.02)AAFVC(+57.02)DC(+57.02)DRVAAIC(+57.02)FAR(sub G).A	Y	40.04	4425.83	37	0.3	886.173	5	15.67	4455	2	94	130	Carbamidomethylation; Mutation
				D.EC(+57.02)AAFVC(+57.02)DC(+57.02)DR.V	Y	39.27	1401.51	11	0.1	701.763	2	9.39	2887	2	112	122	Carbamidomethylation
				R.YSYDC(+57.02)SEGTLTC(+57.02)KADND(-18.01)EC(+57.02)AAFVC(+57.02)DC(+57.02)DR.V	Y	38.63	3363.25	28	-9.8	1122.08	3	13.2	3832	1	95	122	Carbamidomethylation; Dehydration
				K.ENINIDTTTR.C	Y	38.63	1175.58	10	0.7	588.797	2	9.22	2848	1	136	145
				Q.Q(-17.03)LTEC(+57.02)SPYSK.R	Y	38.49	1194.52	10	3.6	598.271	2	10.98	3265	2	84	93	Pyro-glu from Q; Carbamidomethylation
				L.HLVQFN(+.98)GMIR.C	Y	38.37	1214.62	10	0.1	405.882	3	13.31	3859	5	28	37	Deamidation (NQ)
				Q.QLTEC(+57.02)SPYSKR.Y	Y	37.85	1367.65	11	3.3	456.892	3	7.31	2395	2	84	94	Carbamidomethylation
				Q.Q(-17.03)LTEC(+57.02)SPYSKR.Y	Y	37.14	1350.62	11	1	676.32	2	9.75	2971	2	84	94	Pyro-glu from Q; Carbamidomethylation
				R.YSYDC(+57.02)SEGTLTC(+57.02)KADNDEC(+57.02)AAFVC(+57.02)D(+356.19)C(+57.02)DRVAAIC(+57.02).F	Y	37.1	4251.71	33	-5.9	1063.93	4	16.14	4573	2	95	127	Carbamidomethylation; Biotin polyethyleneoxide amine
				G.APYNKENINID(-18.01)TTTRC(+57.02)	Y	36.3	1890.89	16	2.7	631.305	3	10.87	3237	1	131	146	Dehydration; Carbamidomethylation
				R.C(+57.02)C(+57.02)QVHH(sub D)NCYTQAQQLTEC(+57.02)SPYSKR.Y	Y	34.09	2997.27	24	-18	1000.08	3	12.34	3613	2	71	94	Carbamidomethylation; Mutation
				G.APYNKENINIDTT(-18.01)TRC(+57.02)	Y	33.39	1890.89	16	-2.3	631.302	3	10.89	3242	1	131	146	Dehydration; Carbamidomethylation
				D.RVAAIC(+57.02)FAGAPYNKD(sub E)NINIDTTTRC(+57.02)	Y	32.86	2840.37	25	0.8	711.1	4	14.51	4168	1	122	146	Carbamidomethylation; Mutation
				R.YSYDC(+57.02)SEGK(sub T)LTC(+57.02)KADNDEC(+57.02)AAFVC(+57.02)DC(+57.02)DR.V	Y	32.5	3408.31	28	-7.2	853.079	4	12.12	3561	1	95	122	Carbamidomethylation; Mutation
				R.YSYDC(+57.02)SEGTLTC(+57.02)KADNDEC(+57.02)AAFVC(+57.02)DC(+57.02)D(+356.19)RVAAIC(+57.02).F	Y	32.43	4251.71	33	-2.3	1063.93	4	16.19	4585	1	95	127	Carbamidomethylation; Biotin polyethyleneoxide amine
				N.KENINIDTTTRC(+57.02)	Y	32.31	1463.7	12	-0.2	488.909	3	8.39	2647	2	135	146	Carbamidomethylation
				D.YGC(+57.02)YC(+57.02)GSGGSGTPVDELDRC(+57.02)C(+57.02)QVHDNC(+57.02)YTQAQQLTEC(+57.02)SPYSKR.Y	Y	32.28	5063.07	43	-5.4	1013.62	5	13.7	3956	1	52	94	Carbamidomethylation
				R.YSYDC(+57.02)SEGTLTC(+57.02)KADNDEC(+57.02)AAFVC(+57.02)DC(+57.02)DRVAAT(sub I)C(+57.02)FAGAP.Y	Y	31.2	4326.7	38	0.3	1082.68	4	16.18	4582	1	95	132	Carbamidomethylation; Mutation
				K.EY(sub N)INIDTTTRC(+57.02)	Y	31.16	1384.63	11	10	462.555	3	7.29	2389	1	136	146	Carbamidomethylation; Mutation
				L.HLVQFNGMR(sub I)R.C	Y	31.1	1256.66	10	-2.8	419.891	3	11.46	3391	3	28	37	Mutation
				D.RVAAIC(+57.02)FAGAPYNKET(sub N)INIDTTTRC(+57.02)	Y	30.87	2841.39	25	-4.1	711.352	4	14.53	4173	1	122	146	Carbamidomethylation; Mutation
				K.D(sub E)NINIDTTTRC(+57.02)	Y	30.71	1321.59	11	7.3	661.809	2	9.43	2895	1	136	146	Carbamidomethylation; Mutation
				V.AAIC(+57.02)V(sub F)AGAPYNKENINIDTTTRC(+57.02)	Y	30.42	2551.22	23	71.1	638.857	4	10.26	3091	1	124	146	Carbamidomethylation; Mutation
				G.APYNKENINID(+57.02)TTTRC(+57.02)	Y	30.29	1965.92	16	-2.7	656.313	3	9.95	3019	1	131	146	Carbamidomethylation (DHKE, X@N-term); Carbamidomethylation
				K.ADNDEC(+57.02)AAFVC(+57.02)DC(+57.02)DRVAAIC(+57.02)FAGA(+28.03).P	Y	30	2705.1	24	-3.7	902.703	3	16.09	4561	1	108	131	Carbamidomethylation; Ethylation
				G.APYNKEN(+.98)INIDTTTRC(+57.02)	Y	29.31	1909.88	16	9.9	637.642	3	11.14	3302	1	131	146	Deamidation (NQ); Carbamidomethylation
				R.A(sub V)AAIC(+57.02)FAGAPYNK.E	N	29.23	1352.65	13	-4.9	677.331	2	12.81	3733	1	123	135	Carbamidomethylation; Mutation
				K.RYSYDC(+57.02)SEGK(sub T)LTC(+57.02)K.A	N	28.88	1765.78	14	5.2	589.602	3	7.91	2535	1	94	107	Carbamidomethylation; Mutation
				R.VAAIC(+57.02)FAGAPYN(+.98)K(+57.02).E	Y	28.23	1438.69	13	-27.7	720.333	2	15.95	4526	2	123	135	Carbamidomethylation; Deamidation (NQ); Carbamidomethylation (DHKE, X@N-term)
				G.APYNKENINID.T	Y	28.13	1289.63	11	-1.2	645.819	2	10.1	3055	1	131	141
				R.YSYDC(+57.02)SEGTLTC(+57.02)KADNDEC(+57.02)AAFVC(+57.02)DC(+57.02)DRVAAIC(+57.02)FAR(sub G).A	Y	27.61	4269.73	36	3.6	1068.44	4	17.74	4964	1	95	130	Carbamidomethylation; Mutation
105		Acidic phospholipase A2	Ophiophagus hannah	K.KYSYTC(+57.02)SGGTLTC(+57.02)NDDNDEC(+57.02)GAFIC(+57.02)NC(+57.02)DR.A	Y	110.68	3452.31	29	-2.7	1151.77	3	12.65	3691	5	99	127	Carbamidomethylation
				K.YSYTC(+57.02)SGGTLTC(+57.02)NDDNDEC(+57.02)GAFIC(+57.02)NC(+57.02)DR.A	Y	88.45	3324.22	28	-1.8	1109.08	3	13.54	3919	4	100	127	Carbamidomethylation
				R.C(+57.02)C(+57.02)Q(+.98)T(-18.01)HDLC(+57.02)YSKAEEQPK.C	Y	62.26	2135.87	17	-0.4	712.964	3	9.21	2845	4	71	87	Carbamidomethylation; Deamidation (NQ); Dehydration
				D.RC(+57.02)C(+57.02)QTHDLC(+57.02)YSKAEEQPK.C	Y	60.67	2309	18	0.6	578.257	4	7.08	2338	2	70	87	Carbamidomethylation
				K.KYSYTC(+57.02)SGGTLTC(+57.02)NDDND(-18.01)EC(+57.02)GAFIC(+57.02)NC(+57.02)DR.A	Y	57.88	3434.3	29	-5.6	1145.77	3	12.91	3757	2	99	127	Carbamidomethylation; Dehydration
				D.DNDEC(+57.02)GAFIC(+57.02)NC(+57.02)DR.A	N	56.22	1744.62	14	-0.2	873.319	2	10.82	3226	3	114	127	Carbamidomethylation
				K.KYSYTC(+57.02)SGGTLTC(+57.02)NDD(-18.01)NDEC(+57.02)GAFIC(+57.02)NC(+57.02)DR.A	Y	55.19	3434.3	29	-1.1	1145.77	3	12.8	3729	2	99	127	Carbamidomethylation; Dehydration
				D.ELDRC(+57.02)C(+57.02)QTHDLC(+57.02)YSKAEEQPK.C	Y	53.91	2666.15	21	-0.8	667.545	4	8.45	2660	2	67	87	Carbamidomethylation
				A.R(+57.02)IC(+57.02)FAGAPYNKENKELDIATR.C	Y	50.54	2522.27	21	0	631.575	4	13.86	4004	4	130	150	Carbamidomethylation (DHKE, X@N-term); Carbamidomethylation
				K.KYSYTC(+57.02)SGGTLTC(+57.02)NDDND.E	Y	48.61	2069.79	18	0.2	1035.9	2	9.38	2884	2	99	116	Carbamidomethylation
				D.NDEC(+57.02)GAFIC(+57.02)NC(+57.02)DR.A	N	48.07	1629.6	13	-2	815.804	2	10.15	3067	2	115	127	Carbamidomethylation
				K.AEEQPKC(+57.02)SSLLNSPLMK(+43.01)K.Y	Y	46.68	2102.05	18	3.7	526.522	4	11.21	3320	1	82	99	Carbamidomethylation; Carbamylation
				D.LC(+57.02)YSKAEEQPK.C	Y	44.17	1351.64	11	3.1	676.832	2	6.96	2311	4	77	87	Carbamidomethylation
				R.C(+57.02)C(+57.02)Q(+.98)T(-18.01)HDLC(+57.02)YSK.A	Y	43.25	1453.54	11	-3.7	727.776	2	9.13	2827	2	71	81	Carbamidomethylation; Deamidation (NQ); Dehydration
				A.R(+57.02)IC(+57.02)FAGAPYNKENK.E	Y	40.62	1723.85	14	-6	862.925	2	11.5	3404	4	130	143	Carbamidomethylation (DHKE, X@N-term); Carbamidomethylation
				A.R(+57.02)IC(+57.02)FAGAPYN(+.98)KENKELDIATR.C	Y	36.78	2523.25	21	-4.3	631.818	4	14.59	4186	1	130	150	Carbamidomethylation (DHKE, X@N-term); Carbamidomethylation; Deamidation (NQ)
				G.A(+135.98)PYNKENKELDIATR.C	Y	36.49	1896.89	15	29.4	633.322	3	14.05	4053	1	136	150	Sulfonation of N-terminus
				K.ELDIATRC(+57.02)Q	Y	34.92	1104.52	9	1.6	553.27	2	9.24	2852	2	144	152	Carbamidomethylation
				K.KYSYTC(+57.02)SGGTLTC(+57.02)ND.D	Y	33.59	1725.7	15	-1.3	863.855	2	9.34	2876	2	99	113	Carbamidomethylation
				R.IC(+57.02)FAGAPYNK(+218.17)ENKELDIATR.C	Y	31.17	2527.31	20	-24	632.821	4	14.03	4048	1	131	150	Carbamidomethylation; Michael addition of BHT quinone methide
				D.EC(+57.02)GAFIC(+57.02)NC(+57.02)DR.A	N	29.8	1400.53	11	3.3	701.273	2	9.55	2924	2	117	127	Carbamidomethylation
				K.C(+57.02)S(-18.01)SLLN(+.98)SPLMK.K	Y	29.71	1231.59	11	5.6	616.808	2	18.22	5079	1	88	98	Carbamidomethylation; Dehydration; Deamidation (NQ)
				K.ELDIT(sub A)TRC(+57.02)Q	Y	29.36	1134.53	9	-2	568.273	2	9.3	2866	2	144	152	Carbamidomethylation; Mutation
106		Acidic phospholipase A2 KBf-grIB	Bungarus fasciatus	M.DYGC(+57.02)YC(+57.02)GTGGR.G	Y	49.59	1264.46	11	5	633.24	2	7.37	2409	2	41	51	Carbamidomethylation
				D.YGC(+57.02)YC(+57.02)GTGGR.G	Y	40.41	1149.43	10	-0.2	575.724	2	6.57	2217	2	42	51	Carbamidomethylation
107		Phospholipase A2 12	Micrurus fulvius	A.DYGC(+57.02)YC(+57.02)GSGGSGTPVDELDR.C	N	72.38	2163.85	20	-1.8	1082.93	2	13.14	3734	2	49	68	Carbamidomethylation
				S.GTPVDELDR.C	N	48.76	1000.48	9	1.9	501.25	2	10.22	3042	2	60	68
				C.YC(+57.02)GSGGSGTPVDELDR.C	N	44.61	1668.7	16	-2.4	835.358	2	11.51	3342	2	53	68	Carbamidomethylation
				T.YSYDC(+57.02)SEGKLTC(+57.02)K.D	Y	38.79	1609.68	13	2.1	537.567	3	9.08	2778	3	93	105	Carbamidomethylation
				T.YSYDC(+57.02)SEGK.L	Y	31.22	1107.42	9	-1.8	554.715	2	6.93	2283	1	93	101	Carbamidomethylation
108		Phospholipase A2 23	Micrurus fulvius	A.DYGC(+57.02)YC(+57.02)GSGGSGTPVDELDR.C	N	72.38	2163.85	20	-1.8	1082.93	2	13.14	3734	2	46	65	Carbamidomethylation
				S.GTPVDELDR.C	N	48.76	1000.48	9	1.9	501.25	2	10.22	3042	2	57	65
				C.YC(+57.02)GSGGSGTPVDELDR.C	N	44.61	1668.7	16	-2.4	835.358	2	11.51	3342	2	50	65	Carbamidomethylation
				T.YSYDC(+57.02)SEGKLTC(+57.02)K.D	Y	38.79	1609.68	13	2.1	537.567	3	9.08	2778	3	90	102	Carbamidomethylation
				T.YSYDC(+57.02)SEGK.L	Y	31.22	1107.42	9	-1.8	554.715	2	6.93	2283	1	90	98	Carbamidomethylation
109		PLA2 (IB)- Tri1	Trimorphodon biscutatus	Y.GC(+57.02)YC(+57.02)GYGGSGTPVDELDR.C	N	74.25	1961.79	18	-0.9	981.901	2	12.6	3680	2	53	70	Carbamidomethylation
				R.VAAIC(+57.02)FAR.A	Y	42.18	906.475	8	5.8	454.247	2	11.58	3424	2	128	135	Carbamidomethylation
				S.GTPVDELDR.C	N	40.43	1000.48	9	-8.5	501.244	2	9.68	2954	2	62	70
				E.C(+57.02)DRVAAIC(+57.02)FAR.A	Y	38.37	1337.63	11	3.4	446.887	3	11.56	3418	2	125	135	Carbamidomethylation
				D.RVAAIC(+57.02)FAR.A	Y	35.14	1062.58	9	0.4	355.199	3	10.66	3188	2	127	135	Carbamidomethylation
110		Secretory phospholipase A2 (Group 10)	Ophiophagus hannah	R.GILQLAGMIQC(+57.02)TTGR.T	Y	51.54	1617.83	15	5.9	809.929	2	20.03	5406	2	64	78	Carbamidomethylation
				R.TPLAYIR.Y	Y	35.47	832.481	7	1.6	417.248	2	12.75	3643	2	79	85
111		Uncharacterized protein	Ophiophagus hannah	R.VAAHC(+57.02)FAASPYNNNNYNIDLK.A	Y	87.96	2395.1	21	-1.8	799.373	3	12.16	3539	2	113	133	Carbamidomethylation
				K.IYSYKC(+57.02)SER.T	Y	42.31	1204.55	9	3.4	402.527	3	7.24	2277	2	9	17	Carbamidomethylation
112	PLB	Phospholipase B-like 1	Ophiophagus hannah	R.SIEDGSLYIIEQVPNLVEYSDQTTILRK.G	Y	84.81	3222.67	28	-5.3	1075.22	3	22.16	6184	4	330	357
				R.TPLTEFEVSFLNAIGDLLDLISALSPESR.N	Y	73.19	3146.64	29	-5.5	1049.88	3	35.32	9262	5	148	176
				K.FTAYAINGPPVEK.G	Y	60.63	1405.72	13	-0.3	703.869	2	12.9	3791	2	456	468
				K.RTPLTEFEVSFLNAIGDLLDLISALSPESR.N	Y	60.54	3302.74	30	-3.7	1101.92	3	34.84	9150	2	147	176
				R.RSIEDGSLYIIEQVPNLVEYSDQTTILR.K	Y	59.57	3250.67	28	-4.9	1084.56	3	22.14	6179	1	329	356
				K.YGLDFSYELAPR.A	Y	59.01	1429.69	12	0.6	715.852	2	17.16	4953	3	384	395
				R.SIEDGSLYIIEQVPNLVEYSDQTTILR.K	Y	52.71	3094.57	27	-12.8	1548.27	2	23.24	6435	2	330	356
				R.YNNYKNDPYAK.H	Y	46.56	1388.64	11	3.1	463.887	3	6.43	2141	1	418	428
				K.AGYGNQLVSNEILMYAAGFLEGYLTASR.M	Y	43.91	3007.47	28	8	1003.51	3	30.52	8150	2	48	75
113	SV-GF	Hepatocyte growth factor activator	Ophiophagus hannah	R.YSNVVQEALIPIIPDYK.C	Y	30.52	1961.05	17	6.6	654.695	3	15.29	5114	1	55	71
				R.YSD(sub N)VVQEALIPIIPDYK.C	Y	26.6	1962.03	17	0.2	982.025	2	15.24	5102	1	55	71	Mutation
114		Macrophage colony-stimulating factor 1	Ophiophagus hannah	R.TAEQTLQLVHKYFSQAK.Q	Y	62.56	1991.05	17	10.6	498.774	4	16.11	4717	2	127	143
				K.AAFNPLKGIIDNIK.F	Y	47.11	1512.87	14	5.7	505.299	3	19.25	5475	2	72	85
				K.AAFNPLKGIIDNIKFK.N	Y	32.9	1788.03	16	-2.4	448.014	4	19.85	5617	2	72	87
115		Tumor necrosis factor receptor superfamily member 11B	Ophiophagus hannah	R.HTAC(+57.02)PPGFGVVQK.D	Y	55	1396.69	13	7.3	466.575	3	10.22	3056	2	121	133	Carbamidomethylation
				R.YLNIEFC(+57.02)LR.H	Y	41.02	1226.61	9	2.2	614.314	2	18.1	5039	2	112	120	Carbamidomethylation
				R.VC(+57.02)EC(+57.02)VEGR.Y	Y	40.35	1007.42	8	0.3	504.716	2	6.12	2065	2	104	111	Carbamidomethylation
				K.ELQYEKIK.C	Y	30.94	1049.58	8	2.1	350.867	3	8.21	2570	2	89	96
				R.C(+57.02)HY(-18.01)C(+57.02)N(+.98)VVC(+57.02)K.E	Y	27.2	1221.47	9	3.7	611.746	2	8.81	2724	1	80	88	Carbamidomethylation; Dehydration; Deamidation (NQ)
116	SVMP	Asrin	Austrelaps superbus	R.AAKDDC(+57.02)DLPESC(+57.02)TGQSAEC(+57.02)PTDRFQR.N	N	38.72	3013.26	26	6	1507.65	2	12.29	3820	4	469	494	Carbamidomethylation
				E.S(+27.99)FGEWREK.K	N	32.1	1065.49	8	4.2	533.754	2	11.17	3495	2	276	283	Formylation
				E.SFGEWREK.K	N	31.83	1037.49	8	4.2	519.756	2	7.62	2533	3	276	283
				E.SFGEWR.E	N	29.94	780.356	6	9.2	391.189	2	9.71	3109	2	276	281
				R.NGHPC(+57.02)QNNQGYC(+57.02)YNRK.C	N	27.95	2008.84	16	4.7	503.219	4	5.46	1886	1	495	510	Carbamidomethylation
				R.KRNDNAQLLTGIKFNR(+14.02)(+15.99).T	Y	25.35	1917.05	16	5.1	480.273	4	11.28	3523	2	289	304	Methyl ester; Hydroxylation
				N.AGPC(+57.02)IMSATISDEPFC(+57.02)KFSSC(+57.02)SVQEHQR.Y	Y	22.74	3228.41	28	-16.5	808.096	4	13.95	4269	1	360	387	Carbamidomethylation
				R.E(+14.02)ANVTLE(+14.02)SFGEWR.E	Y	22.54	1564.75	13	-13.1	392.19	4	9.84	3145	1	269	281	Methyl ester
				R.YLQVK.K	N	22.48	649.38	5	-0.1	325.697	2	6.16	2090	2	200	204
				R.NDNAQLLTGIKFNR(+14.02)(+15.99).T	Y	21.7	1632.86	14	1.8	817.438	2	13.45	4130	1	291	304	Methyl ester; Hydroxylation
				K.RNDNAQLLTGIKFNR(+14.02)(+15.99).T	Y	21.44	1788.96	15	1.2	597.328	3	12.1	3760	1	290	304	Methyl ester; Hydroxylation
				A.GPC(+57.02)IMSATISDEPFC(+57.02)KFSSC(+57.02)SVQEHQR.Y	Y	21.07	3157.37	27	-14.6	790.339	4	13.89	4253	1	361	387	Carbamidomethylation
117		BATXSVMPII2	Bothrops atrox	T.SFGEWR.E	N	29.94	780.356	6	9.2	391.189	2	9.71	3109	2	269	274
				T.SFGEWREQ(sub R)DLLPR.I	Y	27.5	1631.81	13	28	544.958	3	12.98	4010	1	269	281	Mutation
				R.DLLPR.I	N	22.6	612.36	5	2.7	307.188	2	8.8	2852	1	277	281
				R.ERDLLPR.I	Y	21.96	897.503	7	-7	449.756	2	9.78	3130	1	275	281
118		BATXSVMPII1	Bothrops atrox	T.SFGEWR.E	N	29.94	780.356	6	9.2	391.189	2	9.71	3109	2	269	274
				T.SFGEWREQ(sub R)DLLPR.I	Y	27.5	1631.81	13	28	544.958	3	12.98	4010	1	269	281	Mutation
				R.DLLPR.I	N	22.6	612.36	5	2.7	307.188	2	8.8	2852	1	277	281
				R.ERDLLPR.I	Y	21.96	897.503	7	-7	449.756	2	9.78	3130	1	275	281
119		BATXSVMPII3	Bothrops atrox	T.SFGEWR.E	N	29.94	780.356	6	9.2	391.189	2	9.71	3109	2	269	274
				T.SFGEWREQ(sub R)DLLPR.I	Y	27.5	1631.81	13	28	544.958	3	12.98	4010	1	269	281	Mutation
				R.DLLPR.I	N	22.6	612.36	5	2.7	307.188	2	8.8	2852	1	277	281
				R.ERDLLPR.I	Y	21.96	897.503	7	-7	449.756	2	9.78	3130	1	275	281
120		BATXSVMPIII9	Bothrops atrox	T.SFGEWR.E	N	29.94	780.356	6	9.2	391.189	2	9.71	3109	2	269	274
				T.SFGEWREQ(sub R)DLLPR.I	Y	27.5	1631.81	13	28	544.958	3	12.98	4010	1	269	281	Mutation
				R.DLLPR.I	N	22.6	612.36	5	2.7	307.188	2	8.8	2852	1	277	281
				R.ERDLLPR.I	Y	21.96	897.503	7	-7	449.756	2	9.78	3130	1	275	281
121		Metalloproteinase	Atractaspis andersonii	K.FKGAGAEC(+57.02)R.A	N	32.62	994.465	9	0.3	498.24	2	5.02	1784	4	245	253	Carbamidomethylation
				T.C(+57.02)KFKGAGAEC(+57.02)R.A	N	28.98	1282.59	11	8.9	428.541	3	5.2	1827	1	243	253	Carbamidomethylation
				K.GAGAEC(+57.02)R.A	N	26.07	719.302	7	-4.7	360.657	2	2.13	778	2	247	253	Carbamidomethylation
				R.EKDLLPR.K	Y	25.72	869.497	7	3.8	435.757	2	6.55	2216	2	84	90
				K.C(+57.02)GTLFC(+57.02)TRR.N	Y	24.14	1169.54	9	25.4	390.865	3	7.28	2425	1	349	357	Carbamidomethylation
				K.DLLPR.K	N	22.6	612.36	5	2.7	307.188	2	8.8	2852	1	86	90
				R.E(-18.01)KDLLPR.K	Y	22.31	851.486	7	3.4	426.752	2	9.7	3105	1	84	90	Pyro-glu from E
				R.E(+27.99)KDLLPR.K	Y	22.18	897.492	7	-2	449.752	2	9.8	3136	1	84	90	Formylation
122		Metalloproteinase	Demansia vestigiata	R.KIPC(+57.02)AAKDVK.C	N	52.66	1128.63	10	6.6	377.221	3	5.55	1909	4	552	561	Carbamidomethylation
				R.SAEC(+57.02)PTDSFQR.N	N	51.45	1296.54	11	2.8	649.279	2	7.49	2491	3	483	493	Carbamidomethylation
				K.LKPEAQC(+57.02)DSGV(sub E)C(+57.02)C(+57.02)EK.C	Y	38.98	1779.76	15	-18.6	890.87	2	7.06	2359	2	442	456	Carbamidomethylation; Mutation
				K.LKPEAQC(+57.02)DSGV(sub E)C(+57.02)C(+57.02)EKC(+57.02)K.F	Y	31.51	2067.88	17	-15.3	690.292	3	6.41	2168	3	442	458	Carbamidomethylation; Mutation
				N.SFGEWR.K	N	29.94	780.356	6	9.2	391.189	2	9.71	3109	2	276	281
				K.IPC(+57.02)AAK.D	N	25.07	658.347	6	5.8	330.183	2	5.3	1850	2	553	558	Carbamidomethylation
123		Metalloprotease BOJUMET III	Bothrops jararacussu	K.SFGEWR.E	N	29.94	780.356	6	9.2	391.189	2	9.71	3109	2	35	40
				K.SFGEWREQ(sub R)DLLPR.I	Y	27.5	1631.81	13	28	544.958	3	12.98	4010	1	35	47	Mutation
				R.DLLPR.I	N	22.6	612.36	5	2.7	307.188	2	8.8	2852	1	43	47
				R.ERDLLPR.I	Y	21.96	897.503	7	-7	449.756	2	9.78	3130	1	41	47
124		Metalloproteinase PIII	Trimeresurus gracilis	F.RTAGTEC(+57.02)RAARSEC(+57.02)DFPEHC(+57.02)TGQSAEC(+57.02)PTDDFQK.N	Y	29.27	3973.65	34	26.2	994.445	4	12.94	3999	2	455	488	Carbamidomethylation
				A.ARSEC(+57.02)DFPEHC(+57.02)TGQSAEC(+57.02)PTDDFQK.N	Y	28.58	2971.18	25	22.9	1486.63	2	12.75	3951	1	464	488	Carbamidomethylation
125		Metalloproteinase type III 2	Hypsiglena sp.	R.FKGAEAEC(+57.02)R.G	Y	35.24	1066.49	9	5.4	356.505	3	5.45	1911	3	458	466	Carbamidomethylation
				K.GAEAEC(+57.02)R.G	Y	35.15	791.323	7	2	396.67	2	2.27	886	1	460	466	Carbamidomethylation
				R.ETDLLPR.R	N	31.61	842.45	7	-0.8	422.232	2	10.77	3187	2	283	289
				R.NDNAQLLTSITFDR(-.98).G	N	31.22	1605.81	14	-0.9	803.912	2	16	4518	11	292	305	Amidation
				R.RNDNAQLLTSITFDR(-.98).G	N	29.7	1761.91	15	-3.1	588.309	3	15.17	4303	2	291	305	Amidation
				T.DLLPR.R	N	27.55	612.36	5	0.7	307.187	2	10.36	3091	3	285	289
126		Metalloproteinase type III 14b	Hypsiglena sp.	R.NDNAQLLTSITFDR(-.98).G	Y	32.72	1605.81	14	1.7	803.914	2	15.53	4863	33	292	305	Amidation
				R.ETDLLPR.R	N	32.64	842.45	7	4	422.234	2	9.92	3310	2	283	289
				K.EAGAEC(+57.02)R.G	Y	31.95	791.323	7	2.4	396.67	2	2.22	867	1	460	466	Carbamidomethylation
				R.RNDNAQLLTSITFDR(-.98).G	Y	27.97	1761.91	15	-4.2	588.309	3	14.47	4538	1	291	305	Amidation
				R.RRNDNAQLLTSITFDR(-.98).G	Y	26.4	1918.01	16	-11.4	640.338	3	14.36	4508	1	290	305	Amidation
				K.D(-18.01)PDNGMVEPGTK.C	N	25.92	1240.54	12	33.4	621.298	2	10.85	3556	1	582	593	Dehydration
				T.DLLPR.R	N	25.14	612.36	5	1.5	307.188	2	9.12	3090	1	285	289
127		Metalloproteinase type III 14c	Hypsiglena sp.	R.ETDLLPR.R	N	35.42	842.45	7	8.4	422.236	2	9.61	3079	2	283	289
				K.GAEAEC(+57.02)R.G	Y	26.29	791.323	7	14.1	396.674	2	2.32	824	1	460	466	Carbamidomethylation
				R.NDNAQLLTSITFDR(-.98).G	N	24.31	1605.81	14	8.6	803.92	2	15.27	4659	1	292	305	Amidation
				T.DLLPR.R	N	22.6	612.36	5	2.7	307.188	2	8.8	2852	1	285	289
				R.RNDNAQLLTSITFDR(-.98).G	Y	22.43	1761.91	15	-5.6	881.958	2	14.25	4358	1	291	305	Amidation
128		Metalloproteinase type III 1	Micrurus fulvius	R.AAKDDC(+57.02)DLPELC(+57.02)TGR.S	Y	56.03	1719.76	15	-2.6	860.883	2	11.68	3475	4	468	482	Carbamidomethylation
				R.SAKC(+57.02)PT(-2.02)DSFQR.N	Y	41.55	1293.58	11	32.2	432.214	3	7.98	2594	2	483	493	Carbamidomethylation; 2-amino-3-oxo-butanoic_acid
				R.NDNAQLLTRIDFNGNTLGLAHIGSLC(+57.02)SP(+31.99)K.T	Y	22.84	3170.58	29	-6.7	1057.86	3	19.59	5408	2	291	319	Carbamidomethylation; Dihydroxy
				L.TNTPEQDRYLQVK(+27.99).K	Y	22.55	1618.8	13	11.1	540.612	3	10.35	3145	1	192	204	Formylation
				K.H(+57.02)K(+43.01)AQC(+57.02)DSEEC(+57.02)C(+57.02)EKC(+57.02)K.F	Y	19.85	2067.79	15	33.7	690.293	3	5.97	2096	1	444	458	Carbamidomethylation (DHKE, X@N-term); Carbamylation; Carbamidomethylation
129		Metalloproteinase type III 2	Micrurus tener	R.AAKDDC(+57.02)DLPELC(+57.02)TGR.S	N	76.48	1719.76	15	-0.8	860.884	2	10.74	3523	5	468	482	Carbamidomethylation
				L.TNTPEQDRYLQVK.K	N	52.18	1590.8	13	3	796.41	2	9.03	3067	4	192	204
				R.NGHPC(+57.02)QNNQGYC(+57.02)YNGK.C	N	49.67	1909.76	16	3.8	637.596	3	6.14	2262	2	494	509	Carbamidomethylation
				R.SAEC(+57.02)PTDSFQR.N	N	47.71	1296.54	11	2.1	649.279	2	7.74	2728	3	483	493	Carbamidomethylation
				R.AAKD(-18.01)DC(+57.02)DLPELC(+57.02)TGR.S	N	42	1701.74	15	1.5	568.256	3	10.74	3522	3	468	482	Dehydration; Carbamidomethylation
				L.TNTPEQDRYLQVK(+14.02).K	N	36.48	1604.82	13	2.4	535.947	3	9.86	3292	4	192	204	Methyl ester
				L.TN(+.98)TPEQDRYLQVKK.Y	N	35.67	1719.88	14	14.6	430.983	4	7.43	2629	1	192	205	Deamidation (NQ)
				K.TSVAVVQDYD(sub G)K.G	N	35.65	1223.6	11	44.2	408.893	3	7.64	2695	1	320	330	Mutation
				L.TNTPEQDRYLQVKK.Y	N	35.27	1718.9	14	1.3	573.973	3	7.41	2622	6	192	205
				R.AAKDD(-18.01)C(+57.02)DLPELC(+57.02)TGR.S	N	34.91	1701.74	15	4	568.258	3	10.75	3528	1	468	482	Dehydration; Carbamidomethylation
				R.A(+27.99)AKDDC(+57.02)DLPELC(+57.02)TGR.S	N	34.08	1747.75	15	24.4	874.904	2	11.27	3660	2	468	482	Formylation; Carbamidomethylation
				R.N(+.98)GHPC(+57.02)QNNQGYC(+57.02)YN(+.98)GK.C	N	32.93	1911.73	16	4.5	638.252	3	6.51	2359	1	494	509	Deamidation (NQ); Carbamidomethylation
				K.TSVAVVQDYGK(+14.02)(+43.99).G	N	32.85	1223.6	11	43.4	408.893	3	7.65	2701	1	320	330	Methyl ester; Carboxylation (DKW)
				D.DC(+57.02)DLPELC(+57.02)TGR.S	N	31.71	1334.56	11	2.4	668.289	2	12.22	3917	2	472	482	Carbamidomethylation
				R.KEN(+15.99)GANIPC(+57.02)AAK.D	N	29.94	1287.62	12	36.4	430.231	3	7.95	2788	1	547	558	Hydroxylation; Carbamidomethylation
				R.AAKDDC(+57.02)DLPELC(+57.02)TGH(sub R)SAEC(+57.02)PTDSFQR.N	Y	29.88	2979.24	26	5.2	994.093	3	13.34	4237	2	468	493	Carbamidomethylation; Mutation
				D.LPELC(+57.02)TGQ(sub R)SAEC(+57.02)PTDSFQR.N	Y	28.95	2194.96	19	-4	1098.48	2	13.17	4196	2	475	493	Carbamidomethylation; Mutation
				L.TNTPEQDRYLQL(sub V)KK.Y	N	28.48	1732.91	14	3	578.646	3	7.85	2759	2	192	205	Mutation
				R.AAKDDC(+57.02)DLPELC(+57.02)TGK(sub R)SAEC(+57.02)PTDSFQR.N	Y	28.17	2970.28	26	-7.1	991.093	3	36.92	10000	1	468	493	Carbamidomethylation; Mutation
				L.TN(+.98)TPEQDRYLQVKK(+14.02).Y	N	28.13	1733.89	14	4.7	578.975	3	9	3055	1	192	205	Deamidation (NQ); Methyl ester
				D.C(+57.02)DLPELC(+57.02)TGQ(sub R)SAEC(+57.02)PTDSFQR.N	Y	27.9	2470.02	21	0.3	1236.02	2	14.24	4472	1	473	493	Carbamidomethylation; Mutation
				R.AAK(+27.99)DDC(+57.02)DLPELC(+57.02)TGR.S	N	27.85	1747.75	15	26.8	583.606	3	11.21	3646	1	468	482	Formylation; Carbamidomethylation
				R.NGHPC(+57.02)QNNQS(sub G)YC(+57.02)YNGK.C	N	27.57	1939.77	16	-0.6	647.597	3	6.19	2273	2	494	509	Carbamidomethylation; Mutation
				L.TNTPEQD(+14.02)RYLQVKK.Y	N	26.35	1732.91	14	3.6	434.236	4	7.87	2764	2	192	205	Methyl ester
				L.TNTPEQDRYLQVKK(+14.02).Y	N	26.3	1732.91	14	3.8	434.237	4	7.85	2758	1	192	205	Methyl ester
				L.T(+57.02)NTPEQD(+14.02)RYLQVKK.Y	N	26.12	1789.93	14	-2.6	597.65	3	8.78	2998	1	192	205	Carbamidomethylation (DHKE, X@N-term); Methyl ester
				R.QC(+57.02)VK(+43.01)VQTAY	N	25.88	1138.54	9	-34.1	570.26	2	10.06	3347	1	605	613	Carbamidomethylation; Carbamylation
130		Metalloproteinase type III 2b	Micrurus tener	R.AAK(+31.99)NDC(+57.02)DLPELC(+57.02)TGR.S	Y	35	1750.76	15	16.6	584.604	3	11.45	3709	1	469	483	Dihydroxy; Carbamidomethylation
				N.DC(+57.02)DLPELC(+57.02)TGR.S	N	31.71	1334.56	11	2.4	668.289	2	12.22	3917	2	473	483	Carbamidomethylation
				A.KIPC(+57.02)AAKDVK.C	N	31.47	1128.63	10	1	377.219	3	6.06	2243	1	553	562	Carbamidomethylation
				R.QC(+57.02)VK(+43.01)VQTAY	N	25.88	1138.54	9	-34.1	570.26	2	10.06	3347	1	606	614	Carbamidomethylation; Carbamylation
				R.KND(+14.02)LLPR.K	Y	25.3	868.513	7	-52.4	435.241	2	12.17	3905	1	282	288	Methyl ester
131		Scutellatease-1	Oxyuranus scutellatus	R.NGHPC(+57.02)QNNQGYC(+57.02)YNGK.C	N	49.51	1909.76	16	1.5	637.594	3	5.65	1939	2	494	509	Carbamidomethylation
				R.AAKDDC(+57.02)DLPEIC(+57.02)TGQSAEC(+57.02)PT(sub M)DSFQR.N	Y	39.52	2970.24	26	4	991.092	3	12.77	3956	5	468	493	Carbamidomethylation; Mutation
				K.RNDNAQLLTGIEFNG.T	Y	37.17	1660.82	15	34.6	554.632	3	14.2	4342	2	289	303
				R.NDNAQLLTGIEFNG.T	Y	36.26	1504.72	14	33.5	753.39	2	15.37	4689	2	290	303
				Q.SAEC(+57.02)PMDSFQR.N	N	35.93	1326.53	11	7.3	664.279	2	10.33	3277	2	483	493	Carbamidomethylation
				K.DDCDLPEICTGQQ(sub S)AEC(+57.02)PMDSFQR.N	Y	32.33	2657.05	23	11.4	665.277	4	10.37	3289	1	471	493	Carbamidomethylation; Mutation
				P.KRNDNAQLLTGIEFNG.T	Y	28.61	1788.91	16	29.3	895.489	2	12.17	3785	1	288	303
				R.NDNAQLLTGIEFNGT.T	Y	27.05	1605.76	15	21.7	803.906	2	16.65	5055	5	290	304
				K.LQP(sub H)EAQC(+57.02)DSEEC(+57.02)C(+57.02)EK.C	N	25.51	1881.72	15	-1.2	941.865	2	6.39	2163	1	442	456	Carbamidomethylation; Mutation
				K.IPC(+57.02)AAK.D	N	25.07	658.347	6	5.8	330.183	2	5.3	1850	2	553	558	Carbamidomethylation
				R.NGHPC(+57.02)QNNQGYC(+57.02)YNGK(+43.99).C	N	24.73	1953.75	16	14.8	652.266	3	5.74	1964	1	494	509	Carbamidomethylation; Carboxylation (DKW)
				R.AAKDDC(+57.02)DLPEIC(+57.02)TGQSAEC(+57.02)P(-30.01)MDSFQR.N	Y	24.53	2970.23	26	5.4	1486.13	2	13.15	4052	1	468	493	Carbamidomethylation; Proline oxidation to pyrrolidinone
				R.AAKDDC(+57.02)DLPEIC(+57.02)TGQSAEC(+57.02)PM(-48.00)DSFQR.N	Y	22.64	2952.23	26	1.8	985.087	3	13.2	4065	1	468	493	Carbamidomethylation; Dethiomethyl
				R.YLQVK.K	N	22.48	649.38	5	-0.1	325.697	2	6.16	2090	2	199	203
				R.M(+380.15)ENGTKIPC(+57.02)AAK.D	N	21.09	1698.78	12	22.1	567.281	3	7.05	2354	1	547	558	Nucleophilic addition to cytopiloyne+H2O; Carbamidomethylation
132		Snake venom metalloproteinase-disintegrin-like mocarhagin	Naja mossambica	K.LQHEAQC(+57.02)DSGEC(+57.02)C(+57.02)EK.C	N	50.62	1849.7	15	-0.9	925.858	2	5.18	1848	4	442	456	Carbamidomethylation
				K.LQHEAQC(+57.02)DSGEC(+57.02)C(+57.02)EKC(+57.02)K.F	N	45.73	2137.83	17	5.9	535.468	4	5.02	1812	4	442	458	Carbamidomethylation
				K.KSVAVVQDHSKR(sub S).T	Y	38.47	1352.75	12	4.7	339.197	4	4.66	1730	1	320	331	Mutation
				K.FKGAGAEC(+57.02)R.A	N	37.25	994.465	9	8.5	498.244	2	4.85	1772	4	459	467	Carbamidomethylation
				Y.Y(+175.04)ESLSEFSSC(+57.02)SVQEHR.E	Y	28.3	2118.87	16	16.8	707.311	3	12.61	3651	2	370	385	Naphthalene-2,3-dicarboxaldehyde; Carbamidomethylation
				K.V(sub L)QHEAQC(+57.02)DSGEC(+57.02)C(+57.02)EK.C	N	28.12	1835.69	15	2.4	918.853	2	5.06	1821	2	442	456	Carbamidomethylation; Mutation
				K.LQ(+.98)HEAQC(+57.02)DSGECC(+57.02)EKC(+57.02)KFKGAGAEC(+57.02)R.A	Y	28.07	3058.25	26	17.6	612.667	5	8.3	2594	1	442	467	Deamidation (NQ); Carbamidomethylation
				K.ILC(+57.02)E(sub A)AKDVK.C	Y	27.49	1074.57	9	2	359.199	3	7.11	2300	1	553	561	Carbamidomethylation; Mutation
				K.SVAVVQDHSK(+156.12).S	Y	25.45	1224.67	10	-5.9	409.229	3	5.55	1935	1	321	330	4-hydroxynonenal (HNE)
133		Snake venom metalloproteinase kistomin	Calloselasma rhodostoma	K.IEEQGHQMVNTMNEC(+57.02)YRPMGIIIIMAGIEC(+57.02)WTTNDFFEVK.S	Y	66.3	4804.19	40	-5.4	1202.05	4	29.52	9073	7	220	259	Carbamidomethylation
				K.KIEEQGHQMVNTMNEC(+57.02)YRPMGIIIIMAGIEC(+57.02)WTTNDFFEVK.S	Y	45.04	4932.29	41	-1.3	1234.08	4	28.66	8874	2	219	259	Carbamidomethylation
				K.DFDGNTVGLAFVGGIC(+57.02)NEK.Y	Y	42.68	2011.93	19	-3.8	1006.97	2	19.34	6258	2	293	311	Carbamidomethylation
				R.KPHNDAQFLTNKDFDGNTVGLAFVGGIC(+57.02)NEK.Y	Y	26.87	3405.64	31	0.4	682.136	5	18.34	6027	1	281	311	Carbamidomethylation
134		Snake venom metalloprotease	Philodryas olfersii	Q.NGHPC(+57.02)QNNQGYC(+57.02)YNGK.C	N	44.45	1909.76	16	0.2	637.594	3	6.06	2103	2	492	507	Carbamidomethylation
				C.KLQPGSQC(+57.02)DSGEC(+57.02)C(+57.02)EQC(+57.02)K.F	Y	29.93	2169.85	18	-4.9	724.289	3	6.4	2185	1	439	456	Carbamidomethylation
				C.KLQPGSQC(+57.02)DSGEC(+57.02)C(+57.02)EQC(+57.02)KFK.K	Y	28.41	2445.02	20	-4.5	612.259	4	7.44	2460	1	439	458	Carbamidomethylation
				Q.NGHPC(+57.02)QNNQS(sub G)YC(+57.02)YNGK.C	N	28.08	1939.77	16	2	647.598	3	6.05	2101	1	492	507	Carbamidomethylation; Mutation
				Q.NGHPC(+57.02)QNNQGYC(+57.02)YN(+.98)GK.C	N	27.52	1910.74	16	-1.2	637.921	3	6.13	2120	1	492	507	Carbamidomethylation; Deamidation (NQ)
135		Snake venom metalloprotease	Philodryas olfersii	Q.NGHPC(+57.02)QNNQGYC(+57.02)YNGK.C	N	44.45	1909.76	16	0.2	637.594	3	6.06	2103	2	492	507	Carbamidomethylation
				C.KLQPGSQC(+57.02)DSGEC(+57.02)C(+57.02)EQC(+57.02)K.F	Y	29.93	2169.85	18	-4.9	724.289	3	6.4	2185	1	439	456	Carbamidomethylation
				C.KLQPGSQC(+57.02)DSGEC(+57.02)C(+57.02)EQC(+57.02)KFK.K	Y	28.41	2445.02	20	-4.5	612.259	4	7.44	2460	1	439	458	Carbamidomethylation
				Q.NGHPC(+57.02)QNNQS(sub G)YC(+57.02)YNGK.C	N	28.08	1939.77	16	2	647.598	3	6.05	2101	1	492	507	Carbamidomethylation; Mutation
				Q.NGHPC(+57.02)QNNQGYC(+57.02)YN(+.98)GK.C	N	27.52	1910.74	16	-1.2	637.921	3	6.13	2120	1	492	507	Carbamidomethylation; Deamidation (NQ)
136		Stephensease-1	Hoplocephalus stephensii	Q.SAEC(+57.02)PTDSFQR.N	N	45.31	1296.54	11	0.7	649.278	2	8.22	2574	2	482	492	Carbamidomethylation
				D.LPQ(sub E)N(sub S)C(+57.02)TGQSAEC(+57.02)PTDSFQR.N	N	37.98	2194.94	19	11.1	1098.49	2	13.73	3937	1	474	492	Carbamidomethylation; Mutation
				R.AAKDDC(+57.02)DLP(+31.99)ESC(+57.02)TGQ(+.98)SAEC(+57.02)PTDSFQR.N	N	36.19	2977.16	26	24.1	993.419	3	13.63	3914	2	467	492	Carbamidomethylation; Dihydroxy; Deamidation (NQ)
				V.SFGEWREK.T	N	35.66	1037.49	8	2.4	519.755	2	8.53	2654	3	276	283
				V.SFGEWR.E	N	29.73	780.356	6	2.9	391.186	2	11.19	3291	2	276	281
				D.PY(sub D)YGMVEPGTK.C	N	27.06	1240.58	11	-0.4	621.297	2	11.5	3367	1	582	592	Mutation
				R.NDNAQLLTGIDFNGDIVGRAH(+57.02)IGSLC(+57.02)SPK(+31.99).N	Y	26.44	3170.54	29	1.9	1057.86	3	19.37	5339	1	291	319	Carbamidomethylation (DHKE, X@N-term); Carbamidomethylation; Dihydroxy
				F.TLVS(+79.97)FGEWR.E	Y	25.79	1173.52	9	19.5	392.189	3	11.21	3295	1	273	281	Phosphorylation (STY)
137		SVMP-Aca-4	Acanthophis wellsi	Q.SAEC(+57.02)PTDSFQR.N	N	45.31	1296.54	11	0.7	649.278	2	8.22	2574	2	484	494	Carbamidomethylation
				R.NGHPC(+57.02)QNNQGYC(+57.02)YNGK.C	N	44.4	1909.76	16	0.6	637.594	3	6.3	2109	2	495	510	Carbamidomethylation
				R.IPC(+57.02)AAKDEK.C	N	39.84	1030.51	9	3.7	344.512	3	5.1	1830	4	554	562	Carbamidomethylation
				K.H(+226.08)DC(+57.02)D(+14.02)LSEIC(+57.02)TGQSAEC(+57.02)PTDSFQR.N	Y	35.5	2952.18	23	17.8	985.084	3	13.49	3878	2	472	494	Biotinylation; Carbamidomethylation; Methyl ester
				K.LQP(sub H)EAQC(+57.02)DSEEC(+57.02)C(+57.02)EK.C	N	35.39	1881.72	15	2.1	941.868	2	7.08	2292	2	443	457	Carbamidomethylation; Mutation
				K.YIEFYVVVDNKMYK.N	Y	35.17	1809.9	14	-22.9	905.937	2	18.55	5145	2	206	219
				R.NGHPC(+57.02)QNNQS(sub G)YC(+57.02)YNGK.C	N	30.54	1939.77	16	1	647.598	3	6.3	2107	1	495	510	Carbamidomethylation; Mutation
				R.IPC(+57.02)AAKD(-18.01)EK.C	N	29.95	1012.5	9	-1.5	338.507	3	5.67	1962	2	554	562	Carbamidomethylation; Dehydration
				K.DEKC(+57.02)GTLYCKR(+14.02).G	Y	28.72	1385.64	11	-5.4	462.886	3	9.92	2984	1	560	570	Carbamidomethylation; Methyl ester
				K.LQP(sub H)EAQC(+57.02)DSEEC(+57.02)C(+57.02)EKC(+57.02)K.F	N	28.47	2169.84	17	-0.3	724.288	3	6.73	2210	1	443	459	Carbamidomethylation; Mutation
				R.IPC(+57.02)AAK.D	N	26.2	658.347	6	2.7	330.182	2	5.23	1860	1	554	559	Carbamidomethylation
				K.DEKC(+57.02)GTLYC(+57.02)K(+42.01)RG(+14.02).N	Y	25.94	1541.7	12	28	514.92	3	8.35	2606	1	560	571	Carbamidomethylation; Acetylation (K); Methyl ester
				R.IPC(+57.02)AAKDE(+57.02)K.C	N	25.78	1087.53	9	6.9	363.521	3	5.46	1913	1	554	562	Carbamidomethylation; Carbamidomethylation (DHKE, X@N-term)
				K.H(+226.08)D(+14.02)C(+57.02)DLSEIC(+57.02)TGQSAEC(+57.02)PTDSFQR.N	Y	25.58	2952.18	23	18.6	985.085	3	14.01	4010	1	472	494	Biotinylation; Methyl ester; Carbamidomethylation
138		SVMP-Den-9	Denisonia devisi	L.TNTPEQDRYLQVKK.Y	N	53.17	1718.9	14	0	860.455	2	7.07	2362	4	192	205
				R.KIPC(+57.02)AAKDVK.C	N	52.66	1128.63	10	6.6	377.221	3	5.55	1909	4	553	562	Carbamidomethylation
				L.TNTPEQDRYLQVK.K	N	47.5	1590.8	13	1.1	796.408	2	8.52	2779	5	192	204
				K.LQHEAQC(+57.02)DSGEC(+57.02)C(+57.02)EQC(+57.02)K.F	N	42.09	2137.79	17	21.6	535.467	4	5.02	1785	3	443	459	Carbamidomethylation
				L.TNTPEQDRYLQVR(sub K).K	N	40.85	1618.81	13	1	540.61	3	9.12	2936	1	192	204	Mutation
				R.AAKDDC(+57.02)DLPESC(+57.02)TGQSAEC(+57.02)PTDRFQR.N	N	38.72	3013.26	26	6	1507.65	2	12.29	3820	4	469	494	Carbamidomethylation
				K.S(+57.02)FGEWREKN(+.98)LLPR.K	Y	37.87	1688.86	13	1.9	563.963	3	13.39	4113	1	276	288	Carbamidomethylation (DHKE, X@N-term); Deamidation (NQ)
				K.S(+27.99)FGEWREKN(+.98)LLPR.K	Y	37.39	1659.84	13	15.8	554.295	3	15.24	4648	2	276	288	Formylation; Deamidation (NQ)
				K.SFGEWREKD(sub N)LLPR.K	Y	32.81	1631.84	13	4.4	544.957	3	12.46	3866	2	276	288	Mutation
				K.S(+27.99)FGEWREK.N	N	32.1	1065.49	8	4.2	533.754	2	11.17	3495	2	276	283	Formylation
				K.SFGEWREK.N	N	31.83	1037.49	8	4.2	519.756	2	7.62	2533	3	276	283
				K.SFGEWREKN(+.98)LLPR.K	Y	31.79	1631.84	13	8.6	408.971	4	12.8	3964	11	276	288	Deamidation (NQ)
				L.TNTPEQDRYLQL(sub V)K.K	N	31.61	1604.82	13	14	535.953	3	9.59	3073	3	192	204	Mutation
				L.TNTPEQDRYLQVK(+14.02).K	N	31.6	1604.82	13	0	803.415	2	9.59	3075	2	192	204	Methyl ester
				K.SFGEWR.E	N	29.94	780.356	6	9.2	391.189	2	9.71	3109	2	276	281
				L.TNTPEQDRYLQL(sub V)KK.Y	N	29.79	1732.91	14	9.2	578.649	3	7.79	2581	6	192	205	Mutation
				K.SFGEWRE(+57.02)KN(+.98)LLPR.K	Y	27.56	1688.86	13	1.8	563.963	3	12.46	3868	1	276	288	Carbamidomethylation (DHKE, X@N-term); Deamidation (NQ)
				L.TNTPEQDR.Y	N	26.21	959.431	8	-1.7	480.722	2	3.55	1281	1	192	199
				K.IPC(+57.02)AAK.D	N	25.07	658.347	6	5.8	330.183	2	5.3	1850	2	554	559	Carbamidomethylation
				R.YLQVK.K	N	22.48	649.38	5	-0.1	325.697	2	6.16	2090	2	200	204
				K.LQHEAQC(+57.02)DSGE(+14.02)C(+57.02)C(+57.02)EQC(+57.02)K.F	N	21.37	2151.81	17	18	538.969	4	5.3	1849	1	443	459	Carbamidomethylation; Methyl ester
139		SVMP-Ech-32	Echiopsis curta	Q.SAEC(+57.02)PTDSFQR.N	N	47.71	1296.54	11	2.1	649.279	2	7.74	2728	3	482	492	Carbamidomethylation
				R.AAKDDC(+57.02)DLPES(+27.05)C(+57.02)TGQSAEC(+57.02)PTDSFQR.N	N	45.07	2971.24	26	6.5	1486.64	2	13.03	4159	2	467	492	Carbamidomethylation; Ethyl amino
				R.AAKDDC(+57.02)DLP(+31.99)ESC(+57.02)TGQ(+.98)SAEC(+57.02)PTDSFQR.N	N	37.95	2977.16	26	18.4	993.414	3	13.14	4189	1	467	492	Carbamidomethylation; Dihydroxy; Deamidation (NQ)
				R.AAKDDC(+57.02)DLPE(+28.03)SC(+57.02)TGQSAEC(+57.02)PTDSFQR.N	N	37.6	2972.22	26	5.3	1487.13	2	13.21	4206	2	467	492	Carbamidomethylation; Ethylation
				D.C(+57.02)DLPQ(sub E)N(sub S)C(+57.02)TGQSAEC(+57.02)PTDSFQR.N	N	35.26	2469.99	21	9.9	1236.02	2	14.26	4479	1	472	492	Carbamidomethylation; Mutation
				E.SFGEWR.E	N	34.62	780.356	6	-0.6	391.185	2	9.99	3330	3	276	281
				E.SFGE(+57.02)WR.E	N	30.43	837.377	6	4.3	419.698	2	10.04	3342	2	276	281	Carbamidomethylation (DHKE, X@N-term)
				T.Y(+57.02)TPEQN(+.98)RYLQIKK.Y	Y	29.69	1737.9	13	18.2	435.491	4	7.96	2791	1	193	205	Carbamidomethylation (DHKE, X@N-term); Deamidation (NQ)
				R.TSIVASTMAHE(+43.04)LGHNLGINHD.S	Y	27.87	2259.11	21	-17.7	754.029	3	12.97	4142	1	332	352	Carboxyl modification with ethanolamine
140		SVMP-Fur-1	Furina ornata	E.S(+27.99)FGEWREK.K	N	32.1	1065.49	8	4.2	533.754	2	11.17	3495	2	11	18	Formylation
				E.SFGEWREK.K	N	31.83	1037.49	8	4.2	519.756	2	7.62	2533	3	11	18
				A.GRC(+57.02)IMSAIISDEPLYEFSSC(+57.02)SVQEHQR.Y	Y	31.46	3198.45	27	-27	800.599	4	15.02	4581	3	96	122	Carbamidomethylation
				E.SFGEWR.E	N	29.94	780.356	6	9.2	391.189	2	9.71	3109	2	11	16
				G.RC(+57.02)IMSAIISDEPLYEFSSC(+57.02)SVQEHQR.Y	Y	21.44	3141.43	26	-34	786.338	4	14.71	4492	1	97	122	Carbamidomethylation
141		SVMP-Hem-2	Hemiaspis signata	Q.SAEC(+57.02)PTDSFQR.N	N	47.71	1296.54	11	2.1	649.279	2	7.74	2728	3	425	435	Carbamidomethylation
				R.AAKDDC(+57.02)DLPES(+27.05)C(+57.02)TGQSAEC(+57.02)PTDSFQR.N	N	45.07	2971.24	26	6.5	1486.64	2	13.03	4159	2	410	435	Carbamidomethylation; Ethyl amino
				R.AAKDDC(+57.02)DLP(+31.99)ESC(+57.02)TGQ(+.98)SAEC(+57.02)PTDSFQR.N	N	37.95	2977.16	26	18.4	993.414	3	13.14	4189	1	410	435	Carbamidomethylation; Dihydroxy; Deamidation (NQ)
				R.AAKDDC(+57.02)DLPE(+28.03)SC(+57.02)TGQSAEC(+57.02)PTDSFQR.N	N	37.6	2972.22	26	5.3	1487.13	2	13.21	4206	2	410	435	Carbamidomethylation; Ethylation
				D.C(+57.02)DLPQ(sub E)N(sub S)C(+57.02)TGQSAEC(+57.02)PTDSFQR.N	N	35.26	2469.99	21	9.9	1236.02	2	14.26	4479	1	415	435	Carbamidomethylation; Mutation
				K.Y(+57.02)(-18.01)SVAVIQDHSNR.T	Y	34.19	1426.7	12	21.9	476.583	3	6.34	2308	2	261	272	Carbamidomethylation (DHKE, X@N-term); Dehydration
				R.ETDLLPR.R	N	32.64	842.45	7	4	422.234	2	9.92	3310	2	223	229
				R.KIPC(+57.02)AAKDVK.C	N	31.47	1128.63	10	1	377.219	3	6.06	2243	1	494	503	Carbamidomethylation
				R.RNDNAQLLTSIDFNGA(+14.02).T	Y	30.07	1761.86	16	18.7	881.956	2	14.47	4539	1	231	246	Methyl ester
				R.NDNAQLLTSIDFNGA(+14.02).T	Y	28.58	1605.76	15	24.9	536.275	3	15.6	4883	1	232	246	Methyl ester
142		SVMP-Hop-14	Hoplocephalus bungaroides	R.NGHPC(+57.02)QNNQGYC(+57.02)YNRK.C	N	64.93	2008.84	16	-5.6	670.616	3	5.56	2048	4	261	276	Carbamidomethylation
				Q.SAKC(+57.02)PT(-2.02)DSFQR.N	N	48.94	1293.58	11	29	432.212	3	7.61	2581	3	250	260	Carbamidomethylation; 2-amino-3-oxo-butanoic_acid
				K.SVAVV(sub I)QDHSKR.T	Y	42.66	1224.66	11	5.6	409.229	3	5.37	2004	4	87	97	Mutation
				K.KSVAVV(sub I)QDHSKR.T	Y	38.42	1352.75	12	-11.1	339.192	4	4.68	1828	1	86	97	Mutation
				K.SVG(sub A)VIQDHSKR.T	Y	28.42	1224.66	11	3.6	307.173	4	5.39	2010	1	87	97	Mutation
143		Zinc metalloproteinase-disintegrin-like atrase-A	Naja atra	L.TNTPEQDRYLQVKK.Y	N	53.17	1718.9	14	0	860.455	2	7.07	2362	4	192	205
				R.NGHPC(+57.02)QNNQGYC(+57.02)YNGK.C	N	49.51	1909.76	16	1.5	637.594	3	5.65	1939	2	492	507	Carbamidomethylation
				L.TNTPEQDRYLQVK.K	N	47.5	1590.8	13	1.1	796.408	2	8.52	2779	5	192	204
				L.TNTPEQDRYLQVR(sub K).K	N	40.85	1618.81	13	1	540.61	3	9.12	2936	1	192	204	Mutation
				K.IPC(+57.02)AAKDEK.C	N	38.84	1030.51	9	1.9	516.264	2	5.18	1822	4	551	559	Carbamidomethylation
				R.AAKDDC(+57.02)DLPEFC(+57.02)TGQSAEC(+57.02)PTD(+57.02)SLQR.N	Y	34.85	3027.26	26	-7.9	1010.09	3	13.18	4059	2	466	491	Carbamidomethylation; Carbamidomethylation (DHKE, X@N-term)
				R.AAKDDC(+57.02)DLPEFC(+57.02)TGQSAEC(+57.02)PTDSLQR.N	Y	34.69	2970.24	26	4.6	991.093	3	12.73	3944	3	466	491	Carbamidomethylation
				L.TNTPEQDRYLQL(sub V)K.K	N	31.61	1604.82	13	14	535.953	3	9.59	3073	3	192	204	Mutation
				L.TNTPEQDRYLQVK(+14.02).K	N	31.6	1604.82	13	0	803.415	2	9.59	3075	2	192	204	Methyl ester
				L.TNTPEQDRYLQL(sub V)KK.Y	N	29.79	1732.91	14	9.2	578.649	3	7.79	2581	6	192	205	Mutation
				L.TNTPEQDR.Y	N	26.21	959.431	8	-1.7	480.722	2	3.55	1281	1	192	199
				K.EN(+552.22)GAKIPC(+57.02)AAKDEK.C	Y	26.14	2081.97	14	-4.2	521.497	4	8.28	2714	2	546	559	HexNAc2dHex1; Carbamidomethylation
				K.IPC(+57.02)AAK.D	N	25.07	658.347	6	5.8	330.183	2	5.3	1850	2	551	556	Carbamidomethylation
				S.HCRKENGAKIPC(+57.02)AAKDEK.C	Y	24.91	2054.01	18	-23	514.499	4	6.9	2306	1	542	559	Carbamidomethylation
				R.NGHPC(+57.02)QNNQGYC(+57.02)YNGK(+43.99).C	N	24.73	1953.75	16	14.8	652.266	3	5.74	1964	1	492	507	Carbamidomethylation; Carboxylation (DKW)
				K.LQPE(sub H)AQC(+57.02)DSEEC(+57.02)C(+57.02)EK.C	N	24.06	1881.72	15	-1.7	941.865	2	6.37	2157	1	440	454	Carbamidomethylation; Mutation
				R.YLQVK.K	N	22.48	649.38	5	-0.1	325.697	2	6.16	2090	2	200	204
144		Zinc metalloproteinase-disintegrin-like atrase-B	Naja atra	T.KIPC(+57.02)AAKDVK.C	N	42.64	1128.63	10	-5	377.216	3	6.1	2060	2	535	544	Carbamidomethylation
				G.M(+380.15)EDGTKIPC(+57.02)AAK.D	N	35.05	1699.77	12	22	425.959	4	8.6	2673	4	530	541	Nucleophilic addition to cytopiloyne+H2O; Carbamidomethylation
				R.NDNAQLLTV(sub G)IDFNGNTVGRAYIGSLC(+57.02)K.T	Y	29.92	2952.48	27	-4.1	985.162	3	19.58	5390	1	291	317	Carbamidomethylation; Mutation
				K.SFGEWR.E	N	29.73	780.356	6	2.9	391.186	2	11.19	3291	2	276	281
				R.NDNAQLLTGIDFNGNT(+42.01)VGRAYIGSLC(+57.02)K.T	Y	29.7	2952.44	27	-2.8	985.151	3	19.51	5372	2	291	317	Acetylation (TSCYH); Carbamidomethylation
				K.IPC(+57.02)AAK.D	N	26.2	658.347	6	2.7	330.182	2	5.23	1860	1	536	541	Carbamidomethylation
				R.VYEMIN(+15.99)AVNTK.F	N	26.08	1296.64	11	-6.7	649.322	2	10.72	3177	1	232	242	Hydroxylation
				R.KRNDNAQLLTV(sub G)IDFNGNTVGRAYIGSLC(+57.02)K.T	Y	25.51	3236.67	29	7.2	810.181	4	18.2	5062	1	289	317	Carbamidomethylation; Mutation
				K.GQCVD(+57.02)VQTAY	N	25.33	1139.49	10	19.7	570.764	2	10.34	3085	1	584	593	Carbamidomethylation (DHKE, X@N-term)
145		Zinc metalloproteinase-disintegrin-like cobrin	Naja kaouthia	R.AAKDDC(+57.02)DLPELC(+57.02)TGQSAEC(+57.02)PTD.V	Y	55.35	2451.98	22	-4	1226.99	2	12.62	3764	2	456	477	Carbamidomethylation
				R.KIPC(+57.02)AAKDVK.C	N	43.59	1128.63	10	8	377.221	3	5.84	2049	2	539	548	Carbamidomethylation
				K.FKGAGAEC(+57.02)R.A	N	33.57	994.465	9	7.3	332.498	3	4.87	1824	2	447	455	Carbamidomethylation
				K.F(+57.02)KGAGAEC(+57.02)R.A	N	32.35	1051.49	9	3.9	526.753	2	5.39	1945	2	447	455	Carbamidomethylation (DHKE, X@N-term); Carbamidomethylation
				K.LQP(sub H)EAQC(+57.02)DSEEC(+57.02)C(+57.02)EK.C	N	32.2	1881.72	15	0.2	941.866	2	6.69	2262	1	430	444	Carbamidomethylation; Mutation
				K.C(+44.03)KFKGAGAEC(+57.02)R.A	N	29.31	1269.6	11	-19.6	424.198	3	6.65	2251	1	445	455	Ethanolation (C); Carbamidomethylation
				D.PSYGL(sub M)VEPGTK.C	Y	28.27	1146.59	11	-0.1	574.303	2	10.15	3145	1	571	581	Mutation
				K.IPC(+57.02)AAK.D	N	26.51	658.347	6	2.8	330.182	2	5.21	1902	1	540	545	Carbamidomethylation
146		Zinc metalloproteinase-disintegrin-like kaouthiagin-like	Naja atra	T.KIPC(+57.02)AAKDVK.C	N	42.64	1128.63	10	-5	377.216	3	6.1	2060	2	535	544	Carbamidomethylation
				R.M(+380.15)EDGTKIPC(+57.02)AAK.D	N	35.05	1699.77	12	22	425.959	4	8.6	2673	4	530	541	Nucleophilic addition to cytopiloyne+H2O; Carbamidomethylation
				R.NDNAQLLTV(sub G)IDFNGNTVGRAYIGSLC(+57.02)K.T	Y	29.92	2952.48	27	-4.1	985.162	3	19.58	5390	1	291	317	Carbamidomethylation; Mutation
				K.SFGEWR.E	N	29.73	780.356	6	2.9	391.186	2	11.19	3291	2	276	281
				R.NDNAQLLTGIDFNGNT(+42.01)VGRAYIGSLC(+57.02)K.T	Y	29.7	2952.44	27	-2.8	985.151	3	19.51	5372	2	291	317	Acetylation (TSCYH); Carbamidomethylation
				K.IPC(+57.02)AAK.D	N	26.2	658.347	6	2.7	330.182	2	5.23	1860	1	536	541	Carbamidomethylation
				R.VYEMIN(+15.99)AVNTK.F	N	26.08	1296.64	11	-6.7	649.322	2	10.72	3177	1	232	242	Hydroxylation
				R.KRNDNAQLLTV(sub G)IDFNGNTVGRAYIGSLC(+57.02)K.T	Y	25.51	3236.67	29	7.2	810.181	4	18.2	5062	1	289	317	Carbamidomethylation; Mutation
				K.GQCVD(+57.02)VQTAY	N	25.33	1139.49	10	19.7	570.764	2	10.34	3085	1	584	593	Carbamidomethylation (DHKE, X@N-term)
147		Zinc metalloproteinase-disintegrin-like MTP4	Drysdalia coronoides	L.TNTPEQDRYLQVKK.Y	N	53.17	1718.9	14	0	860.455	2	7.07	2362	4	192	205
				L.TNTPEQDRYLQVK.K	N	47.5	1590.8	13	1.1	796.408	2	8.52	2779	5	192	204
				L.TNTPEQDRYLQVR(sub K).K	N	40.85	1618.81	13	1	540.61	3	9.12	2936	1	192	204	Mutation
				N.GATVGLAYVGTLC(+57.02)SPT.Q	Y	31.93	1565.78	16	37.4	522.952	3	12.02	3736	2	304	319	Carbamidomethylation
				L.TNTPEQDRYLQL(sub V)K.K	N	31.61	1604.82	13	14	535.953	3	9.59	3073	3	192	204	Mutation
				L.TNTPEQDRYLQVK(+14.02).K	N	31.6	1604.82	13	0	803.415	2	9.59	3075	2	192	204	Methyl ester
				R.SFGEWR.N	N	29.94	780.356	6	9.2	391.189	2	9.71	3109	2	276	281
				L.TNTPEQDRYLQL(sub V)KK.Y	N	29.79	1732.91	14	9.2	578.649	3	7.79	2581	6	192	205	Mutation
				L.TNTPEQDR.Y	N	26.21	959.431	8	-1.7	480.722	2	3.55	1281	1	192	199
				D.PY(sub D)YGMVEPGTK.C	N	24.99	1240.58	11	4.2	621.3	2	10.51	3326	2	584	594	Mutation
				N.GATVGLAYVGTLC(+57.02)SPTQF(sub S)VAVIQDHSKR.T	Y	22.73	2974.53	28	3.3	595.916	5	11.82	3673	1	304	331	Carbamidomethylation; Mutation
				R.YLQVK.K	N	22.48	649.38	5	-0.1	325.697	2	6.16	2090	2	200	204
148		Zinc metalloproteinase-disintegrin-like ohanin	Ophiophagus hannah	K.NAVC(+57.02)GNYVEEEGEEC(+57.02)DC(+57.02)GSPEQC(+57.02)ENNC(+57.02)C(+57.02)EAATC(+57.02)K.L	N	100.56	4028.43	34	-0.1	1343.82	3	10.4	3298	1	401	434	Carbamidomethylation
				K.AMC(+57.02)DVLQSVGIVQDYSKSPYLVGAAMAHEIGHNLGMEHDTK.T	N	79.41	4471.11	41	-1.2	895.228	5	22.34	6444	4	305	345	Carbamidomethylation
				K.AMC(+57.02)DVLQSVGIVQDYSK.S	N	77.12	1911.91	17	-0.3	956.961	2	17.98	5409	2	305	321	Carbamidomethylation
				R.AARNEC(+57.02)DLPEFC(+57.02)IGQSAEC(+57.02)PMDRFHK.N	N	74.51	3137.36	26	6.7	628.483	5	14.49	4426	2	461	486	Carbamidomethylation
				R.LYC(+57.02)TGGTENPSEGEK.I	Y	68.84	1640.7	15	0.7	821.357	2	6.92	2312	2	558	572	Carbamidomethylation
				R.LYC(+57.02)TGGTENPSEGEKISSDPC(+57.02)KASYSEIEDIGMVDHR.T	Y	64.08	4130.81	37	9.2	827.178	5	14.14	4324	2	558	594	Carbamidomethylation
				K.TNNVIIPC(+57.02)KPTDVK.C	Y	61.47	1597.85	14	1.4	533.625	3	10.18	3232	4	541	554	Carbamidomethylation
				K.TNNVIIPC(+57.02)KPTDVKC(+57.02)GR.L	Y	60.84	1971	17	3.6	493.76	4	9.35	3004	2	541	557	Carbamidomethylation
				K.ISSDPC(+57.02)KASYSEIEDIGMVDHR.T	Y	60.65	2508.13	22	1.2	628.04	4	13.93	4264	2	573	594	Carbamidomethylation
				K.KTNNVIIPC(+57.02)KPTDVK.C	Y	51.45	1725.94	15	5.6	576.325	3	9.06	2919	4	540	554	Carbamidomethylation
				R.LYC(+57.02)TGGTENPSEGEKISSDPC(+57.02)K.A	Y	50.32	2428.05	22	0	810.358	3	8.99	2900	2	558	579	Carbamidomethylation
				K.A(+43.01)MC(+57.02)DVLQSVGIVQDYSK.S	N	49.63	1954.91	17	50.8	978.513	2	16.32	4958	2	305	321	Carbamylation; Carbamidomethylation
				R.GYC(+57.02)PTLAK.Q	N	43.86	908.443	8	3.8	455.23	2	7.31	2434	2	501	508	Carbamidomethylation
				K.SPYLVGAAMAHEIGHNLGMEHDTK(+43.01).T	N	43.24	2620.22	24	4.5	656.064	4	14.91	4552	1	322	345	Carbamylation
				K.NNLLHFSIWR.S	N	39.46	1298.69	10	6.9	433.906	3	17.07	5170	1	265	274
				R.LYC(+57.02)TGGTENPSEGEKISSDPC(+57.02)KASYSEIEDR(sub I)GMVDHR.T	Y	37.13	4173.83	37	0.1	835.774	5	13.7	4205	2	558	594	Carbamidomethylation; Mutation
				K.NGHSC(+57.02)QNDQGYC(+57.02)FR.G	Y	34.69	1741.67	14	0.3	581.564	3	7.18	2391	1	487	500	Carbamidomethylation
				R.NDNAQLLTGVDLNGY.T	N	28.73	1605.76	15	27	803.911	2	15.57	4744	3	282	296
				K.QC(+57.02)ITLWGSG(sub D)AK.V	N	25.39	1219.6	11	5.1	610.811	2	12.31	3826	2	509	519	Carbamidomethylation; Mutation
				K.DFLEEKK.Y	Y	24.34	907.465	7	0.6	454.74	2	6.55	2218	1	192	198
149	SVSP	Alpha and beta fibrinogenase OhS1	Ophiophagus hannah	K.DSC(+57.02)KGDSGGPLIC(+57.02)NR.E	N	72.85	1634.71	15	-2.5	818.362	2	7.05	2356	3	197	211	Carbamidomethylation
				K.GDSGGPLIC(+57.02)NR.E	N	62.66	1144.53	11	3.1	573.274	2	7.27	2419	2	201	211	Carbamidomethylation
				R.IIGGFEC(+57.02)NEYEHR.S	Y	61.49	1622.71	13	-0.3	812.364	2	10.47	3314	4	25	37	Carbamidomethylation
				R.V(+43.01)MGWGLLTSPEVTFPK.V	Y	56.66	1803.92	16	3.6	902.972	2	19.53	5790	2	144	159	Carbamylation
				R.VMGWGLLTSPEVTFPK.V	Y	48.42	1760.92	16	5.7	881.471	2	20.85	6099	3	144	159
				R.VMGWGLLTSPEVTFPKVPH.C	Y	42.3	2094.1	19	6.5	699.044	3	20.5	6018	2	144	162
				R.V(+57.02)MGWGLLTSPEVTFPK.V	Y	36.25	1817.94	16	7.2	606.991	3	17.6	5316	2	144	159	Carbamidomethylation (DHKE, X@N-term)
				R.V(+43.01)MGWGLLTSPEVTFPKVPH.C	Y	30.19	2137.1	19	3.7	713.378	3	19.25	5724	2	144	162	Carbamylation
				L.LILQLP(sub S)YAVTPFDRIIGGFEC(+57.02)NEYEHR.S	Y	24.94	3249.63	27	-53.1	542.583	6	10.44	3308	1	11	37	Carbamidomethylation; Mutation
150		Neuroendocrine convertase 1	Ophiophagus hannah	R.FGFGLLNAK.A	Y	43.91	965.533	9	-0.6	483.774	2	17.09	4958	2	431	439
				K.IIDTSQR.I	Y	30.51	831.445	7	-2	416.729	2	5.86	2054	2	563	569

## Sheet: Abbreviations
General			Snake Species
1D	-	1-dimensional	A. wellsi	-	Acanthophis wellsi	H. bungaroides	-	Hoplocephalus bungaroides
2D	-	2-dimensional	A. c. contortrix	-	Agkistrodon contortrix contortrix	H. stephensii	-	Hoplocephalus stephensii
3FTx	-	three-finger toxin	A. piscivorus	-	Agkistrodon piscivorus	Hypsiglena sp.	-	Hypsiglena sp. JMG-2014
5’NTD	-	5’-nucleotidase	A. p. leucostoma	-	Agkistrodon piscivorus leucostoma	L. muta	-	Lachesis muta
AChE	-	acetylcholinesterase	A. andersonii	-	Atractaspis andersonii	L. laticaudata	-	Laticauda laticaudata
ANK	-	ankyrin repeat proteins	A. labialis	-	Austrelaps labialis	M. rudis	-	Macropisthodon rudis
BCA	-	bicinchoninic acid	A. superbus	-	Austrelaps superbus	M. lebetina	-	Macrovipera lebetina
BSA	-	bovine serum albumin	A. feae	-	Azemiops feae	M. ikaheca	-	Micropechis ikaheca
Ca+	-	calcium	B. arietans	-	Bitis arietans	M. fulvius	-	Micrurus fulvius
CC3H	-	complement C3 homolog	B. irregularis	-	Boiga irregularis	M. tener	-	Micrurus tener
CR, C. rhodostoma	-	Calloselasma rhodostoma	B. schlegelii	-	Bothriechis schlegelii	N. a. annulata	-	Naja annulata annulata
CRiSP	-	cysteine-rich secretory protein	B. asper	-	Bothrops asper	N. atra	-	Naja atra
CTL	-	c-type lectin	B. atrox	-	Bothrops atrox	N. h. haje	-	Naja haje haje
CVF	-	cobra venom factor	B. insularis	-	Bothrops insularis	N. kaouthia	-	Naja kaouthia
ESI	-	electrospray ionization	B. jararaca	-	Bothrops jararaca	N. melanoleuca	-	Naja melanoleuca
FMO	-	flavin monoamine oxidase	B. jararacussu	-	Bothrops jararacussu	N. mossambica	-	Naja mossambica
GF	-	gel filtration	B. leucurus	-	Bothrops leucurus	N. naja	-	Naja naja
K+	-	potassium	B. moojeni	-	Bothrops moojeni	N. nivea	-	Naja nivea
kDa	-	kilo Dalton	B. candidus	-	Bungarus candidus	N. oxiana	-	Naja oxiana
LAAO	-	L-amino acid oxidase	B. fasciatus	-	Bungarus fasciatus	N. sputatrix	-	Naja sputatrix
LC-MS/MS	-	liquid chromatography-tandem mass spectrometry	B. flaviceps	-	Bungarus flaviceps	O. hannah	-	Ophiophagus hannah
MW	-	molecular weight	B. multicinctus	-	Bungarus multicinctus	O. okinavensis	-	Ovophis okinavensis
NGF	-	nerve-growth factor	C. rhodostoma	-	Calloselasma rhodostoma	O. scutellatus	-	Oxyuranus scutellatus
OH, O. hannah	-	Ophiophagus hannah	C. rhombeatus	-	Causus rhombeatus	P. guttatus	-	Pantherophis guttatus
OVF	-	Ophiophagus venom factor	C. helena	-	Coelognathus helena	P. chamissonis	-	Philodryas chamissonis
PDE	-	phosphodiesterase	C. adamanteus	-	Crotalus adamanteus	P. olfersii	-	Philodryas olfersii
PDGF/VEGF	-	platelet-derived growth factor/vascular endothelial growth factor	C. atrox	-	Crotalus atrox	P. flavoviridis	-	Protobothrops flavoviridis
PLA2	-	phospholipase A2	C. horridus	-	Crotalus horridus	P. elegans	-	Protobothrops elegans
PLA-B	-	phospholipase B-like	D. acutus	-	Deinagkistrodon acutus	P. regius	-	Python regius
QPCT	-	glutaminyl-peptide cyclotransferase	D. vestigiata	-	Demansia vestigiata	S. c. tergeminus	-	Sistrurus catenatus tergeminus
SDS-PAGE	-	sodium dodecyl sulfate–polyacrylamide gel electrophoresis	D. p. polylepis	-	Dendroaspis polylepis polylepis	S. m. barbouri	-	Sistrurus miliarius barbouri
SV	-	snake venom	D. viridis	-	Dendroaspis viridis	S. fasciata	-	Suta fasciata
SVGF	-	snake venom growth factor	D. devisi	-	Denisonia devisi	T. elegans	-	Thamnophis elegans
SVMP	-	snake venom metalloproteinase	D. coronoides	-	Drysdalia coronoides	T. albolabris	-	Trimeresurus albolabris
SVSP	-	snake venom serine protease	E. curta	-	Echiopsis curta	T. gracilis	-	Trimeresurus gracilis
UniProt	-	universal protein resource - database of protein sequence and functional info	F. ornata	-	Furina ornata	T. sabahi	-	Trimeresurus sabahi
			G. blomhoffii	-	Gloydius blomhoffii	T. stejnegeri	-	Trimeresurus stejnegeri
			G. halys	-	Gloydius halys	T. biscutatus	-	Trimorphodon biscutatus
			G. intermedius	-	Gloydius intermedius	V. renardi	-	Vipera renardi
			H. signata	-	Hemiaspis signata	W. aegyptia	-	Walterinnesia aegyptia
